# Supplementary material for: Follicle-like niches outside the cortex? 3D phase-contrast µCT revealed medullary B cell nodules in mucosa-draining lymph nodes
Source: Front Immunol. 2025 Nov 19;16:1674997. doi: 10.3389/fimmu.2025.1674997 (PMC12672535; doi:10.3389/fimmu.2025.1674997)
Supplement: Supplementary file 4 [file Table2.xlsx]

## Sheet: Info
Report for quantitave mass spectrometry-based proteomic analysis		Sheet directory:
Core Facility Massenspektrometrische Proteomik, Universitätsklinikum Hamburg-Eppendorf		Sheet 1	Info	UKE information and sheet directory
Client: Florian Schwarzenberg (INI Research)		Sheet 2	MS data UKE	Log2 normalised MS data
Samples recieved (Date): 06.12.2024		Sheet 5	Significant_Q_MvsS_Mean	FDR-corrected q value < 0.05 Log2-fold change >0 Mandibular mean vs. subiliac mean
Samples measured (Date): 10.12. - 18.12.2024		Sheet 6	Significant_Q_MvsS_Old	FDR-corrected q value < 0.05 Log2-fold change >0 Mandibular old vs. subiliac old
Report (Date): 18.02.2025		Sheet 7	Significant_Q_MvsS_Young	FDR-corrected q value < 0.05 Log2-fold change >0 Mandibular young vs. subiliac young
Report created by: Paula Nissen (p.nissen@uke.de)		Sheet 8	Significant_Q_OvsY_subiliac	FDR-corrected q value < 0.05 Log2-fold change >0 subiliac old vs. subiliac young
Report validated by : Bente Siebels (b.siebels@uke.de)		Sheet 9	Significant_Q_OvsY_Mandibular	FDR-corrected q value < 0.05 Log2-fold change >0 Mandibular old vs. Mandibular young
For further information please contact:		Sheet 10	Significant_P_MvsS_Mean	Students T/Wilcoxon-tested p < 0.05 Log2-fold change >0 Mandibular mean vs. subiliac mean
Bente Siebels	b.siebels@uke.de	Sheet 11	Significant_P_MvsS_Old	Students T/Wilcoxon-tested p < 0.05 Log2-fold change >0 Mandibular mean vs. subiliac mean
Paula Nissen	p.nissen@uke.de	Sheet 12	Significant_P_MvsS_Young	Students T/Wilcoxon-tested p < 0.05 Log2-fold change >0 Mandibular mean vs. subiliac mean
		Sheet 13	Significant_P_OvsY_subiliac	Students T/Wilcoxon-tested p < 0.05 Log2-fold change >0 Mandibular mean vs. subiliac mean
Detected (excluded) outlier samples:	Reason for exclusion	Sheet 14	Significant_P_OvsY_Mandibular	Students T/Wilcoxon-tested p < 0.05 Log2-fold change >0 Mandibular mean vs. subiliac mean
		Sheet 15	Filtered_Q_MvsS_Mean_p	FDR-corrected q value <0.05 Log2-fold change >0 Mandibular mean vs. subiliac mean Age-dependent proteins omitted
		Sheet 16	Filtered_Q_MvsS_Old_p	FDR-corrected q value <0.05 Log2-fold change >0 Mandibular mean vs. subiliac mean Age-dependent proteins omitted
		Sheet 17	Filtered_Q_MvsS_Young_p	FDR-corrected q value <0.05 Log2-fold change >0 Mandibular mean vs. subiliac mean Age-dependent proteins omitted
		Sheet 18	Filtered_Q_OvsY_mandibular_p	FDR-corrected q value <0.05 Log2-fold change >0 Mandibular mean vs. subiliac mean Age-dependent proteins omitted
Sheet 1: Basic statistical analysis and testing results		Sheet 19	Combined_Filtered_Q_MvsS_p	FDR-corrected q value <0.05 Log2-fold change >0 Mandibular mean vs. subiliac mean Age-dependent proteins omitted Mean, old, young lists combined
This table includes protein abundance information (Often reffered to as raw data) as well as Students T-testing results between all conditions, predefined by the client. Only basic tranformation and normalisation steps, that are nessisarrily required for your data are performed. Outliner have been excluded, if they can be explained by technical reasons (unexpected low protein IDs, high yields of …		Sheet 18	GO_BP_Enrichment_mandibular	Biological processes GO term enrichment of the combined filtered p MvsS list
Your samples have been measured with one of our LC-MS/MS systems and processed with Proteome Discoverer. The identified proteins are listed together with their respective UniProt Accesion number and gene name under Protein Information. For more information on protein function consult https://www.uniprot.org, using the respective protein ID. Protein abundances were log2-transformed and median norm…		Sheet 19	GO_BP_Enrichment_subiliac	Biological processes GO term enrichment of the combined filtered p IvsM list
Legend Student's T-test:		Sheet 21	q_filtered_mandibular_up_age_up_age-dependent_out	FDR-corrected q value <0.05 Log2-fold change old > young Age-dependent proteins omitted
p-value	Log2 difference subiliac vs mandibular	Sheet 22	GO_BP_Enrichment_age_up	Biological processes GO term enrichment of the mandibular, are-upregulated proteins (age-dependent proteins omitted)
p-Value significant between (p-value <0.05)	Log 2 difference > 0.58. The Protein is at least 1.5 times higher abundsant in the first testing group	Sheet 23	Filtered_P_MvsS_Mean_p	Students T/Wilcoxon-tested p < 0.05 Log2-fold change >0 Mandibular mean vs. subiliac mean Age-dependent proteins omitted
q-value significant between (q-value <0.05)	Log 2 difference < -0.58. The Protein is at least 1.5 times higher abundsant in the second testing group	Sheet 24	Filtered_P_MvsS_Old_p	Students T/Wilcoxon-tested p < 0.05 Log2-fold change >0 Mandibular mean vs. subiliac mean Age-dependent proteins omitted
		Sheet 25	Filtered_P_MvsS_Young_p	Students T/Wilcoxon-tested p < 0.05 Log2-fold change >0 Mandibular mean vs. subiliac mean Age-dependent proteins omitted
	Log2 difference young vs old	Sheet 26	Filtered_P_OvsY_mandibular_p	Students T/Wilcoxon-tested p < 0.05 Log2-fold change >0 Mandibular mean vs. subiliac mean Age-dependent proteins omitted
	Log 2 difference > 1. The Protein is at least 2 times higher abundsant in the first testing group	Sheet 27	Age_Dependent_Proteins_p_filtered	Students T/Wilcoxon-tested p < 0.05 Intersection list of proteins upregulated in old mandibular and subiliac lymph node (therefore likely general age-related proteins)
	Log 2 difference < -1. The Protein is at least 2 times higher abundsant in the second testing group	Sheet 28	Age_Dependent_Proteins_q_filtered	FDR-corrected q value <0.05 Intersection list of proteins upregulated in old mandibular and subiliac lymph node (therefore likely general age-related proteins)

## Sheet: MS data UKE
Protein information			Protein Abundance																																														Student's T-Testing young vs old
Accession	Description	Gene name	subLN_li_01	subLN_li_02	subLN_li_03	subLN_li_04	subLN_li_05	subLN_li_06	subLN_li_07	subLN_li_08	subLN_li_09	subLN_li_10	subLN_re_01	subLN_re_02	subLN_re_03	subLN_re_04	subLN_re_05	subLN_re_06	subLN_re_07	subLN_re_08	subLN_re_09	subLN_re_10	manLN_li_01	manLN_li_02	manLN_li_03	manLN_li_04	manLN_li_05	manLN_li_06	manLN_li_07	manLN_li_08	manLN_li_09	manLN_li_10	manLN_re_01	manLN_re_02	manLN_re_03	manLN_re_04	manLN_re_05	manLN_re_06	manLN_re_07	manLN_re_08	manLN_re_09	manLN_re_10	p-value young ing vs man	q-value young ing vs man	Difference young ing vs man	p-value old ing vs man	q-value old ing vs man	Difference old ing vs man	p-value subLN young vs old
Q8VDD5	Myosin-9	Myh9	9.73657	9.79222	9.80021	9.49272	9.84678	9.84345	10.0871	9.84257	9.65723	9.62504	9.57056	9.51937	9.68227	9.56551	9.49877	9.87142	10.0032	9.79209	9.75579	9.51014	9.48736	9.94897	9.64484	9.59414	9.4173	10.0124	10.1054	9.50311	9.39622	9.54858	9.57106	9.56239	9.89915	9.72743	9.70471	9.78108	9.69487	9.4398	9.54051	9.4484	0.940154	0.984937	-0.00523739	0.129369	0.30427	0.15176	0.0475392
Q9JHU4	Cytoplasmic dynein 1 heavy chain 1	Dync1h1	6.27857	6.80207	6.44701	6.38716	6.41267	6.70776	6.46903	6.80021	6.48891	6.36326	6.38576	6.42883	6.28767	6.44416	6.63872	6.72272	6.53495	6.77567	6.49047	6.3492	6.4598	6.46623	6.31412	6.36367	6.42575	6.37412	6.37442	6.59843	6.53542	6.63394	6.45458	6.27133	6.45148	6.47399	6.27478	6.44386	6.70564	6.47658	6.59187	6.38148	0.336073	0.689019	0.0556889	0.379361	0.601708	0.0586427	0.120231
P16546	Spectrin alpha chain, non-erythrocytic 1	Sptan1	6.83159	6.38722	6.36719	6.69184	5.86887	6.96195	6.53964	7.11628	6.82707	6.55619	6.77003	6.71499	5.74045	6.84438	6.1953	6.70955	6.4594	6.99376	6.84505	6.66115	6.86252	6.25372	6.9744	6.88143	6.91212	6.68973	6.9048	6.70486	6.49941	6.79337	6.8839	6.7439	6.4415	6.54439	7.03306	6.98804	6.98071	6.634	6.52734	6.56505	0.0527616	0.315729	-0.311906	0.674501	0.828754	0.038272	0.0366399
Q9QXS1	Plectin	Plec	6.13953	6.36634	6.08043	6.26346	6.12489	6.67091	6.31985	6.87592	6.40381	6.2806	6.12421	6.23891	5.66649	6.11342	6.01545	6.59098	6.26965	6.88205	6.43613	6.47671	6.33636	5.99037	6.17236	6.16351	6.23968	5.94607	6.14841	6.30078	6.02576	6.40105	6.23783	5.99141	6.02324	5.98207	6.22259	6.35001	6.49483	6.053	6.23459	6.20083	0.755994	0.921581	-0.0226295	0.00355223	0.0317429	0.305127	0.000368278
P26039	Talin-1	Tln1	7.91606	7.4474	7.66654	7.87602	7.6864	8.02494	7.7829	8.05984	7.70062	7.74646	7.77037	7.73197	7.39534	7.77249	7.32531	7.81289	7.76486	8.05458	7.84701	7.74968	7.80042	7.80317	7.82907	7.84706	7.72041	7.91264	8.05968	7.89525	7.84309	7.79249	7.75102	7.78414	7.73011	7.7897	7.84588	7.97464	7.94357	7.80835	7.80274	7.7498	0.060961	0.337566	-0.131307	0.660207	0.818028	-0.0238477	0.0214617
Q61554	Fibrillin-1	Fbn1	6.12398	6.44846	6.38573	8.20719	6.86815	9.41371	10.2352	7.72892	9.34426	9.38967	5.34173	6.82081	9.51088	8.69685	7.28589	8.72442	9.99434	7.13592	8.8565	8.92397	6.65659	7.03801	6.88194	8.02658	7.71447	9.59776	7.87771	8.61242	8.49304	8.91608	5.92065	6.84387	6.69681	8.31133	7.09539	7.77402	8.25198	8.16261	7.79187	8.50148	0.914427	0.976138	0.0504028	0.116624	0.284761	0.576793	0.00211471
Q8BTM8	Filamin-A	Flna	8.69087	8.18267	8.54896	8.22092	8.63867	8.30223	8.65469	8.21838	8.41911	8.03169	8.34403	8.05308	8.79494	8.16089	8.37435	8.364	8.48384	8.21103	8.17741	8.35946	8.18682	8.22351	8.27478	8.11516	8.02332	8.1044	8.19186	7.83263	7.71501	7.85771	8.00547	8.20525	8.42417	8.13978	8.16292	8.18296	7.95687	7.60077	7.62593	7.70701	0.0210989	0.206416	0.224821	0.00010306	0.00535211	0.444668	0.430545
Q05793	Basement membrane-specific heparan sulfate proteoglycan core protein	Hspg2	5.26804	5.71259	5.44983	7.67424	5.4323	7.25111	8.2471	6.52531	8.29452	8.44849	5.02804	5.69531	7.3196	6.79361	7.2992	6.70626	8.21778	6.31052	7.48182	8.06379	5.52408	5.48225	5.33058	5.76254	5.7894	7.06511	6.08231	6.47482	6.51132	6.68114	5.36206	5.25181	4.99576	6.35515	5.53313	5.77307	6.35614	5.80929	5.92277	7.0187	0.0768755	0.37663	0.6286	0.000855742	0.0161194	1.1852	0.00305433
Q62261	Spectrin beta chain, non-erythrocytic 1	Sptbn1	6.65794	6.4349	6.68997	6.51807	6.74753	6.63627	6.40639	6.73491	6.50417	6.37425	6.52336	6.48938	6.43656	6.66858	6.23552	6.69392	6.47298	6.70419	6.50358	6.45946	6.67114	6.60029	6.70122	6.61161	6.58355	6.52599	6.6961	6.48063	6.34109	6.43504	6.64189	6.60833	6.78792	6.61621	6.77265	6.70705	6.75489	6.46539	6.33436	6.36273	0.0399727	0.277639	-0.119301	0.558634	0.750142	0.0386844	0.891943
O08638	Myosin-11	Myh11	5.25969	5.21429	5.03075	5.04183	5.33792	5.59194	5.61356	7.01548	5.69578	5.35366	4.87091	4.85691	5.43911	5.43134	5.05068	5.51657	6.69004	7.0851	5.58834	7.12787	5.07932	4.9924	4.60709	4.93567	4.72159	5.18405	4.99054	5.10654	4.64968	4.90186	4.99728	4.62384	5.3638	4.94899	5.49033	5.10412	5.14702	4.77991	4.2562	4.91553	0.136875	0.482907	0.177313	0.000130225	0.00554217	1.22429	0.000907956
Q68FD5	Clathrin heavy chain 1	Cltc	7.33389	7.87017	7.49134	7.46768	7.49967	7.83037	7.61081	8.03156	7.56991	7.54001	7.43458	7.39005	7.40318	7.45312	7.74604	7.96779	7.50842	8.02025	7.65977	7.56041	7.54646	7.533	7.38892	7.5635	7.6139	7.69935	7.71695	7.87442	7.69856	7.91969	7.5529	7.43721	7.54822	7.62474	7.48567	7.86118	8.06532	7.68241	7.83547	7.72668	0.727848	0.9127	-0.0204803	0.327584	0.547909	-0.0780721	0.0183986
Q9JKF1	Ras GTPase-activating-like protein IQGAP1	Iqgap1	6.98831	7.39537	7.07771	7.1083	7.14087	7.37629	7.46519	7.51272	7.0624	7.22828	7.1481	7.11996	6.90232	7.10088	7.17676	7.33632	7.25238	7.4678	7.22649	7.1652	7.06802	7.06214	7.01107	7.10937	7.04671	7.08298	7.32951	7.08293	7.11927	7.20958	7.08784	6.99314	7.00079	7.06154	7.09259	7.17394	7.37018	7.12331	7.18936	7.25661	0.157218	0.516628	0.0625383	0.0543539	0.172049	0.115541	0.00565692
E9Q7G0	Nuclear mitotic apparatus protein 1	Numa1	5.66516	5.62067	6.05014	5.52754	5.49131	5.46697	5.08657	5.38382	5.53515	5.31312	5.65763	5.5905	5.9194	5.58969	4.70879	5.64093	5.14252	5.32877	5.39569	5.18775	5.62277	5.72352	5.68481	5.4942	5.38669	5.4994	5.65766	5.57123	5.16348	5.19334	5.61564	5.57805	5.98771	5.63433	5.70701	5.63359	5.4634	5.33265	5.3002	5.13767	0.621682	0.859994	-0.0613894	0.577824	0.761794	-0.0471343	0.0767373
P19096	Fatty acid synthase	Fasn	5.07399	5.59015	4.72942	5.12046	4.75327	5.35344	5.39198	6.20154	5.89902	6.02491	4.91169	5.66092	4.80402	6.61297	5.03351	5.46698	5.5916	5.90586	5.78203	6.55285	7.14161	4.8668	4.87677	4.97589	4.94452	4.76875	5.39697	5.83743	6.18969	6.76847	5.5213	5.81891	5.12334	4.66463	5.86661	5.59793	7.2612	5.85293	5.85635	5.94309	0.620057	0.859838	-0.150996	0.608537	0.78131	-0.130257	0.0157785
Q80X90	Filamin-B	Flnb	5.67407	5.11872	5.57335	5.63384	5.70103	5.59956	5.71632	5.86191	5.65847	5.63416	5.48287	5.37557	5.44236	5.5601	5.09375	5.45924	5.79798	5.80428	5.73454	5.62435	5.72046	5.59864	5.70471	5.61841	5.61464	5.69893	6.11115	5.69966	5.54031	5.72895	5.61694	5.47189	5.80456	5.69283	5.68591	5.72952	5.7269	5.66367	5.60147	5.76715	0.0203358	0.201539	-0.187333	0.542739	0.739314	-0.0376916	0.00996552
P07724	Albumin	Alb	11.5823	11.5837	11.6453	12.2417	11.9062	12.9939	12.1895	12.6836	12.5086	12.4342	12.0186	12.0176	11.3779	12.3051	11.6331	12.5192	12.4583	12.5693	12.2492	12.1831	12.1871	11.3499	11.6717	12.0806	11.8753	11.7911	12.1205	12.0918	11.7405	12.4003	11.8397	11.9654	11.298	11.2212	12.0536	12.1143	12.3845	11.7607	11.6532	12.0375	0.610717	0.854833	0.0769136	0.000665859	0.0137778	0.469447	6.5028e-05
A2AX52	Collagen alpha-4(VI) chain	Col6a4	4.96502	5.47823	5.44318	6.36061	5.75336	6.50768	6.93603	5.12706	6.5279	7.16156	4.30839	5.23633	7.62784	6.47679	6.94352	5.97904	6.97544	4.98952	6.12855	6.74301	4.0509	6.0624	4.99713	5.38296	5.38687	6.96579	5.2823	5.27479	5.562	5.45921	3.82576	3.9899	4.95043	6.31396	5.09068	5.34116	4.6255	5.5148	4.97527	5.41636	0.0530703	0.316814	0.854228	0.0110394	0.065137	0.865861	0.270278
Q7TPR4	Alpha-actinin-1	Actn1	7.7304	7.62582	7.68992	7.83299	7.45586	8.15789	7.64292	8.30691	7.71843	7.58051	7.79163	7.86254	7.40033	8.03165	7.74677	7.93801	7.81029	8.25537	7.85941	7.91834	8.04519	7.7551	8.02499	7.96317	8.004	8.18969	8.13779	8.1867	7.96879	8.03284	7.99215	7.92796	7.82347	7.97834	7.99994	8.23737	8.1106	8.01685	7.87319	7.87739	0.00233276	0.056	-0.234637	0.123897	0.295492	-0.144314	0.0566388
P57780	Alpha-actinin-4	Actn4	5.87602	5.75864	5.82349	5.99692	5.52776	6.26538	5.85168	6.46066	6.05694	6.25382	5.9872	6.00636	5.23643	5.91818	5.69966	6.21212	5.96567	6.47036	6.09746	6.27339	6.15718	5.82528	6.17925	6.02233	6.08479	6.14301	6.34332	6.24276	5.94757	6.09739	6.01032	6.09379	5.76779	5.86172	6.13539	6.1883	6.31122	6.09557	6.06352	5.99971	0.0196657	0.19879	-0.230718	0.535833	0.733857	0.047512	0.000698714
P20152	Vimentin	Vim	10.3208	9.97367	10.2132	10.3701	10.507	10.5303	10.1339	10.714	10.1975	10.0966	10.2402	10.2581	10.0784	10.1211	9.74372	10.1157	10.4969	10.6444	9.7678	10.253	10.2253	9.82076	10.2781	10.3044	10.1918	10.0579	9.74972	10.2087	9.78647	10.2145	10.1532	9.89725	9.93577	9.96488	10.3653	10.2301	10.2644	9.98231	9.96134	10.1026	0.460883	0.76776	0.0689529	0.0429558	0.14664	0.239199	0.343519
Q6P4T2	U5 small nuclear ribonucleoprotein 200 kDa helicase	Snrnp200	5.23769	5.59691	5.30041	5.02893	5.08706	5.11737	4.88841	4.97328	4.64388	4.71391	5.26241	5.09672	5.08455	5.16264	5.34398	5.12596	4.93029	4.87972	4.78786	4.69191	5.13039	5.40357	5.12588	5.11214	5.12231	5.02877	4.95753	4.98117	5.20907	4.96526	5.21461	5.2004	5.35571	5.16437	5.11613	5.13315	5.05349	5.11258	5.07356	5.0043	0.688648	0.892784	0.0255766	0.00791319	0.0515987	-0.17663	0.00023653
Q61233	Plastin-2	Lcp1	9.7135	9.48122	9.43951	9.73253	9.17908	10.0727	9.67586	10.0739	9.67544	9.68719	9.7463	9.69557	9.10252	9.74076	9.47337	9.83978	9.67117	9.98257	9.79978	9.64071	9.65714	9.32681	9.75047	9.73612	9.6851	9.81852	9.85599	9.70566	9.69138	9.68655	9.70145	9.69873	9.32447	9.43486	9.73755	9.93198	9.91442	9.74246	9.74848	9.6527	0.43231	0.751445	-0.0748337	0.563351	0.753978	0.0371017	0.0073479
A6H584	Collagen alpha-5(VI) chain	Col6a5	2.36234	3.03056	2.24498	5.87513	4.73484	6.59923	6.24144	5.13889	4.73405	6.74579	2.39806	2.84341	6.98507	4.79649	5.4542	5.62832	5.91219	4.68114	4.42341	6.20317	2.67613	2.50658	2.28393	3.72153	3.2899	3.98627	3.282	3.99433	3.67315	4.28835	1.64025	1.56123	1.19197	3.09935	2.48023	2.67743	3.44971	2.74453	2.94413	4.01346	0.0139237	0.165125	1.6274	3.46031e-06	0.00133333	2.12543	0.018573
Q61001	Laminin subunit alpha-5	Lama5	3.86556	4.47992	4.43265	4.79873	4.11219	5.58848	6.11284	4.61416	5.73079	5.71923	3.32668	4.04362	5.81524	5.1284	4.93938	5.06424	6.5826	4.64479	5.41297	6.60649	3.32705	4.45478	3.29493	3.8946	4.10855	5.23105	4.3439	3.91395	4.11164	4.44816	2.86972	2.79467	3.60292	4.63773	3.99715	3.57689	4.37663	3.68139	3.78393	4.36004	0.0162454	0.179873	0.796026	5.27726e-05	0.00418182	1.4249	0.00247059
P14733	Lamin-B1	Lmnb1	8.1953	8.14905	8.22843	8.02833	8.08993	8.0561	7.89111	7.8537	7.90847	7.57202	8.13729	7.97163	7.67572	7.90524	7.28674	8.02125	7.65314	7.96905	7.78385	7.5816	8.10406	8.10672	8.25482	8.16741	7.9816	7.84702	8.06967	7.78224	7.44975	7.81145	8.07767	8.24309	8.20236	7.89933	8.2777	8.08796	8.02065	7.92046	7.75216	7.68799	0.114771	0.44585	-0.164711	0.868772	0.93565	-0.013907	0.214662
Q5SX39	Myosin-4	Myh4	2.97083	3.20698	2.92828	1.52482	1.49266	4.06063	4.01238	1.49254	3.45598	3.69797	2.74061	1.54195	3.61388	0.767145	3.18325	4.51547	4.43943	1.62826	3.22481	2.7659	0.799026	1.46957	1.66494	1.71027	2.21825	3.24314	1.42172	1.91072	1.54867	2.7704	1.42702	2.0253	2.53494	2.19955	2.82766	2.48514	5.61509	2.3191	4.67113	6.38645	0.173586	0.542424	0.509387	0.888104	0.946061	0.0921803	0.0565512
P26041	Moesin	Msn	8.36781	8.78744	8.48657	8.39248	8.3938	8.22634	8.18619	8.19547	7.94533	7.87051	8.35041	8.41827	8.45453	8.27363	8.49931	8.48008	7.99549	8.25237	7.9753	8.02198	8.47349	8.62062	8.48985	8.4757	8.36711	8.33568	8.3344	8.17753	7.98537	8.19589	8.33665	8.44273	8.67622	8.49824	8.42093	8.4023	8.26764	8.36474	8.21512	8.12936	0.499165	0.790858	-0.037727	0.0923429	0.242881	-0.125899	0.000284814
Q9QXZ0	Microtubule-actin cross-linking factor 1, isoforms 1/2/3/4	Macf1	3.64501	3.64108	3.52912	3.54333	3.34249	3.51951	3.0175	3.77446	3.2331	3.46645	3.53719	3.67439	2.90225	3.29155	3.15906	3.29901	3.26075	3.69265	3.75354	3.37602	3.48834	3.57971	3.69432	3.51686	3.60108	3.00816	3.58592	3.42447	3.64089	3.72508	3.69487	3.47123	3.35361	3.3588	3.4686	3.72826	4.01128	3.5575	3.74485	3.93162	0.287786	0.648602	-0.096192	0.114425	0.280528	-0.196504	0.910343
Q8C3J5	Dedicator of cytokinesis protein 2	Dock2	5.42811	5.83846	5.53805	5.43717	5.49647	5.54489	5.50568	5.37543	5.33926	5.22322	5.44636	5.43454	5.42554	5.52528	5.68412	5.67937	5.29872	5.4188	5.33813	5.30051	5.30942	5.55044	5.29737	5.4398	5.25966	5.40877	5.34758	5.41416	5.41468	5.19511	5.35324	5.28358	5.58124	5.45118	5.22234	5.56056	5.62073	5.53664	5.42287	5.19641	0.0186114	0.196139	0.150585	0.882328	0.942959	-0.00934935	0.059277
P08113	Endoplasmin	Hsp90b1	7.45664	7.45506	6.765	7.75144	7.08029	8.20936	7.69028	8.65384	7.86135	7.61595	7.75334	7.696	7.23706	7.25005	7.54212	7.98734	7.58803	8.83785	7.79662	7.84865	7.91304	7.12703	7.9681	8.0044	8.08765	8.40494	9.29257	9.32245	8.90666	8.74177	7.75972	7.99173	7.71236	8.05472	7.90784	8.73278	8.75354	9.49131	8.68695	8.68093	0.0033877	0.0670643	-0.45396	7.60851e-05	0.00462069	-0.892461	0.00204793
E9Q555	E3 ubiquitin-protein ligase RNF213	Rnf213	3.76257	4.13054	4.08032	3.69741	4.07128	3.96602	3.57542	3.92192	3.60001	3.70404	4.03204	3.82862	3.97881	3.90674	3.8781	3.49221	3.14149	3.87923	3.66477	3.30005	3.81256	4.13118	3.69378	3.68982	3.68021	3.89564	3.67782	3.79116	3.93855	3.66717	3.82149	4.20723	4.22699	3.80587	3.45967	3.66219	3.80818	3.87379	4.06848	3.95949	0.378598	0.712815	0.0837629	0.0400481	0.140298	-0.209732	0.00440069
Q01853	Transitional endoplasmic reticulum ATPase	Vcp	7.197	7.05722	7.1328	7.23651	7.17152	7.65839	7.69811	7.71301	7.53878	7.39397	7.23524	7.24445	7.01545	7.19864	7.04461	7.44946	7.73326	7.69101	7.63914	7.35628	7.36161	7.19051	7.30414	7.38329	7.3443	7.64399	7.9981	7.55503	7.60339	7.44089	7.24597	7.37305	7.29103	7.30033	7.32174	7.50505	7.70442	7.56451	7.5675	7.46007	0.000151599	0.0114667	-0.158252	0.802116	0.902674	-0.0171536	1.48155e-07
P11499	Heat shock protein HSP 90-beta	Hsp90ab1	8.25767	8.64937	8.24417	8.35626	8.08667	8.30912	7.95394	8.40491	8.1623	8.13974	8.42476	8.55098	8.07765	8.25511	8.3183	8.24334	7.95757	8.50351	8.16796	8.27924	8.59034	8.29356	8.4665	8.53317	8.49257	8.30939	8.27599	8.61478	8.43565	8.55251	8.42442	8.61372	8.38909	8.35596	8.45398	8.51298	8.53451	8.56997	8.60288	8.48825	0.049408	0.308109	-0.139235	0.000588478	0.0126824	-0.277527	0.187428
P60710	Actin, cytoplasmic 1	Actb	12.9792	12.8778	13.0023	13.0453	12.9321	13.001	12.8299	13.0327	13.0775	12.7896	12.9458	12.976	12.8166	12.865	12.8668	13.0433	12.9685	13.1177	12.8321	13.0723	12.9616	12.9006	13.1411	12.8768	12.9637	13.1107	12.9349	13.0287	12.571	12.9629	12.9204	13.0461	12.9643	12.9331	13.055	13.0692	13.0029	12.9348	12.9814	12.6595	0.201558	0.5712	-0.0455883	0.454289	0.671221	0.0508338	0.309067
Q02053	Ubiquitin-like modifier-activating enzyme 1	Uba1	6.80995	7.04199	6.74902	6.81596	6.66756	7.06232	6.70006	7.05615	6.88613	6.83331	6.86154	6.90797	6.6095	6.82693	6.73809	6.9382	6.73073	7.11538	6.88865	6.86135	7.03276	6.74082	6.94251	6.97926	6.95168	6.85849	6.94683	7.08161	7.12137	7.08961	6.88088	7.01461	6.83584	6.88748	6.83511	7.05692	7.13597	7.07579	7.03024	6.96459	0.0394679	0.276996	-0.107244	0.0229129	0.0975139	-0.128914	0.0913526
P14824	Annexin A6	Anxa6	7.74274	7.73371	7.6314	7.80709	7.41582	7.97307	7.79911	7.9972	7.73424	7.69254	7.8791	7.88315	7.38354	7.77942	7.81088	8.08198	7.68041	7.9889	7.86381	7.69258	7.66919	7.47012	7.82722	7.71375	7.60914	7.82253	7.91705	7.71914	7.74622	7.73301	7.69701	7.59477	7.50417	7.49626	7.67869	7.92735	7.92806	7.6925	7.84712	7.68664	0.241384	0.613899	0.0806553	0.406254	0.626788	0.048422	0.0668033
P58252	Elongation factor 2	Eef2	7.81915	8.27887	7.94279	7.91081	8.0114	7.98341	7.78111	7.97264	7.59238	7.53417	7.94609	7.99409	7.9498	7.8254	7.96646	7.92064	7.75833	8.02594	7.73567	7.55047	8.04089	8.06617	7.94853	8.08537	7.99219	8.07822	8.09983	8.00636	7.97528	7.84024	7.94075	8.10099	8.1588	8.06475	7.97383	8.06392	8.03854	8.12833	8.01091	7.87358	0.13296	0.477332	-0.0727421	0.00291139	0.0285805	-0.226044	0.0215662
P63260	Actin, cytoplasmic 2	Actg1	-4.72537	-5.67485	-4.92495	-4.93035	NaN	-6.52958	NaN	-5.37175	NaN	-6.35921	-4.58081	-4.53444	NaN	-4.65831	-5.49518	-4.55307	NaN	-5.946	NaN	NaN	-4.83597	-5.68615	-4.69817	-5.80975	-4.51825	-5.93852	-4.54919	NaN	NaN	-4.58489	-4.53153	-4.4275	-4.6656	NaN	-4.78733	-5.54065	-6.75073	-6.47536	-5.26611	-4.64441	0.809823	0.940179	-0.0560628	0.567734	0.757084	-0.283189	0.0350769
P01027	Complement C3	C3	4.96762	5.53368	5.1193	5.30437	5.16695	5.829	5.6395	5.60221	5.52846	5.92362	5.26947	5.30297	5.45651	5.6994	5.58103	5.53883	5.58279	5.44064	5.25862	5.74796	5.44146	4.88346	5.09108	5.28378	5.16324	5.33685	4.48032	5.23233	5.27631	5.62124	5.2817	5.51237	4.99085	4.91186	5.10429	5.07341	4.94282	5.06795	5.22914	5.48026	0.0943543	0.403984	0.173722	0.00153018	0.0211324	0.435099	0.0103166
Q99PV0	Pre-mRNA-processing-splicing factor 8	Prpf8	5.02694	5.43612	5.13305	4.83919	5.11141	5.12066	5.0018	4.9302	4.55127	4.59616	5.04947	4.93225	5.1098	5.07234	5.20417	5.12365	4.82648	4.68183	4.80635	4.62243	4.84839	5.39361	4.74261	4.89759	4.7585	4.84099	4.86821	4.74714	4.95236	4.77325	4.95398	4.86155	5.16464	5.09712	4.84222	4.91143	4.98944	4.8827	4.96319	4.80637	0.11602	0.447442	0.135452	0.519475	0.720299	-0.0474263	0.00549323
Q921I1	Serotransferrin	Tf	7.08221	7.66622	7.16078	7.83077	7.45598	8.55369	8.41338	8.40223	8.16173	7.79782	7.59995	7.67363	7.57147	7.7869	7.94182	8.23356	8.37203	8.24669	7.99715	7.63421	7.88655	6.91639	7.2261	7.7413	7.55699	7.26722	7.70963	7.84742	7.8543	8.12735	7.54957	7.64294	6.81844	6.88798	7.62567	7.70529	8.27256	7.49401	7.58634	7.77348	0.22158	0.592506	0.191779	0.00492829	0.0380891	0.417488	0.000160482
P11276	Fibronectin	Fn1	4.76663	4.8644	4.46843	5.24537	5.02308	5.48406	5.5893	5.17195	5.61589	5.89174	4.54383	5.03033	6.10587	5.59477	5.31066	5.11237	5.35794	4.97446	5.45513	5.76335	5.04367	5.58464	5.25605	5.71531	5.40073	5.78708	4.75717	4.96605	5.17826	5.42878	4.75817	5.00213	5.24934	5.93883	5.122	5.10293	4.93445	4.51075	5.11549	5.40394	0.287764	0.648813	-0.211751	0.0416053	0.143519	0.323129	0.0728968
F6ZDS4	Nucleoprotein TPR	Tpr	4.62245	3.98808	4.68056	4.33198	4.34796	5.00111	4.2791	4.44641	4.65606	4.81179	4.45854	4.28541	4.30979	4.39053	3.85704	4.34018	5.32583	4.37745	4.67844	4.5854	4.31706	4.59951	4.54573	4.46857	4.33319	5.39111	4.75572	4.28979	4.23343	4.21183	4.54509	4.46328	4.63809	4.39693	4.51098	4.55405	4.4125	4.12846	4.45225	4.47847	0.0913039	0.399953	-0.15461	0.318054	0.537578	0.159415	0.0234985
E9Q2M9	WD repeat- and FYVE domain-containing protein 4	Wdfy4	4.84044	5.19909	4.76631	5.0143	4.86741	5.16681	5.11244	5.13412	4.46969	4.688	4.96249	5.06991	4.52478	4.86202	5.05062	5.1727	4.8176	4.97722	4.67394	4.87031	4.51022	4.62006	4.53425	4.57288	4.51134	4.43019	4.43509	4.55609	4.6255	4.46461	4.58633	4.20578	4.45343	4.49092	4.50831	4.5216	4.85216	4.53988	4.68493	4.47462	1.19632e-05	0.0024	0.416387	0.000880084	0.0163366	0.349815	0.94005
P07901	Heat shock protein HSP 90-alpha	Hsp90aa1	6.46426	6.58253	6.31132	6.51171	6.03536	6.44475	6.24833	6.52369	6.25676	6.18466	6.60483	6.67625	6.13722	6.44106	6.3663	6.48033	6.11782	6.55475	6.30552	6.30081	6.70406	6.38726	6.60448	6.72675	6.59305	6.47996	6.49582	6.66067	6.48467	6.60531	6.60845	6.82438	6.39689	6.45304	6.63528	6.68303	6.72144	6.68289	6.67005	6.53789	0.0354163	0.270678	-0.180279	0.000196397	0.00658586	-0.260433	0.386377
P63017	Heat shock cognate 71 kDa protein	Hspa8	8.79344	8.7456	8.74944	8.78945	8.76413	8.65055	8.61602	8.81222	8.72857	8.61957	8.82015	8.90257	8.69542	8.72176	8.6187	8.77831	8.71338	9.03829	8.70421	8.70661	8.91859	8.96127	9.01017	8.94679	8.87275	8.96761	9.06369	8.92413	8.74697	8.86113	8.88499	9.08477	8.83478	8.79965	8.98647	8.88708	8.91108	8.90523	8.82852	8.78344	0.000182348	0.0123429	-0.169958	0.00591098	0.0431144	-0.151114	0.61699
Q60710	Deoxynucleoside triphosphate triphosphohydrolase SAMHD1	Samhd1	7.49683	7.77347	7.55475	7.4164	7.53646	7.43542	7.7618	7.52667	7.25269	7.26912	7.55418	7.56358	7.53551	7.58218	7.74997	7.58371	7.68249	7.5006	7.54258	7.28494	7.47486	7.6095	7.45512	7.44079	7.40244	7.47	7.73787	7.32176	7.51432	7.36566	7.48819	7.51777	7.57676	7.47453	7.42037	7.39868	7.48334	7.59041	7.58201	7.33417	0.0368547	0.273419	0.0902992	0.952457	0.977431	0.00417929	0.171898
P48678	Prelamin-A/C	Lmna	7.47835	7.28049	7.37	7.25111	7.85052	7.40793	8.1156	7.89024	7.37299	7.55701	7.28265	7.0073	7.46904	7.1791	7.51669	7.61687	7.8693	7.94927	7.35175	7.42725	7.24914	7.63307	7.11799	7.20269	7.30262	7.33066	7.51719	7.16703	6.10687	7.31326	7.29306	6.68798	7.36038	7.14392	7.33016	7.37126	7.12046	7.07316	6.86257	7.04682	0.208701	0.581156	0.136426	0.00162025	0.0215035	0.564893	0.0212743
P52480	Pyruvate kinase PKM	Pkm	7.83377	8.19548	7.94677	7.99832	8.00781	8.20903	8.19029	8.23046	8.0483	7.98519	7.95198	8.00812	8.04057	7.99857	8.11981	8.24033	8.1611	8.26789	8.08956	8.02368	8.02906	7.95401	7.96716	7.99693	7.89787	8.09823	8.13606	8.14129	8.21839	8.13323	7.90599	8.08779	8.02144	8.02702	7.94649	8.19059	8.26822	8.13403	8.18795	8.01529	0.470442	0.772831	0.0267433	0.843054	0.923312	-0.00774794	0.00712451
Q99NB9	Splicing factor 3B subunit 1	Sf3b1	5.07058	5.32269	5.13903	4.81577	5.21923	4.70378	4.89493	4.75119	4.587	4.6347	5.03559	4.82285	5.22198	5.05212	4.85294	4.91176	5.00978	4.684	4.66006	4.58559	4.80186	5.29348	4.91342	4.89007	4.82594	5.07026	5.14942	4.64028	4.75461	4.60697	4.97036	4.92635	5.23272	5.05834	4.95301	4.9007	4.6988	4.76004	4.78971	4.68825	0.38042	0.714065	0.068722	0.399751	0.620321	-0.0636247	0.000452298
Q7TPV4	Myb-binding protein 1A	Mybbp1a	4.88289	5.07809	4.7997	4.55957	4.75115	4.35225	4.18089	4.23565	3.87313	3.89703	4.80872	4.73521	5.15191	4.70406	4.79971	4.35478	4.1158	4.06577	4.15355	3.93549	4.61729	5.29903	4.7364	4.73065	4.60868	4.58654	4.47492	4.34412	4.51659	4.27221	4.77636	4.88666	5.26548	4.93152	4.75846	4.59192	4.37313	4.56676	4.4882	4.22763	0.724374	0.911997	-0.0339535	0.000165918	0.00617778	-0.32777	3.74923e-08
P20029	Endoplasmic reticulum chaperone BiP	Hspa5	7.90717	7.56404	7.42412	7.92896	7.40645	7.96864	7.78637	8.40994	8.23091	8.01908	7.99206	7.93592	7.45513	7.71976	7.42424	7.97763	7.66913	8.85871	8.27592	8.16807	8.11397	7.60657	8.22575	8.11846	8.1698	8.35172	9.05421	9.02771	8.74506	8.63097	8.00091	8.12133	7.81599	7.99942	8.20724	8.54201	8.51507	9.05936	8.61941	8.53729	0.00183405	0.0493223	-0.362159	0.000462585	0.0111111	-0.57184	0.00270241
Q61292	Laminin subunit beta-2	Lamb2	3.42323	3.744	3.81247	4.52164	3.81605	5.52199	5.9211	4.72912	5.78283	5.54195	2.96745	3.65756	5.59383	5.07679	4.37225	4.88621	6.44822	4.55926	5.17761	6.5871	3.55753	3.8414	3.20027	4.09062	3.94155	5.25834	3.99814	4.23568	4.08657	4.45662	3.1194	3.20008	3.37024	4.31656	3.77712	3.97886	4.44699	3.84763	3.62978	4.31928	0.12381	0.460927	0.457049	0.000103061	0.00527778	1.28975	0.000471984
P08003	Protein disulfide-isomerase A4	Pdia4	5.87471	5.34337	5.31096	5.75389	5.94506	6.7035	6.81089	7.41093	6.94894	6.43806	5.91314	5.72692	6.1778	5.44517	5.90087	6.25886	6.82607	7.66241	7.01624	6.44854	6.08105	6.0389	6.09777	6.18888	6.14118	7.4177	8.5278	7.9406	7.59951	7.54521	6.02701	6.09691	6.52629	6.69335	6.22389	7.31092	7.49755	7.90322	7.34237	7.25836	0.000636268	0.0273623	-0.472334	0.000512248	0.0114847	-0.78188	2.54623e-06
P40142	Transketolase	Tkt	7.12355	7.71951	7.31032	7.18982	7.23187	7.53811	7.46128	7.55769	7.38544	7.21473	7.14783	7.31521	7.24655	7.85193	7.27654	7.53285	7.42757	7.64513	8.06578	8.91662	7.5919	7.5133	7.35265	7.32765	7.32626	7.56089	7.4594	7.60168	7.56092	7.59822	7.3762	7.61977	7.41495	7.3436	7.38136	7.38942	8.0046	7.36794	7.55312	7.2537	0.338198	0.689871	-0.0834513	0.414839	0.635263	0.139533	0.0698165
Q80SU7	Interferon-induced very large GTPase 1	Gvin1	4.02598	4.54149	4.10026	4.08308	4.07397	4.13909	4.25146	4.43135	3.89469	3.72324	4.56369	3.95717	4.18127	4.12543	4.15267	4.0209	4.03398	4.25788	4.11793	3.78366	3.53831	3.94902	3.964	3.88953	3.90967	4.17797	4.35586	4.14395	4.49031	4.111	3.83319	3.83252	3.95743	3.85549	3.83666	4.18266	4.28089	4.34678	4.59214	4.29236	0.000465214	0.0209032	0.323918	0.0142718	0.0746394	-0.231975	0.244752
P99024	Tubulin beta-5 chain	Tubb5	9.10136	9.13431	9.01801	9.24719	9.03826	9.17652	8.96255	9.19013	8.8284	8.81539	9.11216	9.26974	9.08867	9.17903	9.18421	8.94676	9.0244	9.16457	8.87931	8.97584	9.37995	9.02462	9.18537	9.32823	9.25052	9.21609	9.10245	9.24212	9.23933	9.03272	9.12927	9.41579	9.19995	9.1726	9.25739	9.11511	9.13683	9.27077	9.16168	9.10047	0.0478082	0.302393	-0.0970762	0.00436263	0.0360602	-0.165371	0.013729
Q64727	Vinculin	Vcl	5.23563	5.05631	5.20069	5.16126	5.33793	5.61557	5.51784	5.94247	5.18795	5.04707	5.11041	5.17708	5.06723	5.46303	5.03112	5.52525	5.42332	6.01146	5.2261	5.43412	5.27014	5.00868	5.1095	5.04169	5.1989	5.16286	5.3822	5.26979	5.03875	5.17661	5.2692	5.12886	5.18669	5.20992	5.15648	5.29147	5.45726	5.06169	4.77951	4.82837	0.61469	0.855874	0.0260622	0.00966551	0.0590549	0.348262	0.00956528
Q04857	Collagen alpha-1(VI) chain	Col6a1	6.03245	6.46967	6.2487	7.81535	7.10244	8.7191	8.64084	7.29037	8.24827	8.83935	5.62258	6.7555	9.13109	8.03738	7.73325	7.90007	8.71575	6.96491	7.5626	8.59702	5.96547	6.73499	5.98542	6.83697	6.71784	8.28873	6.56495	7.38115	7.11265	7.53291	5.4419	5.88628	5.88126	7.63528	6.30402	6.57769	6.74954	7.15485	6.52559	7.167	0.0730967	0.367917	0.755899	0.0013509	0.0199529	1.04232	0.0175603
P68372	Tubulin beta-4B chain	Tubb4b	4.92809	4.97492	4.93928	5.12454	4.94289	4.69597	4.65969	4.72795	4.58304	4.63124	4.96334	5.12894	4.66135	4.89912	4.53234	4.60459	4.3517	4.69534	4.50248	4.78329	5.33114	4.88992	5.06774	5.22959	5.18975	4.65132	4.71918	4.72089	4.88603	4.82882	5.05932	5.32862	4.99996	4.91878	5.09919	4.76494	4.81686	5.14853	4.83676	4.85977	0.0166617	0.183246	-0.20192	0.00294993	0.0285091	-0.19978	0.000735861
Q8C6K9	Collagen alpha-6(VI) chain	Col6a6	2.39548	3.25427	2.88153	4.99158	3.60724	5.60339	5.39812	3.96547	4.6349	5.84708	2.05831	3.38875	6.11329	4.90711	4.62352	5.04851	5.30681	3.81503	4.60636	5.204	3.51384	3.74181	3.28472	4.17501	3.94578	6.10097	4.55476	5.15472	5.2525	5.42188	3.07675	3.3069	3.13114	5.47344	3.30606	4.16902	4.24292	4.18586	4.26642	5.17602	0.789762	0.932263	0.126565	0.765941	0.881799	0.090459	0.025732
Q7TMM9	Tubulin beta-2A chain	Tubb2a	3.29524	2.95634	3.11973	3.40718	4.43124	3.80329	3.57758	3.36512	3.55683	3.23802	4.17581	3.55747	3.91754	4.27404	4.01093	3.58647	3.55479	3.4626	3.66189	4.06196	4.80332	2.98718	4.12957	3.90002	3.91416	3.94712	3.89297	3.55278	3.8874	3.80686	4.07973	3.69456	3.36088	3.67755	4.12099	3.65901	3.22897	3.52056	3.64547	4.18011	0.506794	0.794037	-0.152246	0.207679	0.415259	-0.145271	0.482865
Q8CIE6	Coatomer subunit alpha	Copa	4.72099	5.21565	4.82901	4.69261	4.8714	5.14929	5.0357	5.26687	4.72453	4.61296	4.82197	4.84165	4.72746	4.67719	5.05812	4.99907	4.93011	5.231	4.83058	4.64963	4.85256	5.03525	4.64593	4.8352	4.81851	4.94285	5.21318	5.21948	5.28281	5.02312	4.85405	4.78229	4.95725	4.93983	4.55326	5.06366	5.3862	5.25317	5.14583	4.98824	0.799705	0.936527	0.0181921	0.0275712	0.110898	-0.208877	0.304114
Q99PL5	Ribosome-binding protein 1	Rrbp1	5.90853	6.06875	6.40943	6.39893	6.75384	6.96625	6.75531	7.07413	7.12231	7.13802	6.17409	7.07811	6.51882	6.08103	5.72585	6.30306	6.03249	6.40363	7.04699	6.4923	7.02054	7.05168	6.92017	5.97869	6.29197	7.10911	7.40169	7.2714	5.91115	6.35342	6.44602	6.77868	7.02247	6.94876	6.7137	6.58462	7.07746	7.05693	5.39742	6.81391	0.0302509	0.25137	-0.405529	0.88289	0.943231	0.0357371	0.0306083
Q9CWF2	Tubulin beta-2B chain	Tubb2b	-2.15693	-3.46329	-2.59315	-2.38781	-3.10265	-2.70472	-3.73143	-3.38989	-3.00475	-6.58687	-2.78852	-2.34048	-2.30545	-2.67694	-3.26946	-2.71673	-3.11926	-2.87461	-4.73783	-3.89074	-2.16675	-2.66226	-2.46655	-2.41657	-2.43353	-2.97334	-2.99771	-4.20298	-3.74518	-3.5686	-2.53812	-2.31839	-2.50655	-2.52217	-2.52645	-3.02795	-3.04523	-2.47984	-4.22483	-4.32345	0.101607	0.419216	-0.252736	0.621357	0.790783	-0.216772	0.0281052
E9PVA8	Stalled ribosome sensor GCN1	Gcn1	3.16953	3.49653	3.1882	3.12774	3.11338	3.52737	3.1452	3.35036	2.97205	3.12552	3.17495	3.2799	3.05688	3.24311	3.42185	3.36816	2.95771	3.27561	3.3098	3.02848	3.27536	3.24873	3.1896	3.31363	3.37467	3.11855	3.41106	3.49733	3.67736	3.3761	3.29952	3.30853	3.28605	3.31469	3.22055	3.30905	3.42212	3.59608	3.57798	3.45573	0.248637	0.62341	-0.0559263	0.00707746	0.0486422	-0.238109	0.778873
Q8CGC7	Bifunctional glutamate/proline--tRNA ligase	Eprs1	4.5683	4.9394	4.61651	4.78331	4.63442	4.57676	4.93446	4.65181	5.00215	4.9415	4.57999	4.69901	5.5249	5.06807	4.63975	5.56312	4.39552	4.78116	4.72397	4.65623	4.61543	4.64777	4.59878	4.66135	4.65497	4.63478	4.87222	4.97597	4.69624	4.8201	4.54365	4.76435	4.67466	4.97243	4.63677	4.9297	5.20076	4.95958	4.80787	4.7019	0.2256	0.595158	0.128349	0.747672	0.871814	-0.0372437	0.902176
Q9Z1Q9	Valine--tRNA ligase	Vars1	5.70895	6.29303	5.85036	5.64993	5.90794	5.79803	5.78181	5.98224	5.64651	5.40556	5.77073	5.75652	5.99048	5.71795	5.91689	5.97177	5.80951	6.09598	5.60051	5.48545	5.88951	6.03382	5.72596	5.84461	5.82229	5.88539	6.1997	6.13315	5.96393	5.88866	5.8008	5.95961	6.03899	5.97032	5.78386	5.91379	6.14811	6.24311	6.03236	5.72917	0.65952	0.877327	-0.0307001	0.00932679	0.058028	-0.256	0.299764
Q61598	Rab GDP dissociation inhibitor beta	Gdi2	6.16556	6.58259	6.25051	6.26503	6.27254	6.31593	6.25152	6.51427	6.15618	6.27862	6.24492	6.28654	6.12612	6.29647	6.42048	6.61344	6.19675	6.60814	6.25274	6.32102	6.26379	6.27937	6.20473	6.20133	6.16549	6.2674	6.38991	6.52412	6.32857	6.35226	6.25611	6.20557	6.27001	6.25855	6.21997	6.42225	6.48492	6.45691	6.40091	6.32572	0.184854	0.553691	0.0585825	0.456642	0.673018	-0.0444356	0.381596
Q9ERU9	E3 SUMO-protein ligase RanBP2	Ranbp2	4.83686	4.50849	3.80442	4.53319	3.61431	3.80515	5.72022	4.22212	5.33422	4.92815	4.379	4.72765	4.12704	3.82002	4.29479	4.89989	4.92327	4.70344	5.07549	5.06078	4.70595	4.04225	4.62613	3.65312	4.5986	3.92182	4.87648	4.33826	3.87086	4.8343	4.31936	4.58262	4.79396	3.8271	4.67662	4.86461	4.56298	4.34595	4.52971	4.79579	0.526624	0.806144	-0.117995	0.0884609	0.235082	0.373193	0.0116188
Q61879	Myosin-10	Myh10	2.73193	2.54314	2.93659	2.22978	2.64618	3.04646	3.18566	2.54862	2.51018	2.99399	2.38164	2.25539	3.11688	2.83714	2.60352	2.68223	3.15725	3.12078	2.86149	2.95602	2.88698	2.5187	2.70678	2.4584	2.4217	2.41606	3.28518	2.77849	2.04644	2.32982	2.71379	2.46346	2.60435	2.86639	2.23838	2.28099	2.33955	2.26012	2.64199	2.48316	0.724162	0.912108	0.0403284	0.00601227	0.0434944	0.42009	0.0332475
P56480	ATP synthase subunit beta, mitochondrial	Atp5f1b	7.87991	7.92044	7.6131	7.87587	7.41709	8.16315	7.73392	8.31937	8.11425	7.89576	7.97423	7.99399	7.29302	7.94514	7.39876	8.05414	7.6001	8.36114	8.01683	8.06809	8.10792	7.48202	8.12367	7.9321	8.00176	7.84275	7.93713	8.30825	8.29925	8.18063	8.02354	8.08024	7.60768	7.66039	8.04967	8.25009	8.36881	8.14231	8.23498	8.09826	0.138986	0.486623	-0.175744	0.164341	0.35518	-0.133571	0.0168235
Q64511	DNA topoisomerase 2-beta	Top2b	4.69565	5.52239	5.05498	4.44997	5.09706	4.47377	4.44279	3.95879	3.66921	3.77659	4.71602	4.54222	5.1282	4.70537	4.85443	4.38805	4.38327	3.71323	3.96322	3.90207	4.47079	5.05117	4.4678	4.56381	4.39733	4.47272	4.07198	3.91277	4.16113	3.92042	4.52531	4.48432	5.11469	4.85812	4.43536	4.13501	3.97077	4.1306	4.04991	3.99718	0.0877469	0.396056	0.239759	0.895631	0.949411	-0.0151486	2.49817e-05
P24527	Leukotriene A-4 hydrolase	Lta4h	5.82545	6.18623	5.91521	5.98071	5.7319	6.32996	6.14544	6.31297	5.99387	5.8188	5.93179	6.01451	5.7784	6.03434	6.05773	6.2135	5.89097	6.24323	6.02732	5.87154	6.01097	5.91649	6.01245	5.96449	5.95439	6.05373	6.03292	6.07944	6.09018	6.08332	5.96354	6.13899	5.91568	5.93379	5.9256	6.21596	6.29509	6.08142	6.019	5.82126	0.573496	0.837675	-0.0280121	0.917425	0.960063	0.00752707	0.0773366
O70133	ATP-dependent RNA helicase A	Dhx9	5.51276	6.04654	5.67077	5.52903	5.65046	5.68101	5.624	5.48268	5.3455	5.30464	5.60592	5.6074	5.63245	5.62465	5.80573	5.79363	5.62242	5.4781	5.43292	5.28485	5.54884	5.84017	5.50074	5.59853	5.51969	5.58314	5.58958	5.41383	5.46833	5.46658	5.62123	5.60159	5.74631	5.7335	5.51594	5.62775	5.6493	5.56729	5.54729	5.42391	0.461325	0.768029	0.0459175	0.639398	0.801896	-0.0287263	0.0378256
Q62230	Sialoadhesin	Siglec1	4.81942	5.17752	4.4352	5.09899	4.21927	5.2536	4.87615	6.31537	4.97257	5.20712	4.89241	5.17467	4.2573	5.00523	4.98908	5.14492	5.14228	6.42369	4.89648	5.29253	5.90743	4.44813	5.7018	5.66234	6.0661	5.96201	5.40166	6.66682	5.98033	6.26457	5.79628	5.55278	4.8148	5.30487	5.76631	6.41679	6.21882	6.23312	6.01748	6.13879	0.00256209	0.0580414	-0.695175	0.0013234	0.0197143	-0.777568	0.018556
P40124	Adenylyl cyclase-associated protein 1	Cap1	6.74432	7.07976	6.85705	6.76279	6.81781	6.854	7.0249	6.83295	6.83277	6.5444	6.72443	6.86362	6.87628	6.67121	6.9705	6.9093	6.81239	6.89118	6.76629	6.74971	6.78238	6.88727	6.86287	6.79251	6.74101	7.1038	6.76883	6.57541	6.64044	6.73172	6.62774	6.85586	6.9348	6.9292	6.71548	6.84097	6.71501	6.74308	6.81415	6.65735	0.637096	0.869405	0.0238642	0.314127	0.534428	0.0627137	0.78911
P63038	60 kDa heat shock protein, mitochondrial	Hspd1	6.94335	6.61482	6.76223	6.70257	6.65009	6.63024	6.48156	6.78048	6.69086	6.74747	6.92852	6.81186	6.43278	6.76143	6.15356	6.54651	6.54049	6.75959	6.63106	6.69475	6.87679	7.01588	7.03967	6.89736	6.7928	6.91716	7.11881	6.83837	6.78019	6.79215	6.82566	6.95443	6.96737	6.77977	7.01341	6.79472	6.87086	6.85656	6.81671	6.88328	0.00818851	0.124701	-0.240192	0.000138626	0.00566667	-0.21658	0.75539
P62737	Actin, aortic smooth muscle	Acta2	8.8713	9.01127	9.02175	9.30628	9.15695	9.28267	8.9733	9.32899	8.99533	8.73134	8.95347	9.04536	8.94519	9.15339	9.05997	9.10987	8.95143	9.36685	8.95632	9.06518	9.1315	9.22338	9.10608	9.22851	9.12585	9.39749	8.81609	8.86614	8.76256	8.95787	9.20671	9.00848	9.10298	9.11507	9.33914	9.10494	9.03615	8.92942	8.97769	8.9004	0.0447743	0.295734	-0.106277	0.248095	0.464638	0.101253	0.754964
P68134	Actin, alpha skeletal muscle	Acta1	6.26711	6.7675	6.57231	6.60108	7.36863	6.529	6.17215	6.67343	6.72015	6.10116	5.81043	6.75208	7.05155	6.01625	5.95504	7.03332	6.95595	7.11362	5.56596	6.54394	7.36574	6.78702	6.99358	6.66949	6.82377	6.68664	5.80316	5.83182	5.67043	5.94685	6.12336	7.28409	7.10815	6.82211	6.68512	6.09106	6.02457	6.56296	5.68258	6.16192	0.0884709	0.395723	-0.350045	0.0165487	0.0812227	0.494669	0.911798
P23116	Eukaryotic translation initiation factor 3 subunit A	Eif3a	5.44598	5.36879	5.62654	5.24314	5.92493	5.47032	5.68008	5.3993	5.38082	4.96373	5.30296	5.08252	5.52796	5.34844	5.32807	5.50959	5.56382	5.34016	5.20155	4.9285	5.09966	5.64232	5.23938	5.21794	5.12249	5.68919	5.90443	5.2537	5.05283	5.2142	5.16289	5.35993	5.74499	5.55091	5.35635	5.48768	5.29305	5.37268	5.47175	5.11412	0.501986	0.791933	0.0702465	0.719123	0.855851	-0.0415784	0.486056
Q61316	Heat shock 70 kDa protein 4	Hspa4	5.47743	5.79272	5.44578	5.42119	5.32987	5.70186	5.4569	5.83068	5.42764	5.28183	5.5856	5.52798	5.12692	5.419	5.33386	5.53614	5.42299	5.78339	5.48201	5.37861	5.70132	5.41609	5.50704	5.6126	5.54977	5.46397	5.63741	5.79382	5.69308	5.66964	5.53568	5.73318	5.4809	5.43644	5.54072	5.7906	5.93738	5.79099	5.6603	5.57083	0.11995	0.451718	-0.105336	0.028027	0.111788	-0.170596	0.306219
Q6P5E4	UDP-glucose:glycoprotein glucosyltransferase 1	Uggt1	4.34047	4.83104	4.52167	4.34759	4.49263	4.93769	4.67688	5.08584	4.54856	4.47055	4.39821	4.48829	4.19703	4.39928	4.53502	4.84971	4.48792	5.00325	4.7278	4.51536	4.45915	4.43377	4.28029	4.32081	4.21382	4.41004	4.50342	4.69937	4.91413	4.8722	4.38008	4.16131	4.39678	4.47711	4.28782	4.61586	5.0365	4.63406	4.85444	4.62851	0.0854912	0.391255	0.114027	0.888777	0.946492	0.0135022	0.0064583
P06800	Receptor-type tyrosine-protein phosphatase C	Ptprc	6.19954	6.50001	5.97872	6.19363	5.85618	6.44084	6.07495	6.28646	5.91932	5.83216	6.33092	6.22701	5.80453	6.18513	6.21385	6.3211	5.97419	6.05012	6.15363	5.73062	6.19692	6.08241	6.20869	6.24162	6.08276	6.02069	6.03066	6.06835	6.14631	6.05645	6.21057	6.237	6.03765	6.01193	6.12249	6.45526	6.24622	6.25669	6.2761	5.982	0.937631	0.985608	0.00574741	0.390078	0.612823	-0.0755332	0.480267
P17182	Alpha-enolase	Eno1	8.49217	8.2436	8.48545	8.47133	8.65642	8.70436	8.96799	8.76288	8.63672	8.56152	8.42689	8.35786	8.57596	8.43631	8.36702	8.51431	9.05106	8.68578	8.66728	8.43172	8.44358	8.65365	8.53073	8.5381	8.34426	8.97544	8.87402	8.52482	8.48205	8.60052	8.38234	8.55124	8.78161	8.59907	8.56492	8.70498	8.67468	8.53896	8.56031	8.49527	0.126106	0.465486	-0.087649	0.499952	0.705908	0.0552571	0.0026038
P31001	Desmin	Des	6.41104	6.07199	6.27909	6.4118	6.849	6.99052	6.87091	6.76753	6.79507	6.67915	6.21634	6.10628	6.12388	6.43698	5.73078	6.52401	6.74026	6.9657	6.58911	6.30324	6.16441	5.82285	6.1385	6.16455	6.45428	6.21367	6.67536	6.41313	6.06213	6.335	6.28615	5.84563	5.63557	6.17978	6.52493	6.16402	6.48406	6.13456	5.96723	6.0816	0.284629	0.648517	0.142053	0.000118639	0.00542105	0.469471	0.000824375
P27773	Protein disulfide-isomerase A3	Pdia3	8.09637	7.58659	7.9721	7.92286	8.26972	7.3984	7.47171	7.71451	7.76239	7.65522	7.92566	7.86098	8.08298	7.81929	7.83689	7.6018	7.49811	8.15598	7.73662	7.59836	7.87767	8.10799	8.03686	7.95893	7.85568	8.07678	8.33991	7.9168	7.5144	7.80975	7.82403	7.78336	8.16956	8.0442	8.1041	7.93061	7.70901	8.03502	7.79987	7.69373	0.599206	0.849827	-0.0388947	0.0375185	0.134651	-0.22328	0.00589537
Q61838	Pregnancy zone protein	Pzp	4.07736	4.65404	4.03671	4.79964	4.21758	5.99554	5.03843	5.46347	5.12633	5.35826	4.6182	4.57996	4.54517	4.84293	5.21197	5.67212	4.94426	5.19332	5.21309	4.83417	5.19831	4.09214	4.47322	4.85367	5.26009	4.30113	4.37859	4.64687	4.92149	5.44446	4.9598	4.91236	4.37009	4.04467	5.10921	4.87469	5.4314	4.24427	4.77706	4.63277	0.368177	0.706429	-0.169001	0.00797344	0.0518101	0.518626	0.000260121
B2RQC6	CAD protein	Cad	3.48861	3.76257	3.5898	3.58832	3.54986	3.88539	3.33362	3.79293	3.35379	3.47919	3.73348	3.69164	3.25376	3.48457	3.57297	3.74275	3.26581	3.69288	3.65612	3.47441	3.66427	3.72183	3.51373	3.69584	3.49882	3.42937	3.90194	3.98003	4.04597	3.8318	3.68217	3.62152	3.71101	3.55501	3.49264	3.81158	4.04092	3.94619	3.99105	3.65865	0.431099	0.750891	-0.0441238	0.00453586	0.0372393	-0.29606	0.962943
O08788	Dynactin subunit 1	Dctn1	3.9256	3.45402	3.7914	3.711	3.93166	4.15068	4.55078	4.16417	3.73493	3.85267	3.67424	3.71082	3.95582	3.89007	3.68286	4.16855	4.36534	4.1582	4.0417	3.80331	3.86401	3.81831	3.80859	3.74149	3.65211	4.16159	4.27931	4.02006	3.72772	3.84458	3.78527	3.61361	3.82001	3.83628	3.81501	3.88771	4.08385	3.80758	3.77964	3.80405	0.961888	0.988344	-0.0027216	0.125145	0.297079	0.159423	0.00275613
Q8BHN3	Neutral alpha-glucosidase AB	Ganab	4.92484	5.44047	5.06271	4.99089	5.12794	5.6561	5.41215	5.90743	5.4307	5.24429	5.09828	5.03189	5.03737	5.02151	5.21149	5.49834	5.41939	5.84715	5.43129	5.25046	5.10137	5.1854	4.98725	5.02344	5.09402	5.3004	5.759	5.65517	5.68229	5.61494	5.12339	5.00034	5.14095	5.21216	4.98831	5.48336	5.87666	5.53157	5.59636	5.47676	0.864825	0.958968	0.00907612	0.330794	0.55203	-0.0879209	0.000118543
Q3U7R1	Extended synaptotagmin-1	Esyt1	5.42612	5.61226	5.34124	5.48687	5.20347	6.41914	5.49788	5.77337	6.1017	5.9273	5.48535	5.46612	5.08847	5.40565	5.43492	5.81114	5.53979	5.67876	5.92294	5.92093	5.38046	5.23841	5.29064	5.44406	5.29647	5.84057	5.16709	5.06607	5.41892	5.59377	5.36278	5.35558	5.09753	5.15621	5.33702	5.39609	5.52884	5.20243	5.5643	5.37118	0.106384	0.428381	0.0991295	0.000937502	0.0166316	0.444368	0.000164847
P28665	Murinoglobulin-1	Mug1	4.17442	4.69186	4.26832	5.19069	4.35722	5.72122	3.64945	3.58868	2.62594	3.20716	4.75611	4.91426	4.30691	5.14054	5.07845	5.40631	3.5493	3.48769	2.66561	2.73147	5.35043	3.90054	4.69184	5.17102	5.20591	4.31312	1.39448	2.92192	2.87916	3.45749	4.94631	5.27663	3.97798	4.04826	5.07984	4.85531	2.49984	2.52167	3.43118	3.01696	0.729984	0.912845	-0.0769987	0.259492	0.47727	0.534171	0.0111959
Q6PDQ2	Chromodomain-helicase-DNA-binding protein 4	Chd4	4.16328	4.78276	4.42904	3.93733	4.34762	3.59204	3.70549	3.56967	3.12564	3.2837	4.16902	4.01407	4.35954	4.07965	4.36599	3.84862	3.46712	3.42144	3.47425	3.28351	4.05228	4.4487	3.99714	4.03492	3.86573	3.91265	3.96998	3.66243	3.65099	3.31227	4.15497	4.14441	4.45562	4.22659	3.9987	3.79007	3.63726	3.83291	3.65336	3.59016	0.216093	0.587043	0.126926	0.0228614	0.0973759	-0.224058	4.7646e-07
O08553	Dihydropyrimidinase-related protein 2	Dpysl2	6.11848	5.97192	6.1765	6.22901	6.31478	6.53648	6.97115	6.70399	6.33743	6.33677	6.132	6.14582	6.4115	6.3027	6.02703	6.47325	6.99323	6.53463	6.32803	6.38474	6.2371	6.17254	6.33859	6.2171	6.2604	6.56936	6.70514	6.35818	6.22605	6.35687	6.18866	6.15157	6.31854	6.33645	6.29921	6.43683	6.41212	6.13473	6.22338	6.29228	0.166463	0.531231	-0.0690409	0.065676	0.194943	0.188474	0.00056659
P80314	T-complex protein 1 subunit beta	Cct2	5.60713	5.5017	5.49621	5.63662	5.35958	5.59447	5.42681	5.69758	5.46064	5.38579	5.73268	5.71331	5.3638	5.52105	5.51504	5.67139	5.37252	5.71242	5.60663	5.4829	5.65583	5.60116	5.79874	5.71259	5.68095	5.72137	5.92339	5.83839	5.79086	5.61843	5.66201	5.83061	5.62153	5.51827	5.73667	5.73013	5.71947	5.79817	5.77696	5.63992	0.0136415	0.163109	-0.137125	0.000460266	0.0111579	-0.214593	0.951181
Q5SUA5	Unconventional myosin-Ig	Myo1g	5.18621	5.57231	5.31213	5.26206	5.40592	5.42837	5.48415	5.39676	4.95539	4.96916	5.25196	5.26198	5.24637	5.08783	5.37533	5.53657	5.45631	5.3447	4.93201	4.95175	5.08435	5.26718	5.1216	5.15519	4.98835	5.05067	5.06981	4.93978	4.94583	5.00075	5.02311	5.0138	5.15023	5.10695	5.0103	5.0256	5.28999	5.07539	5.05606	4.91216	0.000693753	0.0281096	0.204104	0.029161	0.115057	0.20891	0.586606
Q61830	Macrophage mannose receptor 1	Mrc1	3.3862	3.723	3.55677	3.98165	3.76349	4.96659	3.90779	5.3763	3.97942	4.39207	3.42143	3.54112	3.86125	3.8842	4.27257	4.86895	3.84736	5.26117	4.22302	4.37713	4.27409	3.35183	3.9632	4.02144	4.53504	4.93473	4.29076	5.15529	4.1834	4.82711	4.21733	3.82385	3.72611	4.33836	4.16827	4.99294	4.71254	4.51616	4.23657	4.563	0.0429783	0.286672	-0.302784	0.56642	0.756447	-0.121271	0.000950128
Q80YX1	Tenascin	Tnc	3.5866	3.90768	3.45685	4.41384	3.63496	4.82345	4.585	4.79408	3.97131	5.10273	3.69258	4.20628	5.01892	4.52931	4.24498	4.20091	4.25797	4.5361	3.9381	4.43348	3.93843	3.84542	4.19992	4.45306	4.72851	5.33858	3.85852	5.1756	4.62579	5.33933	3.81639	3.84804	3.73688	4.98934	3.80435	4.5293	4.32928	5.0568	4.61769	5.11874	0.75512	0.921096	-0.0668331	0.103762	0.26265	-0.33465	0.0618821
P21619	Lamin-B2	Lmnb2	4.83622	4.40282	4.79974	4.632	4.89733	5.03133	5.12911	5.06638	5.23534	5.23486	4.68434	4.48751	4.73515	4.65981	4.30793	4.95275	5.14353	4.97863	5.20181	4.98699	4.80899	4.79277	4.7403	4.74804	4.66657	5.20842	5.32036	4.70957	4.59195	5.07047	4.72393	4.60466	4.82609	4.77049	4.92707	5.27794	4.93605	4.79385	4.90484	4.9472	0.0980232	0.410366	-0.116606	0.170632	0.363708	0.120009	4.17594e-06
P02468	Laminin subunit gamma-1	Lamc1	3.57371	3.48646	3.65828	4.40377	3.64336	4.98906	5.17352	4.57737	5.4148	5.02626	3.4594	3.83092	4.8072	4.6967	3.6921	4.55671	5.61978	4.23538	4.77593	6.05559	4.324	3.82282	3.72241	4.10532	4.04386	4.42789	3.57001	4.19975	4.02157	4.62891	3.42775	3.50883	3.30581	3.91997	3.88643	3.93928	4.32531	3.8041	3.78346	4.10114	0.54216	0.817281	0.118471	0.000147754	0.00567442	0.962298	0.000170759
P70398	Probable ubiquitin carboxyl-terminal hydrolase FAF-X	Usp9x	2.939	3.24585	2.97169	3.2911	2.97801	3.72809	3.33494	3.36395	2.91303	2.96706	3.00125	3.16132	3.82916	3.30691	3.08589	4.08145	4.52948	3.14941	3.49684	3.76228	3.06959	3.07961	2.88535	3.05369	2.93038	3.01342	3.04678	3.29062	3.19788	3.17063	3.10546	3.0091	3.14692	3.38199	3.02463	3.34908	3.27524	3.14636	3.1725	3.07065	0.249405	0.624639	0.112347	0.0415892	0.143573	0.359335	0.0676233
Q8VDM4	26S proteasome non-ATPase regulatory subunit 2	Psmd2	4.18871	4.36846	4.15929	4.24466	3.74501	4.29641	3.87183	4.49277	4.49379	4.38285	4.38179	4.23816	3.71507	4.32372	4.25314	4.41961	3.87385	4.46705	4.38478	4.54526	4.25783	4.07197	4.25804	4.19594	4.25952	4.10088	4.32148	4.36593	4.37447	4.49543	4.26789	4.18293	3.95887	4.08255	4.19161	4.53226	4.44445	4.34925	4.58244	4.27443	0.895872	0.96911	-0.0109146	0.503738	0.707316	-0.0612802	0.155783
Q9JKR6	Hypoxia up-regulated protein 1	Hyou1	4.6837	4.75495	4.47764	4.69748	4.65315	4.93173	5.1729	5.28625	4.91604	4.83216	4.90786	4.77278	4.79511	4.64007	4.85776	4.93926	5.07944	5.48671	5.17677	4.9124	4.99374	4.50479	4.87953	4.93338	4.93391	5.02166	5.93939	5.73593	5.63398	5.42127	4.82605	4.93872	4.81361	5.02127	5.12961	5.4429	5.52676	5.83694	5.30505	5.3252	0.0161994	0.17983	-0.17341	0.000686971	0.013956	-0.445542	0.000221995
P26040	Ezrin	Ezr	5.17406	5.32566	5.18379	5.07812	5.19944	4.64587	4.57585	4.39689	4.33636	4.36396	5.29754	5.22598	5.16137	4.95929	5.00794	4.88005	4.34743	4.55253	4.34829	4.52202	5.32857	5.41216	5.28145	5.26898	5.11228	4.92834	5.04736	4.90595	4.67259	4.59292	5.19689	5.42885	5.44094	5.17654	5.35531	5.04632	4.78111	5.02177	4.88066	4.88435	0.0147164	0.169759	-0.138875	6.92779e-05	0.00472727	-0.379213	9.4046e-09
Q60864	Stress-induced-phosphoprotein 1	Stip1	5.75657	5.10508	5.60654	5.4253	5.69146	5.12053	4.97391	5.13394	4.79217	4.96589	5.6853	5.47944	5.45866	5.38037	5.22792	4.75368	4.97756	5.09789	4.93858	4.84783	5.49034	5.76348	5.62106	5.59359	5.5077	5.55468	5.73293	5.14776	5.0766	5.07079	5.62028	5.65773	5.81579	5.67961	5.76763	5.50005	5.1995	5.37174	5.22765	5.29791	0.0353184	0.271534	-0.170058	0.000344106	0.00941353	-0.357764	3.16164e-06
Q8C147	Dedicator of cytokinesis protein 8	Dock8	3.66739	4.07304	3.83582	3.67622	3.61886	3.63306	3.52066	3.62446	3.26813	3.15966	3.8637	3.87289	3.4318	3.70441	3.77348	4.7536	3.56239	3.66984	3.55018	4.92256	3.75446	3.88828	3.83657	3.78293	3.61543	3.52638	3.85286	3.83119	3.65528	3.46864	3.60262	3.79511	3.75566	3.69152	3.60847	3.87049	3.69885	3.8765	3.76258	3.41642	0.77236	0.928033	0.0186584	0.720685	0.856893	0.0705346	0.940554
Q91V92	ATP-citrate synthase	Acly	4.68757	5.17737	4.7023	4.9526	5.17072	4.82931	5.12896	5.68486	4.80955	5.16487	4.6676	4.93457	4.58982	5.21393	5.21618	5.03687	4.91121	5.52831	5.17009	5.15723	5.62326	4.99686	4.75239	4.84284	5.02311	4.73622	5.21628	5.10547	5.36719	5.4353	4.9938	5.06384	5.0106	4.87827	5.01869	5.38842	5.78216	5.04716	5.19058	5.17431	0.424007	0.746234	-0.0891016	0.424112	0.643295	-0.102183	0.0958404
Q8BZN6	Dedicator of cytokinesis protein 10	Dock10	3.26069	3.63467	3.25992	3.16023	3.39946	3.49728	3.66484	3.40185	3.31063	3.3155	3.25989	3.26987	3.2003	3.16076	3.42212	3.51861	3.59745	3.42668	3.31999	3.26907	3.23188	3.48626	3.09632	3.22759	3.19854	3.37461	3.10042	3.14458	3.57995	3.35737	3.10386	3.2162	3.26454	3.38418	3.28448	3.29679	3.19401	3.25668	3.48446	3.47619	0.379381	0.713398	0.0534073	0.123102	0.294243	0.105681	0.0534985
O88569	Heterogeneous nuclear ribonucleoproteins A2/B1	Hnrnpa2b1	8.1535	7.73611	8.18554	7.96965	8.37684	7.43441	7.68035	7.41515	7.65264	7.45415	8.08389	7.84187	8.44119	7.94882	7.79354	7.609	7.61673	7.40768	7.52987	7.3797	7.89566	8.32082	8.00431	7.90327	7.88844	8.11703	8.08701	7.30482	7.21718	7.42506	7.90707	8.03993	8.25119	8.09295	8.20842	7.75077	7.33352	7.61384	7.43199	7.48489	0.983716	0.994081	0.00188808	0.587468	0.76859	-0.0586438	5.05435e-06
Q60847	Collagen alpha-1(XII) chain	Col12a1	2.8112	2.13042	2.74295	2.85673	3.35777	4.01979	4.20415	3.00001	3.70192	3.81893	2.59073	2.66666	4.07437	3.36948	3.25769	3.43141	4.13267	3.34723	3.63503	4.08665	3.23694	3.62778	3.73005	3.67503	3.48742	4.49423	3.27219	3.38165	3.647	4.06774	3.09952	2.78636	4.00091	4.17845	3.23118	3.65717	3.31483	3.41663	3.46039	3.68399	0.0281407	0.243915	-0.519563	0.576957	0.761162	0.0981986	0.00225614
Q8VEK3	Heterogeneous nuclear ribonucleoprotein U	Hnrnpu	7.32222	7.77672	7.63049	7.37894	7.44993	6.96094	7.08925	6.70903	6.63897	6.71149	7.37042	7.35883	7.66422	7.3882	7.55576	7.17181	6.81305	6.67514	6.70065	6.84545	7.47689	7.64029	7.38303	7.45285	7.38077	7.1449	6.93938	6.83248	6.94997	6.83131	7.39796	7.52201	7.61151	7.48551	7.3428	7.0257	6.69285	7.17616	6.96429	6.82717	0.734453	0.914857	0.020212	0.173099	0.365907	-0.106844	8.77601e-08
P29351	Tyrosine-protein phosphatase non-receptor type 6	Ptpn6	6.44437	6.81488	6.56507	6.39382	6.56359	6.48814	6.29483	6.48218	6.36804	6.15727	6.40747	6.44904	6.44936	6.25484	6.52986	6.36573	6.36068	6.5065	6.44406	6.15752	6.54264	6.73742	6.38353	6.4192	6.32274	6.50533	6.58605	6.51415	6.41732	6.35127	6.46289	6.62669	6.59604	6.50171	6.42086	6.49742	6.56174	6.5034	6.52596	6.29375	0.819978	0.942802	-0.0141409	0.0358597	0.130617	-0.113145	0.0578448
Q9DBG3	AP-2 complex subunit beta	Ap2b1	4.44042	4.63176	4.39949	4.52609	4.28261	5.10035	4.80888	5.2279	4.61679	4.48064	4.62883	4.44748	4.16521	4.6227	4.90063	5.02346	4.74081	5.13655	4.63016	4.56328	4.4201	4.29963	4.21247	4.47887	4.47693	4.88078	4.89898	4.79126	4.72513	4.88551	4.584	4.26527	4.33003	4.58811	4.39185	5.06261	5.00203	4.58643	4.71397	4.64392	0.212162	0.584547	0.0997982	0.889309	0.946563	0.0138194	0.00672522
P42225	Signal transducer and activator of transcription 1	Stat1	5.9277	6.31	5.86957	5.75947	5.74711	5.69557	5.37015	5.54234	5.15382	5.0501	6.15297	5.97718	5.67157	5.81136	5.65445	5.55927	4.94203	5.35941	5.20041	5.22322	5.61175	5.67597	5.77486	5.57668	5.47963	5.64151	5.47775	5.71028	5.8538	5.35948	5.59153	5.66236	5.86744	5.5918	5.51734	5.71646	5.70569	5.77482	5.95888	5.50505	0.00380947	0.0739661	0.253203	0.00132036	0.019745	-0.360743	1.99575e-05
O35643	AP-1 complex subunit beta-1	Ap1b1	3.57821	3.83434	3.41789	3.71427	3.261	4.25865	4.12589	4.16723	3.75789	3.67402	3.72287	3.59458	3.322	3.65663	3.69413	4.16714	4.01891	4.15291	4.02252	3.78481	3.50566	3.57534	3.5185	3.61274	3.51223	3.93095	4.03353	3.98853	3.96167	3.95634	3.67625	3.33366	3.51589	3.57645	3.61618	4.16163	4.10323	3.89494	4.0271	3.85018	0.600422	0.849826	0.0352997	0.757795	0.878052	0.0221881	0.000102887
Q9JIK5	Nucleolar RNA helicase 2	Ddx21	4.97156	5.90685	5.15115	4.58618	5.12565	3.96151	4.20634	3.51969	3.87555	4.31627	5.05781	5.12602	5.28115	4.97987	4.89542	4.26198	3.62386	4.05728	3.85154	4.078	5.03073	5.36633	5.00907	4.94924	4.9621	4.24341	4.3755	4.38031	4.41085	4.45095	4.91805	5.09178	5.42803	5.20934	4.84274	4.59356	3.65617	4.93777	4.29608	4.34464	0.826388	0.946573	0.0274246	0.00749015	0.0501049	-0.393721	1.29271e-07
Q9D6F9	Tubulin beta-4A chain	Tubb4a	2.75173	2.67509	2.69253	3.54405	3.21389	3.26009	1.89337	3.15434	2.30923	2.1985	1.46627	2.95995	3.06443	3.17947	3.55011	2.8986	3.29227	3.29637	2.60961	2.88923	3.70758	2.84647	3.23375	3.04332	3.73684	3.00984	2.87867	3.1399	3.1235	2.77765	3.34385	3.81914	3.6965	3.06348	3.12445	3.25102	3.31091	3.16526	2.7924	2.97899	0.0540718	0.320005	-0.451785	0.140521	0.322313	-0.262651	0.607029
A2AN08	E3 ubiquitin-protein ligase UBR4	Ubr4	2.89	2.7867	2.80608	2.9035	2.74113	2.71484	2.23805	3.28434	2.10885	2.57873	2.77904	2.97419	1.71225	3.1588	3.16361	2.948	2.07997	2.87193	3.00089	2.2764	3.11569	2.97124	2.76389	3.09251	3.53944	2.21136	2.95669	2.92305	3.31113	3.2287	3.0811	2.89902	2.99213	3.08507	3.54681	2.98269	3.4788	2.9354	2.78095	2.96983	0.0510092	0.313333	-0.317162	0.0457201	0.153306	-0.36766	0.340036
Q03265	ATP synthase subunit alpha, mitochondrial	Atp5f1a	7.57535	8.07269	7.66872	7.5202	7.66908	7.54434	7.86326	7.65692	7.60974	7.48766	7.64783	7.68726	7.53798	7.66256	7.41291	7.72373	7.61565	7.75928	7.55999	7.50178	7.74879	7.74827	7.60432	7.57501	7.52796	7.51813	7.83767	7.7985	7.79508	7.74244	7.65077	7.70007	7.80641	7.63391	7.59932	7.86156	7.82168	7.84184	7.8343	7.66246	0.822798	0.944345	-0.0140249	0.0134916	0.0726887	-0.139129	0.845402
Q9ES52	Phosphatidylinositol 3,4,5-trisphosphate 5-phosphatase 1	Inpp5d	4.31886	4.64369	4.6001	4.20968	4.59416	4.30512	4.34112	4.37367	4.07688	4.05063	4.24228	4.29898	4.35325	4.07658	4.66188	4.45089	4.19243	4.53718	4.19136	4.07781	4.18446	4.41609	4.1417	4.25315	4.19048	4.38898	4.48095	4.24833	4.0976	4.21603	4.19004	4.36649	4.4896	4.37465	4.27759	4.26628	4.26741	4.33821	4.26724	4.02239	0.15717	0.517076	0.111521	0.995729	0.998369	0.000366879	0.114942
Q91Z83	Myosin-7	Myh7	-1.60767	0.924849	-1.63296	-0.961777	0.00209808	4.07722	-0.926615	-0.511091	-0.33721	-0.74605	-1.21259	0.141676	2.42636	-1.54057	-1.29491	-1.73704	-1.3176	-1.57058	0.987959	-0.787142	-1.12763	-1.00202	-0.947042	-0.989111	-0.245193	0.14805	-0.736002	-0.683357	-0.0882339	-0.843479	-0.430765	0.554446	1.25176	-0.0952606	-1.57196	0.920717	-0.819302	-1.34124	-1.01324	-0.511739	0.976144	0.992387	-0.0152716	0.721641	0.857005	0.209968	0.78697
P16858	Glyceraldehyde-3-phosphate dehydrogenase	Gapdh	9.46436	9.84599	9.58975	9.42351	9.57315	9.57696	9.41906	9.64801	9.16237	9.06154	9.52593	9.51117	9.55209	9.51611	9.60779	9.43859	9.47657	9.45687	9.19878	9.23864	9.608	9.63698	9.46219	9.57125	9.52836	9.58932	9.5041	9.53633	9.40178	9.36994	9.46135	9.66815	9.64141	9.64032	9.50752	9.56588	9.60908	9.73995	9.43468	9.40535	0.794871	0.935601	-0.0115709	0.0512378	0.164669	-0.147902	0.0136052
Q6ZQ38	Cullin-associated NEDD8-dissociated protein 1	Cand1	4.88749	5.17069	4.93926	5.01818	4.85368	5.277	4.92056	5.29773	4.82281	4.69645	5.00362	4.97802	4.73851	5.10107	5.15978	5.21538	4.82007	5.06948	5.07294	4.95132	4.92838	5.05296	4.83189	5.03168	4.91202	4.83096	4.8375	4.97329	5.08426	4.99223	4.93765	4.79089	4.9105	5.01524	4.9797	5.17102	5.30314	5.04739	5.09004	5.03027	0.379243	0.713359	0.0459373	0.788231	0.895654	-0.0216353	0.71276
P68373	Tubulin alpha-1C chain	Tuba1c	8.33111	8.65009	8.31578	8.45197	8.38838	8.60469	8.31328	8.65894	8.26908	8.39261	8.44846	8.52123	8.29096	8.38783	8.51185	8.4762	8.25019	8.59039	8.35841	8.47344	8.50368	8.38495	8.34456	8.48735	8.50725	8.42653	8.40803	8.57261	8.60984	8.41122	8.4014	8.44572	8.35854	8.42874	8.45561	8.40774	8.45064	8.55064	8.6048	8.55475	0.959943	0.987793	-0.00201416	0.268809	0.487759	-0.0609574	0.878493
Q9JL26	Formin-like protein 1	Fmnl1	4.60026	4.84485	4.72478	4.64163	4.66795	4.59701	4.74992	4.34582	4.30717	4.46053	4.57527	4.59629	4.48205	4.48554	4.58767	4.73405	4.44729	4.39417	4.33592	4.29775	4.70012	4.66778	4.56659	4.56526	4.34322	4.53922	4.52692	4.05428	4.26608	4.2428	4.53306	4.5701	4.77126	4.55204	4.59194	4.51791	4.38675	4.57947	4.4338	4.43219	0.497605	0.78895	0.0344927	0.369563	0.590978	0.0690185	0.0267896
Q9CW03	Structural maintenance of chromosomes protein 3	Smc3	4.34072	4.13956	4.01827	3.91344	3.956	3.74587	3.75352	3.71947	3.52554	3.479	4.28715	3.89774	4.10067	3.87064	4.19981	4.07045	3.78617	3.51294	3.59655	3.64995	4.32317	4.24526	4.40414	3.94879	3.77277	4.04754	4.12929	3.72696	3.65539	3.48269	3.92066	3.897	4.07923	4.42473	3.96134	3.81925	3.64747	3.85449	3.6232	3.71659	0.783944	0.93165	-0.0253113	0.314833	0.535088	-0.086341	7.91513e-05
Q02788	Collagen alpha-2(VI) chain	Col6a2	5.86415	6.39613	6.28255	7.66019	6.92353	8.4096	8.47841	7.05471	8.56661	9.06264	5.58974	6.71549	9.14137	7.95693	7.75791	8.1153	8.69025	6.70986	7.83017	8.90559	5.59917	6.6144	5.82652	6.6034	6.56032	8.12272	6.49874	7.42607	7.22171	7.63606	5.42437	5.57914	5.6846	7.45635	6.01783	6.37728	6.97549	6.84527	6.58059	7.27302	0.0395061	0.276916	0.89219	0.00197779	0.023871	1.08662	0.0139745
P70168	Importin subunit beta-1	Kpnb1	5.28586	5.07292	4.93295	5.41481	4.45351	5.6678	5.04664	5.57733	5.15629	5.21181	5.47044	5.36469	4.35458	5.29215	4.9228	5.34712	5.02828	5.51364	5.33795	5.30127	5.42594	4.64317	5.41871	5.45311	5.39788	5.23309	5.18431	5.55589	5.35125	5.43838	5.36312	5.46604	4.76128	4.97936	5.39149	5.62979	5.66831	5.56158	5.50526	5.37339	0.289023	0.649997	-0.17354	0.143845	0.326042	-0.131312	0.0813504
Q9CWJ9	Bifunctional purine biosynthesis protein ATIC	Atic	5.61845	5.81566	5.75114	5.68413	5.64092	6.03288	6.16303	5.9528	5.85411	5.80579	5.77366	5.76925	5.80775	5.60443	5.73961	6.0401	6.09993	5.88811	5.91123	5.74699	5.76882	5.74982	5.73162	5.76224	5.63776	5.94267	5.88128	5.79596	5.8412	5.93022	5.74536	5.79058	5.76871	5.68138	5.70116	5.94708	5.98639	5.87006	5.923	5.78574	0.651074	0.875713	-0.0132439	0.22569	0.438227	0.059138	0.000180417
O08810	116 kDa U5 small nuclear ribonucleoprotein component	Eftud2	4.67757	5.08222	5.00084	4.6407	4.70567	4.76094	4.5245	4.65232	4.52616	4.45136	4.67107	4.61573	4.62061	4.61429	4.72598	4.878	4.53571	4.61282	4.62505	4.56297	4.69878	4.85229	4.56168	4.69375	4.76711	4.61681	4.38207	4.56249	4.78677	4.61449	4.81924	4.71755	4.66484	4.65861	4.62633	4.64853	4.85378	4.74842	4.8294	4.62843	0.627196	0.862977	0.0294518	0.379701	0.601597	-0.0541368	0.0806495
Q9D0E1	Heterogeneous nuclear ribonucleoprotein M	Hnrnpm	6.45513	6.83768	6.75588	6.45678	6.43673	6.07445	6.1391	5.89538	5.45172	5.26873	6.46303	6.45698	6.54475	6.30655	5.74672	6.1573	5.80508	5.63546	5.51912	5.61628	6.53691	6.54783	6.46188	6.2795	6.42067	6.01352	6.09321	5.89327	5.75658	5.63431	6.34362	6.70955	6.68583	6.42965	6.44172	6.13213	5.86847	6.01396	5.62758	5.69151	0.701913	0.901211	-0.0396927	0.321796	0.540786	-0.116192	6.83645e-05
P09103	Protein disulfide-isomerase	P4hb	6.39228	5.9486	5.57205	6.46165	5.26936	6.9248	6.17686	7.26505	7.0068	6.33665	6.4372	6.38626	5.07167	6.16203	5.61485	6.41591	6.07078	7.39668	6.74118	6.65528	6.63873	4.87486	6.65316	6.64504	6.62828	6.16144	6.63105	7.21427	6.94478	6.99819	6.51473	6.55069	5.41736	5.7799	6.57601	6.91436	7.22461	7.07328	6.90811	6.76688	0.269889	0.640028	-0.296282	0.30159	0.521528	-0.184699	0.00238841
Q99KI0	Aconitate hydratase, mitochondrial	Aco2	5.81242	5.89738	5.82658	5.86351	5.88681	5.93017	6.21051	6.12049	6.18167	5.85341	5.7289	5.80217	6.05243	5.99587	5.96732	6.08328	6.22033	6.17027	5.97067	5.89833	5.97808	5.96662	5.97589	5.84151	5.78169	6.10345	6.37224	6.11112	6.08314	5.92741	5.83679	5.92169	6.04006	5.99976	5.86593	6.11415	6.24178	6.04671	6.02807	5.78248	0.374313	0.710486	-0.0374617	0.800731	0.901928	-0.017139	0.00352062
P38647	Stress-70 protein, mitochondrial	Hspa9	5.63486	5.23776	5.41022	5.5245	5.17141	5.57609	5.14165	5.71431	5.56787	5.4856	5.63377	5.54224	4.94751	5.51825	4.84009	5.40177	5.2718	5.76206	5.71275	5.58339	5.68685	5.58807	5.74856	5.57615	5.62159	5.95743	5.89491	5.63483	5.63162	5.60888	5.7014	5.81782	5.57112	5.47452	5.84914	5.80427	5.69487	5.63461	5.73064	5.69248	0.00436151	0.0822032	-0.317461	0.0119683	0.0678543	-0.206726	0.127875
Q8BKC5	Importin-5	Ipo5	4.15417	4.20205	4.01732	4.33233	3.85558	5.29677	3.91535	4.49975	4.58045	4.52798	4.32468	4.42339	3.5171	4.36876	3.98062	4.41014	4.1851	4.49779	4.97093	4.15561	4.35525	4.01802	4.42488	4.46311	4.48483	4.24677	4.16851	4.53088	4.54115	4.44771	4.35918	4.52873	4.15225	4.08806	4.35957	4.45712	4.60299	4.52278	4.47957	4.74607	0.0656071	0.351464	-0.205791	0.830652	0.917445	0.0296308	0.0221367
Q8BMS1	Trifunctional enzyme subunit alpha, mitochondrial	Hadha	5.51086	5.80245	5.56985	5.42709	5.47619	5.37383	5.49746	5.63198	5.3368	5.26335	5.46286	5.46826	5.58069	5.64121	5.73123	5.6014	5.32334	5.75055	5.43265	5.3762	5.67002	5.59757	5.46189	5.47702	5.39098	5.45251	5.61366	5.58315	5.65802	5.53331	5.44701	5.46805	5.62656	5.52362	5.45555	5.56843	5.58733	5.59287	5.59098	5.4733	0.270978	0.639958	0.0552433	0.0621045	0.18894	-0.1066	0.105198
Q61210	Rho guanine nucleotide exchange factor 1	Arhgef1	5.41107	5.62681	5.57907	5.33565	5.54313	5.17868	5.21226	4.88961	4.84122	4.89772	5.30909	5.30218	5.54999	5.34079	5.32448	5.44576	5.65346	4.87689	4.8572	4.95296	5.26244	5.61564	5.42178	5.39165	5.20794	5.38572	5.16403	4.99923	5.20599	5.03589	5.25793	5.45959	5.66102	5.31926	5.25818	5.23461	5.12253	5.10366	5.13561	4.91408	0.473966	0.776015	0.0466831	0.622312	0.791347	-0.0495593	0.00216438
P42932	T-complex protein 1 subunit theta	Cct8	5.5003	5.86379	5.40647	5.47978	5.34624	5.59796	5.38812	5.65271	5.29316	5.26956	5.64036	5.54197	5.24307	5.43905	5.51575	5.61396	5.20678	5.71214	5.38026	5.28943	5.57509	5.48474	5.4882	5.63289	5.51489	5.49289	5.64616	5.65214	5.66056	5.56822	5.5809	5.6639	5.60275	5.47	5.5146	5.7312	5.74153	5.72228	5.5734	5.40296	0.350532	0.697773	-0.0551167	0.0172073	0.083213	-0.178725	0.479075
P17427	AP-2 complex subunit alpha-2	Ap2a2	4.21126	4.61981	4.41399	4.38903	4.37589	4.84128	4.59061	5.1607	4.42851	4.64112	4.31686	4.31353	4.31956	4.5455	4.79723	4.89276	4.35444	5.07388	4.55853	4.70761	4.53937	4.24281	4.33328	4.42051	4.52607	4.7726	4.77071	5.05318	4.75012	4.96116	4.46304	4.23042	4.31915	4.51699	4.31136	4.99274	5.01552	4.67201	4.74308	4.78689	0.556408	0.827753	0.0399698	0.195772	0.399235	-0.126855	0.0088431
Q60597	2-oxoglutarate dehydrogenase complex component E1	Ogdh	4.38699	4.87577	4.44713	4.56416	4.63997	5.37269	5.35568	5.11548	5.03101	4.51297	4.43015	4.47928	4.32794	4.62713	4.54871	4.93793	4.56665	4.90445	4.97182	4.68693	4.5356	4.61191	4.39073	4.38824	4.43529	4.94669	4.82113	4.85377	4.91125	4.84453	4.43587	4.45273	4.57573	4.58264	4.52356	4.80999	5.19107	4.73528	4.93962	4.67014	0.491474	0.785846	0.0394953	0.489102	0.69851	0.0732133	0.00105657
Q9JIF7	Coatomer subunit beta	Copb1	4.34328	4.6002	4.34751	4.49045	4.32493	4.67704	4.44512	4.92325	4.33908	4.19467	4.72895	4.49541	4.15968	4.45647	4.63537	4.60113	4.30909	4.79749	4.49638	4.413	4.49485	4.38734	4.38705	4.54528	4.54467	4.46552	4.75818	4.884	4.95229	4.74187	4.49913	4.48859	4.33965	4.51721	4.36057	4.7365	4.96894	4.87438	4.86409	4.60939	0.976228	0.992301	0.00178967	0.00727436	0.0492234	-0.265893	0.504413
P05064	Fructose-bisphosphate aldolase A	Aldoa	7.38532	7.17412	7.38251	7.32842	7.68637	7.67107	7.93011	7.68117	7.64695	7.55872	7.23112	7.29853	7.70559	7.17185	7.52884	7.61773	8.04941	7.6965	7.74975	7.45784	7.44456	7.47886	7.35356	7.41186	7.33364	7.79372	7.9031	7.43769	7.363	7.51076	7.28029	7.48184	7.5591	7.52471	7.40436	7.4855	7.7389	7.46257	7.4949	7.49432	0.57926	0.840906	-0.0380087	0.0956179	0.249036	0.137481	0.00114107
Q9JMH9	Unconventional myosin-XVIIIa	Myo18a	3.04259	3.26278	2.81474	2.57211	2.8908	2.60141	2.66025	3.08251	2.66427	2.38764	2.96727	2.81089	2.38489	3.09284	2.70715	2.99146	2.80615	3.134	2.5127	2.82679	2.83453	3.04058	2.86104	2.5438	2.80807	2.65833	3.03757	2.7904	2.79401	2.68978	2.99738	2.65043	2.68837	2.69698	2.77653	2.86638	2.76982	2.54301	3.01905	2.68528	0.50322	0.792361	0.0648397	0.842183	0.922641	-0.0186456	0.446183
P21981	Protein-glutamine gamma-glutamyltransferase 2	Tgm2	5.4433	5.84657	5.45791	5.89604	5.53426	6.43859	5.6877	6.49342	5.97844	6.3207	5.46364	5.81105	6.13445	6.19031	5.86973	6.15719	5.87924	6.39812	6.08286	6.38676	6.13297	5.65936	5.91675	6.24189	6.32907	6.46645	6.16562	6.68859	6.41521	6.6605	5.99615	5.99418	5.6239	6.58786	6.01428	6.48931	6.48959	6.28492	6.3108	6.52696	0.0385456	0.276283	-0.284916	0.0153463	0.0773284	-0.267492	0.00316633
P68368	Tubulin alpha-4A chain	Tuba4a	5.23655	5.67957	5.36905	5.45597	5.40955	5.33399	5.19117	5.43796	5.25885	5.33185	5.48336	5.481	5.32811	5.25081	5.46469	5.46388	5.0544	5.33198	5.31021	5.44922	5.55235	5.34806	5.38054	5.59381	5.56446	5.21233	5.21886	5.27617	5.56158	5.36371	5.41309	5.6283	5.11711	5.26252	5.39581	5.18965	5.34545	5.49811	5.52515	5.46548	0.883596	0.964929	-0.00974102	0.418064	0.638082	-0.049299	0.0988784
Q9D1A2	Cytosolic non-specific dipeptidase	Cndp2	5.7195	5.37343	5.75279	5.85843	5.91934	6.19482	6.1331	6.47636	5.88531	5.81677	5.7704	5.7686	5.77067	5.85158	5.88201	5.95335	6.27366	6.4703	5.80148	5.83261	6.01624	5.6192	5.86163	5.87227	5.98334	6.34572	6.31813	6.34548	6.04771	6.12287	5.85848	5.74064	5.69079	5.84346	5.90308	6.24295	6.26662	6.1083	6.15295	6.09403	0.260304	0.630603	-0.072237	0.199258	0.404627	-0.1207	0.00403602
P09405	Nucleolin	Ncl	7.30945	7.09649	7.41139	7.10109	7.38072	5.99247	5.28966	5.86945	5.58366	5.90978	7.18071	7.00446	7.41053	7.00376	7.13978	6.53011	5.37139	6.07244	5.78907	6.20065	7.04095	7.1487	7.224	7.29923	7.1352	7.06147	6.65571	6.32069	6.5037	6.25582	7.13116	7.30705	7.54005	7.28099	7.37264	6.98261	5.99088	6.91721	6.60134	6.7499	0.527365	0.806247	-0.044158	0.000217257	0.0071028	-0.743064	5.11905e-09
P08071	Lactotransferrin	Ltf	0.818686	1.74371	1.20584	2.01536	2.61186	2.68561	4.05652	3.24424	3.06859	3.82728	1.26611	1.78519	2.58258	2.2925	2.3591	2.02161	3.39114	3.27726	2.78489	3.75646	2.95996	3.77915	2.67134	2.82251	4.20681	2.00324	4.37819	2.95878	2.07701	4.04457	2.89307	6.62252	2.79548	3.65546	3.03735	2.02353	4.09774	3.08652	2.2771	3.08523	0.000957004	0.0344	-1.67627	0.556393	0.749698	0.208169	0.000114451
Q76MZ3	Serine/threonine-protein phosphatase 2A 65 kDa regulatory subunit A alpha isoform	Ppp2r1a	5.66457	5.47596	5.42625	5.75377	5.20276	5.91909	5.5054	6.02712	5.54858	5.52346	5.75885	5.7826	4.96821	5.69401	5.45515	5.74925	5.4785	5.8739	5.69107	5.60558	5.79829	5.3702	5.77167	5.84913	5.79049	5.78139	5.8912	5.88257	5.79118	5.71899	5.7775	5.90843	5.28508	5.52735	5.74969	5.92102	6.0541	5.90978	5.90651	5.70956	0.146198	0.501133	-0.16457	0.0299326	0.11724	-0.164434	0.114284
Q7TMY8	E3 ubiquitin-protein ligase HUWE1	Huwe1	2.72544	2.86988	3.25874	2.9253	3.08133	3.85387	3.60346	3.40569	3.38731	3.42827	2.94806	2.81104	3.04742	2.84707	3.15638	3.83727	3.94093	3.09021	3.31374	3.45428	3.1875	2.91523	2.96513	3.0636	3.18291	3.51565	3.30191	3.27043	3.07884	3.23385	2.75102	2.72151	2.86102	3.2856	2.71465	3.62475	3.18084	3.35379	2.88215	2.69528	0.979011	0.992695	0.00224895	0.0184867	0.0869324	0.317756	2.58958e-05
Q9WU78	Programmed cell death 6-interacting protein	Pdcd6ip	4.97683	4.84119	4.95029	4.9023	4.97509	4.96223	4.89951	5.10733	4.78728	4.81551	4.89642	4.90046	4.73774	5.00748	4.79071	4.90384	4.87179	5.1364	4.85501	4.66263	4.82324	4.94119	4.84747	4.94748	4.78135	5.02831	5.13054	4.83502	4.83453	4.88762	4.85249	4.8116	4.98132	4.96699	4.94207	5.03375	4.97281	4.77593	4.87418	4.75385	0.819024	0.942501	0.00832977	0.836071	0.920017	-0.0124999	0.965563
Q3UQ44	Ras GTPase-activating-like protein IQGAP2	Iqgap2	3.0002	3.35706	3.16028	3.43075	3.16253	3.54437	4.11083	3.5697	4.87873	4.45675	3.02539	3.14143	4.40627	3.87499	3.25184	3.44303	2.75844	3.67322	3.8928	5.23017	3.1743	2.74775	3.22014	3.06455	3.17964	2.99656	3.26949	3.83652	4.02801	3.72848	3.1035	2.86298	3.11284	3.59199	3.38091	3.6712	3.54446	3.08692	3.37374	3.64974	0.150875	0.506743	0.237215	0.103124	0.261574	0.437292	0.0477881
Q8VIJ6	Splicing factor, proline- and glutamine-rich	Sfpq	6.53762	6.39139	6.84231	6.39596	6.71258	6.01687	6.33203	5.93604	5.70516	5.46815	6.26535	6.24187	7.13007	6.25441	6.38779	6.2903	6.273	5.96634	5.68674	5.33934	6.4147	6.78955	6.3576	6.35169	6.15425	6.52022	6.46025	5.92319	5.52763	5.72092	6.31325	6.33333	6.84361	6.69301	6.43821	6.25483	5.83338	6.07902	5.63672	5.67399	0.693526	0.896175	0.047016	0.697782	0.84399	-0.0616176	0.000452646
P06745	Glucose-6-phosphate isomerase	Gpi	5.60869	5.89367	5.72434	5.6994	5.60442	6.13266	6.09969	6.2616	5.89969	5.68423	5.71704	5.74159	5.75375	5.80024	6.09278	6.07353	6.05565	6.19094	5.87273	5.87116	5.72788	5.8088	5.65921	5.69207	5.76088	5.95301	5.99523	5.88112	5.87178	5.91653	5.79015	5.81759	5.64396	5.75472	5.7405	5.84248	6.1277	5.92664	5.99489	5.82316	0.63029	0.864926	0.024015	0.213546	0.422615	0.0809327	0.00265449
O88342	WD repeat-containing protein 1	Wdr1	6.19056	6.68939	6.35843	6.27536	6.32992	6.62302	6.39435	6.64717	6.24409	6.24236	6.3001	6.38047	6.32199	6.3002	6.49682	6.64102	6.3213	6.59477	6.35294	6.30063	6.29514	6.35171	6.30489	6.32832	6.25131	6.33274	6.28842	6.46841	6.37627	6.44031	6.25657	6.36417	6.30179	6.29348	6.27236	6.51027	6.60709	6.40083	6.51731	6.26122	0.186519	0.553871	0.0623489	0.806974	0.905324	0.0158778	0.314627
Q9WTI7	Unconventional myosin-Ic	Myo1c	4.07211	4.70067	4.28681	4.11269	4.71913	5.54891	4.44807	4.76891	4.64033	5.19803	4.04803	4.16991	4.63518	4.33442	4.92597	4.76951	5.52686	4.56342	4.78703	5.48041	4.48892	4.39399	4.00647	4.07906	4.20642	4.20174	4.27961	4.22491	4.19328	4.31705	4.22281	4.02982	4.36513	4.43194	4.2219	4.26381	4.42475	4.26302	4.23008	4.08255	0.188955	0.557094	0.155844	4.94815e-05	0.00418605	0.725067	0.00306687
P49290	Eosinophil peroxidase	Epx	4.888	4.5174	4.82237	4.95598	5.89427	5.72137	7.13753	6.31515	5.62036	6.14846	4.74903	4.98035	6.06904	5.16338	6.05569	5.68131	7.15274	6.47603	5.44089	5.76182	5.05603	5.43796	4.89667	5.2032	5.59461	5.86843	6.38542	5.54871	5.13243	5.51842	4.73993	5.23875	5.3191	5.64462	5.35418	4.88386	6.18008	5.0469	5.06398	5.20094	0.850544	0.955453	-0.0389532	0.0179901	0.0852483	0.662648	0.00255923
Q78PY7	Staphylococcal nuclease domain-containing protein 1	Snd1	4.8385	5.25303	4.76197	4.9966	5.07205	5.1076	4.86029	5.27652	4.82003	4.56985	4.91737	4.99505	4.93397	4.84069	5.13114	5.081	4.61964	5.32701	4.88394	4.91674	5.08669	5.02864	4.95034	5.05683	5.058	5.16233	5.71659	5.54276	5.48529	5.18552	4.96633	5.03686	5.20907	5.27274	4.9712	5.25933	5.29032	5.6039	5.28895	5.07167	0.136265	0.481494	-0.0896345	0.000907883	0.0164488	-0.414403	0.767955
Q9ERD7	Tubulin beta-3 chain	Tubb3	1.18482	1.5748	0.903299	1.28024	1.60529	1.37979	1.54705	1.33399	1.14085	2.48042	1.37728	1.38089	0.464573	1.59719	1.21845	1.37424	-0.680734	1.22613	1.29896	1.05544	1.86422	0.274559	1.43039	1.97333	1.81777	1.22956	0.425352	0.13302	1.09179	1.28374	1.20949	1.72313	1.69902	1.22357	1.45678	1.20782	1.105	1.40684	0.874734	1.74348	0.292859	0.65188	-0.208543	0.570933	0.758447	0.165481	0.874825
P13020	Gelsolin	Gsn	6.44991	6.58518	6.41994	6.64265	6.33836	7.01585	6.94748	7.27034	6.80976	6.76667	6.43112	6.66236	6.30462	6.53085	6.62894	6.93669	7.01307	7.32192	6.80394	6.85864	6.66936	6.17521	6.57658	6.60031	6.50614	6.40174	6.55477	6.68135	6.19879	6.77276	6.37047	6.42202	6.11174	6.14278	6.5823	6.53408	6.84487	6.32273	6.49044	6.55681	0.292658	0.652373	0.083699	8.34677e-05	0.00475	0.4386	3.85769e-06
Q8BMK4	Cytoskeleton-associated protein 4	Ckap4	3.62538	3.11587	3.30034	3.6798	4.15089	4.39862	4.08069	5.06063	4.53914	3.91095	3.61416	3.50037	3.51781	3.27966	3.03138	3.93784	4.1871	5.31858	4.36374	4.04385	3.95721	3.44609	3.90045	3.95065	3.93309	4.79996	5.81511	5.31275	5.0653	4.91279	3.69206	3.90801	4.02243	4.11961	3.99011	4.70308	4.951	5.1245	4.82249	4.7329	0.00277694	0.0594805	-0.410404	0.00267185	0.0273795	-0.639874	9.80785e-05
Q61656	Probable ATP-dependent RNA helicase DDX5	Ddx5	6.77398	6.78861	6.95972	6.68735	7.09241	6.35417	6.66561	6.29254	6.19302	6.18557	6.64983	6.65454	7.27802	6.7049	6.67149	6.63729	6.57888	6.35312	6.26648	6.20308	6.65146	7.15746	6.71797	6.79547	6.66562	6.90945	6.79849	6.28942	6.23739	6.12995	6.64113	6.87934	7.17475	7.02858	6.81909	6.6191	6.03838	6.56685	6.24456	6.27101	0.776003	0.929165	-0.027002	0.737229	0.866194	-0.0374848	8.57086e-05
Q8CI94	Glycogen phosphorylase, brain form	Pygb	3.97297	4.59052	4.1823	4.06472	4.13891	4.38067	4.35698	4.51674	4.1917	4.20128	4.16045	4.12984	4.23531	4.22894	4.41702	4.61435	4.26657	4.48978	4.37791	4.40731	4.1436	4.37673	4.01036	4.11789	4.05235	4.29208	4.4384	4.35275	4.32951	4.43799	4.13717	4.07817	4.41556	4.22957	4.02478	4.35555	4.66633	4.37317	4.51483	4.44832	0.463728	0.769095	0.0534792	0.471517	0.684043	-0.0405637	0.0282859
P09411	Phosphoglycerate kinase 1	Pgk1	6.62608	6.95225	6.65799	6.76686	6.75023	6.84916	7.15081	6.80354	6.92168	6.98201	6.58284	6.63189	6.58228	6.57585	6.99925	6.96586	7.08157	6.90084	6.82201	7.07279	6.5031	6.67798	6.57754	6.50159	6.53322	7.06831	6.92355	6.72835	6.675	7.06396	6.55778	6.56601	6.60614	6.55048	6.70108	6.87486	6.76637	6.57122	6.85467	6.88161	0.0204598	0.202028	0.13506	0.0854869	0.230603	0.114239	0.00093004
P80318	T-complex protein 1 subunit gamma	Cct3	5.33354	5.66258	5.39552	5.23584	5.3345	5.46425	5.37788	5.47238	5.19119	5.07982	5.50034	5.429	5.21803	5.39232	5.26733	5.42769	5.17793	5.43084	5.18981	5.17235	5.55168	5.48947	5.44133	5.39892	5.36296	5.38332	5.63589	5.66084	5.5453	5.47552	5.46518	5.5619	5.47426	5.43684	5.3982	5.56344	5.65303	5.57649	5.55261	5.42752	0.101171	0.418455	-0.081171	0.000296111	0.00859504	-0.248982	0.231026
Q91ZW3	SWI/SNF-related matrix-associated actin-dependent regulator of chromatin subfamily A member 5	Smarca5	4.08872	4.62178	4.35867	3.96454	4.23387	3.93508	3.75633	4.10217	3.78769	3.63533	4.14111	4.18531	4.38817	3.88025	4.46991	4.05972	3.9824	4.225	4.0008	3.78785	4.28437	4.6056	4.13906	4.19727	4.17171	4.12139	4.17381	3.70588	3.9808	3.77912	4.02937	4.34298	4.30782	4.40619	4.14929	3.83621	3.66035	4.08455	3.46846	3.44256	0.739666	0.916601	-0.030131	0.325929	0.545953	0.101923	0.0039813
Q6A028	Switch-associated protein 70	Swap70	4.50774	4.38219	4.4932	4.37959	4.50566	4.08773	4.08629	4.30398	3.66253	3.66715	4.33666	4.56956	4.4363	4.18425	4.87326	4.21031	3.99731	4.27474	3.7592	3.81772	4.75248	4.79909	4.65473	4.73979	4.77384	4.56822	4.64182	4.50745	4.12658	3.96645	4.61696	4.69704	4.69803	4.62094	4.72144	4.45239	4.21979	4.69334	4.06125	4.03221	0.000854243	0.0325063	-0.240592	0.00910199	0.0569843	-0.340254	9.50178e-05
Q6PB66	Leucine-rich PPR motif-containing protein, mitochondrial	Lrpprc	2.94772	3.13876	3.00705	2.85559	2.90319	2.92358	2.97619	2.96654	2.69887	2.94856	3.08854	3.2328	2.76239	3.14587	3.15034	3.16593	3.09284	2.9322	2.87467	2.82717	3.09869	3.07552	3.0995	3.16244	3.12791	2.78588	2.97534	2.9335	3.15943	2.96672	3.01962	3.15899	3.03894	2.98069	3.01384	3.17565	3.10246	3.07383	3.31139	3.38384	0.310863	0.666979	-0.0543877	0.0522759	0.166884	-0.146148	0.208874
Q8CAQ8	MICOS complex subunit Mic60	Immt	4.18601	3.99974	4.17876	4.24269	4.02672	4.49777	4.59861	4.63678	4.42397	4.26481	4.11757	4.23549	3.93258	4.23468	4.05404	4.39837	4.62679	4.63276	4.62001	4.01674	4.39156	4.21279	4.31865	4.22882	4.14383	4.53275	4.88382	4.64615	4.44587	4.39198	4.24663	4.18088	4.36757	4.24231	4.23857	4.55236	4.55577	4.52752	4.24212	4.20688	0.00548809	0.0952153	-0.136331	0.766877	0.881869	-0.0268613	0.000150833
Q9D6Z1	Nucleolar protein 56	Nop56	5.11149	5.82437	5.5261	5.20659	5.23933	4.12141	4.78798	4.09636	4.08455	4.06549	5.06893	5.05944	5.61649	5.00562	5.29228	4.43238	4.32093	4.97997	4.4601	3.98656	5.03905	5.46179	5.25853	5.25496	4.88028	4.3725	4.62818	4.17228	4.25819	4.80522	5.0499	5.3273	5.42922	5.46792	4.86977	4.54374	4.20016	4.60962	5.04973	4.46313	0.429749	0.749772	0.0911942	0.215346	0.42414	-0.176702	1.43343e-06
Q8BG05	Heterogeneous nuclear ribonucleoprotein A3	Hnrnpa3	7.74585	7.56113	7.85368	7.63001	7.98375	7.04561	7.35188	6.9772	7.15159	7.06582	7.67284	7.51898	8.11846	7.67184	7.71699	7.2799	7.20506	7.01171	7.0521	6.99428	7.43806	7.99171	7.73566	7.6425	7.54311	7.61132	7.65175	6.943	6.93194	6.92259	7.54248	7.68655	7.95112	7.80089	7.84533	7.42161	6.9139	7.28873	7.03977	7.13833	0.724723	0.91223	0.0296125	0.476754	0.687539	-0.0727792	6.0422e-08
Q9ERK4	Exportin-2	Cse1l	4.02769	4.26443	3.96033	3.97859	3.88248	4.09886	3.95192	4.02881	3.57936	3.64067	4.28654	4.11997	3.71543	4.15154	4.21606	4.11905	3.79497	4.0056	3.8728	3.76517	3.92978	4.09489	3.82331	4.07267	3.99342	3.9386	3.94703	3.87054	4.01744	3.88728	4.20009	3.93036	4.00783	3.97438	3.99794	4.11822	4.16044	3.93717	3.91815	3.88673	0.393141	0.723679	0.0578386	0.235115	0.450006	-0.0824388	0.0486347
P01029	Complement C4-B	C4b	3.20415	3.50735	3.06123	4.00382	3.24349	4.85162	4.51264	3.65014	3.83929	4.83578	3.16567	3.73914	4.29007	3.99392	4.07151	4.48092	4.67828	3.3259	3.66947	4.53999	3.78305	3.77764	3.99544	3.8393	3.97847	4.51024	3.28957	3.38298	3.2724	4.03178	3.49331	3.86605	3.62728	4.01238	3.64726	3.54798	3.47858	3.05952	2.96678	3.58173	0.266153	0.636283	-0.173985	0.00525661	0.0397417	0.726245	0.0147725
Q8CIH5	1-phosphatidylinositol 4,5-bisphosphate phosphodiesterase gamma-2	Plcg2	3.91945	4.50783	4.05997	3.85132	4.10497	3.70494	3.34351	3.95959	3.22962	3.41786	3.97068	3.87966	3.8211	3.77409	4.16887	3.78543	3.19298	3.86305	3.39446	3.44468	4.16804	4.34172	3.8831	4.17983	4.04111	3.70066	3.99649	4.04822	4.08386	3.73139	3.99859	4.15007	4.16989	4.08169	3.91109	3.8417	3.80699	4.22757	3.91156	3.89206	0.302531	0.660822	-0.0867197	0.00111644	0.0182783	-0.390439	0.000451177
Q3TXS7	26S proteasome non-ATPase regulatory subunit 1	Psmd1	4.20128	4.36701	4.01514	4.204	3.86843	4.47475	4.1446	4.54884	4.20118	4.10486	4.21307	4.33994	3.85584	4.14256	4.28092	4.3424	4.00194	4.4426	4.33003	4.04867	4.27694	4.07355	4.17316	4.23508	4.21043	4.27018	4.38508	4.39571	4.38765	4.36674	4.20827	4.24956	4.06101	4.13173	4.18482	4.36417	4.59801	4.38335	4.37416	4.24633	0.61341	0.855893	-0.031636	0.108782	0.270792	-0.113151	0.182335
Q60953	Protein PML	Pml	5.10063	4.95134	5.07154	4.85086	4.86664	4.79883	4.75694	4.99746	4.92037	4.64159	5.11464	4.99151	4.83296	4.96574	5.02145	4.57685	4.9401	4.99969	5.10927	4.88406	5.0143	5.15586	5.09486	4.99753	5.05541	4.92518	5.36496	5.02316	5.00178	4.98547	5.09422	5.14979	5.04164	5.03101	5.1256	4.95328	5.14926	5.26863	5.01866	4.78436	0.0152879	0.174121	-0.0992901	0.0248544	0.102997	-0.184958	0.08295
P14211	Calreticulin	Calr	7.13308	7.09313	6.63964	7.44455	6.39779	7.98051	7.36797	8.23791	7.6096	7.04221	7.42214	7.32478	6.49918	7.20969	7.15167	7.45366	7.24228	8.13857	7.52825	7.28251	7.4781	6.2771	7.58278	7.58096	7.52194	7.37403	7.68687	8.00786	7.79725	7.8756	7.53724	7.32513	6.42832	6.99862	7.58242	7.99021	8.09231	7.95325	7.76713	7.58225	0.326945	0.68134	-0.199697	0.139609	0.321284	-0.224329	0.00525001
P10649	Glutathione S-transferase Mu 1	Gstm1	6.27619	6.15149	6.46931	6.19643	6.69873	6.39904	7.17	6.42481	6.43372	5.83279	6.29844	6.3579	6.70099	6.57375	7.10188	6.56086	7.16099	6.41899	6.42963	5.89318	6.29592	6.32346	5.9854	6.11804	6.22838	6.02986	6.41524	5.34844	5.56386	5.71567	6.21231	5.88305	5.98281	6.27053	6.39155	5.77473	6.18602	5.5622	5.49049	5.38812	0.00890393	0.129479	0.313366	0.00073458	0.0145319	0.724938	0.952269
Q61768	Kinesin-1 heavy chain	Kif5b	3.69209	3.26802	3.90723	3.43725	4.15368	3.41022	4.27121	3.63368	3.21304	3.33409	3.46878	3.42327	4.05955	3.47804	3.76376	3.66713	4.85533	3.73465	3.35178	3.28755	3.61309	3.88061	3.58328	3.54538	3.38778	4.13731	4.0948	3.42218	3.26177	3.37067	3.59087	3.61959	3.93231	3.87524	3.68576	3.62562	3.50253	3.46812	3.39158	3.3379	0.955214	0.986908	-0.00622463	0.55483	0.748862	0.11462	0.955466
Q00PI9	Heterogeneous nuclear ribonucleoprotein U-like protein 2	Hnrnpul2	4.94122	5.53527	5.11066	5.04443	5.04641	5.18963	5.34701	5.06421	4.66767	4.66027	5.07491	5.05895	5.15915	5.10704	5.13714	5.11803	5.53753	4.9971	4.79467	4.7515	5.16317	5.14101	5.04406	5.12517	5.03456	4.97627	4.87587	4.96983	4.99057	4.94543	5.09588	5.17873	5.08965	5.12598	5.03658	5.04794	5.12101	5.02456	4.95576	4.87795	0.735062	0.914891	0.0180407	0.72731	0.860048	0.0342437	0.319326
P26443	Glutamate dehydrogenase 1, mitochondrial	Glud1	5.89889	6.23434	5.98154	5.94961	6.02896	6.17576	6.30133	6.38664	6.10351	6.11296	5.84819	5.96003	6.11337	6.05817	6.17521	6.37024	6.18817	6.37627	6.21754	6.14649	5.8804	6.04435	6.0135	5.95774	5.86241	6.083	6.28047	6.16044	6.02606	6.20426	5.92596	5.87443	5.98148	5.94231	5.96051	6.05754	6.21875	6.11056	6.22213	6.07876	0.077869	0.37836	0.0805214	0.0484526	0.159026	0.0936896	0.000708461
Q9CU62	Structural maintenance of chromosomes protein 1A	Smc1a	4.10262	4.15527	4.28882	3.97935	4.22671	4.5568	4.74137	3.78494	3.70962	3.44489	4.13081	3.91622	4.55595	3.97038	4.39235	4.32284	4.59355	3.89629	3.7997	3.51847	4.04908	4.35154	3.98131	4.23905	3.89729	4.25055	4.41312	3.91536	3.75477	3.89306	4.04361	4.15784	4.2268	4.25126	4.01576	3.96076	4.08326	3.94652	3.85662	3.71759	0.526857	0.806085	0.0504927	0.730331	0.861866	0.0576867	0.417953
Q9EQK5	Major vault protein	Mvp	4.61379	4.91489	4.59341	4.82439	4.73959	5.24998	5.01483	5.51558	5.03087	5.0409	4.76692	4.8272	4.45094	5.10629	4.81255	5.21416	5.04056	5.54222	4.95989	4.97519	4.91256	4.50705	4.55807	4.83153	4.79318	4.7176	4.99554	5.2506	5.13669	5.21773	4.76205	4.49421	4.43485	4.60567	4.72879	4.99993	5.3572	4.81724	5.04838	4.81873	0.204019	0.574897	0.1022	0.214694	0.423618	0.122454	0.000356309
Q02566	Myosin-6	Myh6	-2.29292	-3.671	-0.661739	-5.07947	-3.2278	0.342195	-2.12654	-0.50066	-0.74025	-6.90532	NaN	NaN	-0.382202	NaN	-0.270834	-0.911814	-2.30812	-1.15928	-1.03298	NaN	-5.31046	NaN	-3.86356	NaN	-2.88643	-0.381823	-0.592381	NaN	NaN	-0.63488	NaN	NaN	-3.16104	-0.521065	-1.05449	-0.229244	-2.50485	NaN	-1.34533	-1.08635	0.584297	0.842217	0.572942	0.396902	0.618339	-0.736916	0.614122
Q8VDN2	Sodium/potassium-transporting ATPase subunit alpha-1	Atp1a1	4.68032	4.93277	4.71334	4.81351	4.53904	5.141	4.67509	5.19322	4.85509	4.7821	4.72995	4.84529	4.45622	4.80114	4.66135	5.12078	4.62926	5.10135	4.76137	4.88633	5.02799	4.73067	4.92978	4.88578	4.86828	4.86984	4.79593	5.13052	4.87816	4.95355	4.85807	4.94189	4.83954	4.80131	4.85963	5.14892	5.25367	4.97114	4.92883	4.80959	0.00731297	0.114933	-0.157002	0.477668	0.688574	-0.0594558	0.0237492
P11103	Poly [ADP-ribose] polymerase 1	Parp1	4.95496	5.51128	5.20617	4.78689	5.0786	4.62428	5.03614	4.67973	4.40314	4.29344	4.92918	4.91617	5.31985	4.90789	5.21834	5.04047	4.91034	4.64799	4.65595	4.55323	5.04736	5.39866	4.93234	4.95732	4.96733	4.83713	5.10522	4.69738	4.62826	4.67603	5.03686	5.19798	5.27813	5.13658	4.9965	4.74012	4.77316	4.91678	4.63493	4.57988	0.891528	0.967656	-0.011973	0.4354	0.653849	-0.0744191	0.0014635
Q6P5F9	Exportin-1	Xpo1	3.79376	4.19542	3.81256	3.74789	3.70926	3.87747	3.7288	3.98184	3.44379	3.55399	3.99048	3.76654	3.60475	3.9662	4.12285	3.80685	3.60426	3.61696	3.68988	3.47354	3.62489	3.87044	3.57544	3.73997	3.63183	3.64016	3.62672	3.60766	3.77832	3.52065	3.75822	3.67095	3.71739	3.91529	3.54561	3.79256	3.80246	3.6627	3.73047	3.51564	0.0314435	0.25395	0.165969	0.878285	0.941038	0.0100051	0.0290308
P80313	T-complex protein 1 subunit eta	Cct7	5.05201	5.48116	5.13467	5.03347	5.06492	5.05698	4.7871	5.0352	4.79363	4.77998	5.15586	5.14853	5.10365	4.98531	5.09939	5.18599	4.77372	5.16971	4.80107	4.88784	5.10762	5.28998	5.04843	5.24203	5.04222	5.11993	5.19954	5.0735	5.05119	5.05631	5.12238	5.16618	5.26162	5.102	5.01943	5.183	5.0795	5.19521	5.12016	5.02519	0.789353	0.932155	-0.0142929	0.00472719	0.037438	-0.183231	0.00940455
P11983	T-complex protein 1 subunit alpha	Tcp1	4.71717	5.23572	4.84859	4.71311	4.69794	4.78069	4.58284	4.79232	4.53037	4.45777	4.80792	4.9099	4.72393	4.64098	4.96632	4.93768	4.47891	4.8747	4.63345	4.54353	4.89733	4.98801	4.78745	4.80871	4.81687	4.74355	4.92829	5.02528	4.96158	4.90431	4.80144	4.90683	4.94851	4.86695	4.75268	4.91295	5.03762	4.99832	5.08033	4.6787	0.613233	0.856057	-0.031316	0.00100031	0.0170182	-0.265868	0.0485871
Q3V3R1	Monofunctional C1-tetrahydrofolate synthase, mitochondrial	Mthfd1l	3.86331	4.06857	3.83218	3.89045	3.64552	4.03108	3.68153	3.64858	3.623	3.74306	3.99852	3.902	3.62523	3.84042	3.90966	4.08645	3.60083	3.57947	3.88768	3.74957	3.95073	3.96158	3.99655	3.89298	3.9031	3.85256	3.74521	3.77509	3.87363	3.70776	3.95442	4.04264	4.01957	3.75133	3.88887	3.9787	3.89154	3.69726	4.13454	3.81069	0.139487	0.487881	-0.0785921	0.254315	0.471195	-0.0835721	0.203906
P11835	Integrin beta-2	Itgb2	4.78348	4.50557	4.72931	4.83107	4.80232	5.17831	5.25229	5.51632	4.85627	4.94855	4.76193	4.85794	4.56289	4.63815	4.63182	4.93853	5.19397	5.52332	5.06279	4.88279	4.89155	4.7768	4.95738	4.85578	4.9633	5.23485	5.51042	5.30382	5.10312	5.11091	4.78934	5.27107	4.88295	4.89854	4.90991	5.18978	5.34717	5.10194	5.1866	5.04402	0.00192135	0.0512195	-0.209215	0.393334	0.615901	-0.0779502	0.000103795
Q5SUR0	Phosphoribosylformylglycinamidine synthase	Pfas	4.53194	4.53109	4.38543	4.28865	4.34294	4.49124	4.36786	4.45092	4.40788	4.61761	4.43124	4.34869	4.52841	4.40305	4.26975	4.50281	4.50463	4.43905	4.67077	4.45457	4.5246	4.60082	4.42751	4.37154	4.43256	4.56984	4.76687	4.40138	4.6062	4.64472	4.54266	4.65467	4.42772	4.45926	4.51831	4.63825	4.57006	4.54877	4.59514	4.4237	0.0453129	0.297961	-0.0898464	0.0691492	0.201265	-0.0857598	0.0625991
O35286	ATP-dependent RNA helicase DHX15	Dhx15	4.87592	5.36298	5.07783	4.84069	4.98797	4.97146	4.79587	4.70646	4.50513	4.72231	4.9074	4.94387	5.13106	4.84775	4.97473	5.05695	4.60751	4.72469	4.93444	4.62701	5.02239	5.22357	4.88015	5.03075	4.86684	5.48728	4.78058	4.90879	4.93957	4.83589	4.93921	5.08664	5.13487	5.17163	4.85001	4.9054	5.13179	4.91506	5.07959	5.00602	0.702737	0.901495	-0.0255856	0.012558	0.0702566	-0.233815	0.00670974
P26043	Radixin	Rdx	3.10542	3.27942	3.11592	2.94383	3.18615	2.73111	3.02518	3.00849	2.65557	2.86918	3.23134	2.97443	3.03013	2.84028	3.00841	3.31602	2.93023	2.79065	2.60957	2.75685	2.95133	3.1679	3.02022	3.00243	2.83596	3.16112	2.79933	2.76955	2.4591	2.91869	2.8545	2.82075	3.22956	3.02755	2.84397	2.78169	2.89299	2.90447	2.59192	2.80581	0.142172	0.493518	0.0961151	0.505817	0.708346	0.0608165	0.0202693
P05214	Tubulin alpha-3 chain	Tuba3a;Tuba3b	2.95317	3.24648	3.2964	3.22424	3.47447	3.26069	2.46494	3.03053	3.12444	3.16657	3.16771	3.06166	3.18255	3.22154	2.87773	2.59115	2.39737	3.00292	2.96519	3.29161	3.13009	3.06287	2.96836	3.3518	3.02365	2.7992	2.73121	3.07739	3.29792	3.10728	3.07717	3.03876	2.91609	3.4012	3.12056	3.14206	2.99057	3.28294	3.37697	3.26378	0.4113	0.735645	0.0615389	0.169391	0.361843	-0.177391	0.0539338
Q99KC8	von Willebrand factor A domain-containing protein 5A	Vwa5a	4.07954	4.39359	4.15855	4.23066	4.20721	4.74549	4.58175	4.98068	4.33549	4.34319	4.25686	4.20001	4.1668	4.32794	4.32972	4.66082	4.52754	4.79373	4.45036	4.4399	4.23826	3.95952	4.08117	4.22329	4.16257	4.32831	4.38209	4.45269	4.39599	4.4622	4.08894	3.90007	3.98474	4.06444	4.07319	4.52019	4.74973	4.19194	4.56106	4.4369	0.00292096	0.0607799	0.157469	0.10634	0.266434	0.137783	0.000134328
P10493	Nidogen-1	Nid1	3.22621	3.40326	3.16212	3.75968	3.04786	4.63584	4.48714	4.31323	4.69151	4.39336	3.13717	3.55376	4.42967	4.36225	3.72287	4.23916	5.17836	4.23641	4.21297	5.40842	3.5195	3.17771	3.22756	3.54329	3.62414	4.2434	3.23125	3.7072	3.49927	3.88039	3.21931	2.99252	2.89028	3.74325	3.38338	3.62952	3.86261	3.29101	3.09804	3.70249	0.182797	0.552377	0.24839	2.29054e-05	0.00271429	0.965123	0.000115142
Q5SQX6	Cytoplasmic FMR1-interacting protein 2	Cyfip2	2.76615	3.11047	2.81408	2.33274	2.78293	2.51686	1.93654	1.82236	2.86458	2.4638	2.77345	2.93871	2.38664	2.56573	2.88824	2.68174	2.46184	2.26337	2.51632	2.62039	2.67908	2.72497	2.5288	2.60031	2.51978	2.22681	2.29656	2.18604	2.30424	2.59421	2.61966	2.55869	2.87212	2.6003	2.56041	2.50415	2.3603	2.61757	2.45328	2.70428	0.208053	0.580327	0.109503	0.932912	0.968133	-0.00996447	0.0218248
Q91VR5	ATP-dependent RNA helicase DDX1	Ddx1	4.22757	4.16709	4.25248	3.95714	4.02966	4.26158	4.58204	4.20141	3.99579	4.03542	4.10256	4.12724	4.03283	3.97094	4.21421	3.93886	4.47371	4.09229	4.19333	3.89146	4.18949	4.28525	4.16305	4.05339	4.09187	4.2278	4.6071	4.29356	4.22313	4.28603	4.20479	4.28796	4.2205	4.19241	4.07526	4.39998	4.22221	4.30321	4.27749	4.10799	0.127222	0.465794	-0.068223	0.138511	0.319502	-0.128261	0.468906
Q8CFI7	DNA-directed RNA polymerase II subunit RPB2	Polr2b	3.15985	3.68544	3.23043	3.10521	3.35818	3.31844	3.38554	3.28409	3.3099	2.95416	3.57726	3.31747	2.8598	3.17343	3.4821	3.40546	3.47211	3.69368	3.05141	2.93658	3.23356	3.37885	3.2337	3.25097	3.1616	3.45399	3.11563	3.20787	3.35293	3.06134	3.29279	3.50505	3.32813	3.343	3.50824	3.13167	3.39478	3.26964	3.27584	2.92251	0.740392	0.916565	-0.0286703	0.503492	0.707154	0.0625165	0.899788
Q921M3	Splicing factor 3B subunit 3	Sf3b3	4.5854	5.03526	4.68022	4.55058	4.57073	4.69002	4.37471	4.50661	4.27749	4.10621	4.71933	4.4896	4.66177	4.57387	4.87357	4.79755	4.31246	4.57618	4.45675	4.1162	4.5597	4.70432	4.51904	4.61	4.5197	4.38416	4.35664	4.48144	4.53087	4.47544	4.67345	4.66292	4.71543	4.69153	4.44953	4.59749	4.73105	4.60544	4.54184	4.37143	0.307389	0.663626	0.0634701	0.305626	0.525569	-0.0861634	0.011412
O88844	Isocitrate dehydrogenase [NADP] cytoplasmic	Idh1	5.20503	4.94945	5.20462	5.23027	5.41095	5.57089	5.97971	5.98511	5.44588	5.51452	5.1884	5.27	5.35798	5.37821	5.74174	5.66487	6.00191	6.08174	5.59098	5.32135	5.59155	5.31399	5.35237	5.3825	5.43777	5.87101	6.11404	5.83616	5.38922	5.60023	5.35618	5.3634	5.21811	5.45316	5.481	5.69366	5.76278	5.55449	5.45605	5.50712	0.177531	0.544403	-0.101338	0.741293	0.867737	0.0372186	0.000997936
Q7TMB8	Cytoplasmic FMR1-interacting protein 1	Cyfip1	3.68607	4.19598	3.90213	3.59543	3.7079	3.77114	3.6392	3.92345	3.66422	3.73998	3.77943	3.76872	4.05133	3.76011	4.07039	3.88629	4.31311	3.86424	3.73475	3.38777	3.80373	3.90366	3.7115	3.82006	3.77418	3.72152	3.93727	3.59661	3.89694	3.49207	3.75628	3.57053	3.83968	3.86144	3.63033	3.63445	3.66313	3.80283	3.53948	3.48307	0.242204	0.614458	0.08461	0.219927	0.430051	0.115677	0.550392
Q61553	Fascin	Fscn1	5.58588	5.88517	5.76483	5.80172	5.60947	6.10678	6.13508	6.1711	5.55873	5.56891	5.60004	5.95232	5.43272	5.71891	6.04976	6.35051	6.02658	6.01681	5.44204	5.64615	5.50105	5.59877	5.64191	5.77917	5.44612	5.5284	5.29055	5.40761	4.9938	5.60331	5.41892	4.87583	5.46372	5.50247	5.4615	5.4615	5.93656	4.76806	5.43521	5.38383	0.0109235	0.143748	0.271138	0.00179793	0.0226081	0.521386	0.181619
P10126	Elongation factor 1-alpha 1	Eef1a1	8.96335	9.26739	8.98746	8.88181	9.04277	9.03148	8.96826	9.07053	8.64431	8.64918	9.01341	8.8719	9.01157	8.92191	9.19286	9.06195	8.75072	8.95809	8.67596	8.51862	8.89745	9.16517	8.85233	9.07831	8.9239	9.15238	9.15147	9.01881	8.91775	8.87234	8.89703	8.83972	9.16531	9.18023	8.97647	9.09206	8.9956	9.02499	8.8974	8.8067	0.766135	0.925191	0.0178522	0.0471916	0.156466	-0.160041	0.0284261
P46460	Vesicle-fusing ATPase	Nsf	3.92804	4.10392	3.78042	3.98814	3.82918	4.15343	3.83772	4.29792	4.09498	3.86612	4.00301	4.06314	3.66769	3.88557	3.9588	4.04974	3.90568	4.28068	4.09402	4.16299	4.05637	3.93694	3.96784	3.98203	4.13715	3.89342	4.30018	4.25079	4.28586	4.14844	4.10169	3.98832	3.97053	4.14282	3.94453	4.11749	4.27798	4.31867	4.26702	4.09721	0.0522588	0.316523	-0.102033	0.0833042	0.226694	-0.121377	0.0326193
P63101	14-3-3 protein zeta/delta	Ywhaz	7.80615	7.61025	7.45369	7.71045	6.99014	8.02048	7.65043	8.0481	7.78279	7.61487	7.8299	7.81622	6.82479	7.70121	7.45897	7.88384	7.46352	8.03548	7.8989	7.6487	7.74161	7.09319	7.85789	7.73113	7.71434	7.60623	7.77718	7.79586	7.46604	7.75974	7.83099	7.7068	7.18629	7.27884	7.80607	8.03468	7.92052	7.76278	7.80526	7.61302	0.611381	0.854944	-0.0745386	0.547119	0.742686	0.0505797	0.0402085
Q9QZE5	Coatomer subunit gamma-1	Copg1	3.72075	3.93084	3.71325	3.88219	3.63121	4.24384	3.80418	4.41388	3.90822	3.93269	3.86591	3.8264	3.47251	3.97163	3.89993	4.05551	3.73479	4.29079	4.2184	4.11665	4.04917	3.7934	3.86168	4.0456	3.94967	3.97897	4.18574	4.4438	4.53381	4.39549	4.0559	3.89257	3.6788	3.97735	3.82601	4.18902	4.41919	4.29317	4.29072	4.35967	0.0702186	0.360582	-0.121557	0.0138034	0.0733559	-0.237066	0.00436813
P07356	Annexin A2	Anxa2	6.51649	6.57073	6.36716	6.51893	6.73673	6.71222	7.3458	7.13936	6.63569	6.77007	6.58291	6.70445	6.35347	6.49485	6.87322	7.03452	6.91656	7.12906	6.74644	6.95697	6.34577	6.28149	6.27046	6.31455	6.23999	6.08237	6.23769	6.34617	5.93698	6.33789	6.25455	5.98219	6.08624	6.04538	6.36489	6.19693	6.6797	5.977	6.35922	6.40943	4.58123e-05	0.00517647	0.353342	2.22988e-06	0.00145455	0.682331	0.00058142
Q9JIX8	Apoptotic chromatin condensation inducer in the nucleus	Acin1	4.27178	4.67337	4.68599	4.45713	4.70608	3.37511	3.22102	3.28466	3.34424	3.02329	4.34385	4.18557	4.70802	4.28766	3.75633	3.59143	3.22902	3.25314	3.19553	3.05498	4.26237	4.3175	4.51356	4.36536	4.13243	3.73154	3.61274	3.5175	3.44545	3.63907	4.24293	4.482	4.4323	4.15901	4.45537	3.80946	3.51481	3.83869	3.6036	3.545	0.50838	0.794412	0.0712965	2.57651e-05	0.00296774	-0.368546	4.05959e-09
P48036	Annexin A5	Anxa5	6.80748	6.73707	6.77474	7.03516	6.57084	7.6743	7.14034	7.83772	7.40083	7.34472	6.92169	7.07576	6.35889	7.0561	6.95431	7.48367	7.18497	7.84124	7.26988	7.33579	7.27435	6.45072	6.99778	7.04469	7.15238	7.22879	7.17126	7.48265	7.26943	7.49238	6.99495	6.88049	6.59389	6.83924	7.00804	7.3307	7.63053	7.33067	7.28712	7.25649	0.388453	0.721428	-0.0944477	0.27646	0.495152	0.103344	1.94314e-05
Q99JY9	Actin-related protein 3	Actr3	7.07759	7.17725	7.10896	7.16378	7.159	7.03143	7.05711	7.20025	6.84076	6.7245	7.06568	7.14144	7.04677	7.08638	7.16817	7.20308	7.03092	7.28589	6.85332	6.80091	7.0489	7.14746	7.12148	7.11146	7.07894	7.06754	7.23924	7.13482	7.05301	6.98207	7.03856	7.20551	7.15098	7.15493	7.15778	7.17631	7.24016	7.19634	7.02951	6.96698	0.927087	0.982128	-0.00209694	0.141156	0.322967	-0.105777	0.0782494
G5E870	E3 ubiquitin-protein ligase TRIP12	Trip12	2.32645	2.93583	2.59401	2.16839	2.42666	2.26787	1.98918	2.08131	1.94732	2.16786	2.35635	2.2477	2.30729	2.25984	2.35875	2.17489	2.12548	2.18869	2.29409	2.32247	2.41041	2.37465	2.22379	2.18666	2.26394	2.09444	2.25281	2.23129	2.40883	2.14218	2.51277	2.32936	2.46852	2.39668	2.11152	2.20336	2.31362	2.28382	2.41151	2.26189	0.396264	0.726483	0.0702974	0.0547456	0.172754	-0.104459	0.00733087
O89053	Coronin-1A	Coro1a	8.77374	8.89459	8.75916	8.77438	8.69577	8.84898	8.87122	8.60588	8.73809	8.36889	8.82536	8.83833	8.76055	8.65673	8.53461	8.90586	8.83005	8.63252	8.56369	8.37664	8.77616	8.90302	8.90022	8.8212	8.71353	8.847	8.75152	8.414	8.2016	8.53822	8.77581	8.80132	8.82616	8.71388	8.88866	8.78099	8.70368	8.67085	8.59961	8.40275	0.138692	0.486166	-0.0606739	0.364635	0.586661	0.0831603	0.28737
Q6PDI5	Proteasome adapter and scaffold protein ECM29		2.59141	2.52391	2.5859	2.61777	2.49143	2.94106	2.65908	2.76182	2.51742	3.09304	2.70062	2.79125	2.23213	2.95731	2.60855	2.57438	2.76892	2.85706	2.90231	3.06885	2.79214	2.60521	2.61096	2.77139	2.7751	2.722	2.8196	3.01925	3.27344	2.89269	2.52334	2.67797	2.75739	2.71104	2.68769	2.76075	2.96226	2.88191	3.03195	2.94426	0.237611	0.608074	-0.081193	0.160085	0.350685	-0.116417	0.0292145
P42227	Signal transducer and activator of transcription 3	Stat3	3.55919	3.96596	3.75021	3.59595	3.56695	3.79008	3.41541	3.6197	3.28217	2.99942	3.67176	3.62261	3.48679	3.56251	3.86403	3.72868	3.12419	3.64642	3.25775	3.23289	3.6333	3.83449	3.51043	3.60842	3.56635	3.63837	3.61626	3.64054	3.77131	3.50302	3.59204	3.58414	3.80639	3.62491	3.45146	3.61428	3.76178	3.64067	3.65917	3.45005	0.485012	0.782203	0.043404	0.0273462	0.110279	-0.219875	0.0186164
Q3U1J4	DNA damage-binding protein 1	Ddb1	3.76645	4.04449	3.72121	3.65613	3.5401	3.8534	3.6628	3.74526	3.53	3.32137	3.68587	3.86167	3.20428	3.74289	3.78119	4.1498	4.18064	3.70379	3.71861	3.73168	3.67817	3.8845	3.63226	3.80072	3.62357	3.78419	3.54255	3.52368	3.92041	3.74182	3.69177	3.6682	3.76306	3.64739	3.7958	3.8287	4.00049	3.64118	3.88073	3.62318	0.810748	0.940699	-0.0181162	0.910082	0.957208	0.0110435	0.58609
Q64514	Tripeptidyl-peptidase 2	Tpp2	2.94907	3.43007	3.07347	3.1676	2.99565	3.69908	4.37631	3.32941	3.52183	3.52038	3.34803	3.19433	3.22088	3.08102	3.24007	3.39409	3.53547	3.20784	3.54823	3.76963	3.26202	3.18694	3.10586	3.41712	3.08633	3.31464	3.1796	3.47751	3.36551	3.53657	3.3086	3.19331	3.15874	3.17182	3.06543	3.30978	3.46602	3.31506	3.65161	3.40829	0.66741	0.8812	-0.0256001	0.105718	0.265306	0.187769	0.00148106
Q8R081	Heterogeneous nuclear ribonucleoprotein L	Hnrnpl	6.45532	6.11794	6.59597	6.362	6.70963	5.77456	5.7826	5.69591	5.85289	5.49329	6.31612	6.24538	6.81448	6.27467	6.14264	5.96209	5.85029	5.87623	5.68197	5.74086	6.32989	6.58436	6.35036	6.33301	6.25524	6.18892	6.13181	5.788	5.53027	5.55987	6.24142	6.52492	6.72411	6.514	6.40007	6.16491	5.63531	6.07671	5.64696	5.77088	0.805977	0.9389	-0.0223242	0.411665	0.632255	-0.0782941	7.15494e-07
P80316	T-complex protein 1 subunit epsilon	Cct5	5.27334	5.23008	5.187	5.2929	5.09521	5.26608	5.23561	5.24896	4.99188	4.97414	5.28612	5.37301	5.08819	5.19888	5.21777	5.31793	5.02565	5.31295	5.14274	5.02014	5.3611	5.27621	5.30884	5.26144	5.23413	5.31521	5.45228	5.51751	5.43787	5.29161	5.27641	5.41683	5.30704	5.25817	5.3039	5.44714	5.38933	5.51141	5.30931	5.19875	0.0319763	0.255161	-0.076157	0.00048775	0.0112821	-0.233435	0.191548
Q64737	Trifunctional purine biosynthetic protein adenosine-3	Gart	3.55377	3.80903	3.51311	3.50163	3.35593	3.78667	3.2946	3.60555	3.34414	3.27566	3.66097	3.65479	3.24612	3.44446	3.41896	3.50727	3.18421	3.4234	3.6135	3.30509	3.82245	3.70399	3.63209	3.76267	3.64204	3.54731	3.5318	3.816	3.85736	3.72888	3.70505	3.76458	3.67095	3.66996	3.71209	3.79435	3.80289	3.71072	3.84609	3.62025	0.0025639	0.0576438	-0.19271	0.000668306	0.0137238	-0.291555	0.314696
P50516	V-type proton ATPase catalytic subunit A	Atp6v1a	4.15539	4.36401	4.21768	4.40913	4.20812	4.88894	4.85053	5.32593	4.57076	4.42216	4.24143	4.44817	4.04455	4.27385	4.49606	4.7815	4.86874	5.22013	4.67462	4.53423	4.52809	4.17859	4.35151	4.4661	4.56249	4.67007	4.79231	5.08016	4.86117	4.83811	4.27231	4.33703	4.15299	4.20346	4.43069	4.81753	5.10174	4.71182	4.89945	4.67059	0.344355	0.694722	-0.0624851	0.770272	0.882896	-0.0305415	6.06049e-05
Q69ZZ9	Microtubule-actin cross-linking factor 1, isoforms 6/7	Macf1	0.645006	-1.33772	-0.956087	-1.55167	-1.42198	1.40535	0.607477	0.7384	0.660997	1.52207	-1.03435	-1.21256	-2.49618	-1.9846	-0.696739	0.393044	-3.74878	0.671682	-0.215109	0.227818	-0.485462	-0.869209	-1.17459	-0.881369	-1.2937	0.823975	0.936106	0.432636	-0.0617428	0.488287	-0.424501	-1.64939	-1.85744	-1.03292	-0.756882	-0.157845	1.44491	0.663603	0.950059	-0.724816	0.597168	0.84895	-0.162142	0.626601	0.79443	-0.253222	0.0160747
Q8BJS4	SUN domain-containing protein 2	Sun2	4.34891	4.59948	4.43515	4.24449	4.25816	4.58581	4.35912	4.22899	3.86432	4.00162	4.33421	4.28586	4.28708	4.22637	4.43358	4.55959	4.43618	4.07682	3.94254	3.77015	4.36526	4.52892	4.36168	4.234	4.11339	4.13029	4.15266	4.06454	3.91604	3.88669	4.32511	4.43985	4.36706	4.14568	4.17386	4.24804	4.38111	4.13243	4.0608	3.80501	0.486576	0.783267	0.0398476	0.343914	0.567351	0.104752	0.119854
Q62167	ATP-dependent RNA helicase DDX3X	Ddx3x	4.59245	4.58344	4.53466	4.37474	4.62176	4.12751	4.48453	4.12045	4.07005	4.20322	4.4638	4.40158	4.7748	4.42439	4.62777	4.32089	4.16786	4.19396	4.09465	3.99969	4.52395	4.7929	4.43217	4.47712	4.41273	4.55061	4.51627	4.32306	4.31075	4.11057	4.41401	4.54634	4.72171	4.65872	4.58549	4.21393	3.88966	4.37624	4.24279	4.25547	0.776682	0.928629	-0.0165741	0.193688	0.396223	-0.100653	8.33826e-06
Q61147	Ceruloplasmin	Cp	2.81279	3.21766	2.99922	3.32204	3.18421	4.38216	4.01714	4.42467	4.10633	3.8692	3.2341	3.0374	3.06831	3.32549	3.59136	4.21893	3.80044	4.23574	4.01541	3.82477	3.63886	2.69368	2.96683	3.42013	3.50566	3.31536	3.62311	3.86609	3.88469	4.21519	3.47595	3.2276	2.64596	3.16753	3.5542	3.72576	4.23977	3.63363	3.80429	3.87289	0.706614	0.904084	-0.0503838	0.0260962	0.105858	0.271398	2.75362e-08
Q501J6	Probable ATP-dependent RNA helicase DDX17	Ddx17	4.76805	4.5365	4.96747	4.59682	4.9641	4.4389	4.21948	4.35959	4.19471	4.56495	4.66663	4.44932	5.69225	4.56496	4.67393	5.12677	5.06807	4.24159	3.9975	4.45301	4.64002	4.99992	4.55092	4.85629	4.50707	5.15026	4.59781	4.23064	3.99614	4.54645	4.50705	4.62354	5.11172	5.06658	4.66094	4.53719	4.01224	4.2097	3.92391	4.24564	0.796915	0.936134	0.0355968	0.472565	0.685098	0.121459	0.0644691
P49312	Heterogeneous nuclear ribonucleoprotein A1	Hnrnpa1	6.06483	5.82168	5.91673	5.98457	6.14864	5.72219	5.89611	5.64138	5.70551	5.69951	5.98683	5.69842	6.15781	5.78963	5.88914	5.70766	5.88399	5.57619	5.87712	5.60573	5.60273	6.07549	5.77367	5.88279	5.81179	6.09459	6.20932	5.42731	5.62825	5.69906	5.88869	5.84101	6.0117	5.91761	6.12509	5.83021	5.66363	5.64988	5.72066	5.86169	0.448931	0.760538	0.0527714	0.573396	0.760223	-0.0469197	0.00235848
P50247	Adenosylhomocysteinase	Ahcy	5.44817	6.07203	5.70572	5.48714	5.51314	5.89453	5.75316	5.85935	5.4182	5.16383	5.62976	5.57251	5.63519	5.63546	5.72471	5.82192	5.68322	5.72015	5.53162	5.18952	5.51332	5.80879	5.52396	5.56229	5.48398	5.62914	5.76605	5.72464	5.71134	5.54715	5.6414	5.54345	5.72638	5.65341	5.51517	5.78278	5.90066	5.74895	5.62154	5.34356	0.496784	0.788194	0.0451691	0.457525	0.673454	-0.0740296	0.705942
Q9WVK4	EH domain-containing protein 1	Ehd1	4.63179	4.71828	4.64318	4.8249	4.76982	4.79933	5.05139	4.89132	4.00485	4.23836	4.69236	4.76633	4.68357	4.75879	5.09483	4.68701	5.03528	4.9453	4.44583	4.53266	5.23598	4.96374	4.9073	5.00598	5.09013	5.26014	5.0436	5.13226	4.94755	4.81217	4.94553	5.01222	5.04442	5.21713	5.07537	5.01468	4.88908	5.12263	4.74328	4.8156	4.24842e-05	0.00533333	-0.291395	0.0198181	0.0899224	-0.314967	0.434292
Q9QVP9	Protein-tyrosine kinase 2-beta	Ptk2b	3.51384	3.62633	3.42615	3.40976	3.26032	3.05357	2.55866	2.942	2.95351	3.36713	3.5119	3.44035	3.17276	3.29748	3.26869	3.2159	2.53334	2.67145	2.90645	2.83317	3.37931	3.61372	3.51644	3.58994	3.45949	2.8881	3.00954	2.92251	3.0582	2.79444	3.50024	3.60174	3.36816	3.34979	3.56642	3.20762	2.91182	3.3839	3.25697	3.10503	0.0792956	0.379607	-0.101767	0.163737	0.354535	-0.150296	7.63367e-05
Q3UPL0	Protein transport protein Sec31A	Sec31a	3.7284	3.82196	3.73853	3.75531	3.73503	3.97884	3.78054	4.14035	3.92403	3.77815	3.75759	3.80694	3.64925	3.75459	3.93235	3.83518	3.88964	4.19455	4.06001	3.77465	3.75354	3.94821	3.79099	3.8308	3.72954	3.90421	4.28712	4.0119	3.96106	4.07133	3.78286	3.75393	3.93159	3.93011	3.85934	4.0323	4.08787	4.03741	3.97164	3.92251	0.0880641	0.395476	-0.0630955	0.135965	0.315876	-0.0931407	0.00616667
Q9D2V7	Coronin-7	Coro7	4.45452	4.63306	4.46148	4.56664	4.48158	4.74717	4.38903	4.83553	4.47719	4.24236	4.56762	4.52816	4.27106	4.54006	4.37725	4.76504	4.56994	4.69474	4.55133	4.4899	4.64178	4.3883	4.50249	4.50474	4.55436	4.56635	4.65251	4.68814	4.71983	4.51561	4.50972	4.64678	4.39763	4.43094	4.53259	4.66315	4.70434	4.65881	4.68132	4.50405	0.607882	0.854179	-0.0227898	0.365192	0.587445	-0.0591878	0.208155
P08752	Guanine nucleotide-binding protein G(i) subunit alpha-2	Gnai2	5.54819	5.79959	5.5963	5.58951	5.53462	5.78196	5.49098	5.89439	5.62713	5.58923	5.58036	5.65213	5.29211	5.50614	5.77285	5.86904	5.31035	5.90372	5.54631	5.60567	5.6166	5.59785	5.59956	5.62612	5.59778	5.46448	5.54791	5.80365	5.69874	5.79037	5.57694	5.49409	5.5737	5.639	5.56595	5.72621	5.90987	5.66802	5.7204	5.55842	0.973451	0.991904	-0.00157757	0.724225	0.858489	-0.0269288	0.342151
Q9Z277	Tyrosine-protein kinase BAZ1B	Baz1b	3.02786	3.47222	3.26945	2.81694	3.23197	2.24151	2.40878	2.28169	1.85761	2.25478	2.98988	2.83279	3.71291	2.81917	3.2698	2.67944	2.35743	2.22722	2.35964	2.1224	2.94242	3.42913	2.95097	2.89344	2.80088	2.82872	3.10513	2.28701	2.55133	2.47598	2.83699	3.14109	3.38403	3.32802	2.98616	2.70026	2.32545	2.59657	2.38289	2.39044	0.542316	0.817322	0.0749866	0.0137661	0.0733979	-0.285327	6.6519e-07
P70227	Inositol 1,4,5-trisphosphate receptor type 3	Itpr3	1.98993	2.52264	2.16115	2.06594	2.19202	2.55264	2.71414	2.29794	2.88526	2.37481	2.07204	2.01636	2.44644	2.04805	2.37266	2.85736	3.23618	2.14552	2.18441	2.47635	1.86926	2.31252	1.88868	1.8999	1.85227	2.29984	2.02966	2.41077	2.23617	2.44121	2.26155	2.00991	2.35534	2.27748	1.91404	2.30369	2.4438	2.23995	2.34442	2.22346	0.182565	0.551948	0.124629	0.0306183	0.118501	0.275163	0.00692633
Q9WVA4	Transgelin-2	Tagln2	7.51358	6.814	7.19425	7.52488	7.05637	7.27463	6.54414	7.35884	7.16637	6.89231	7.43653	7.49936	6.83908	7.36287	6.68174	7.03042	6.52406	7.36407	7.16846	7.10211	7.43905	7.10041	7.61671	7.52345	7.44013	6.95934	7.00092	7.20324	6.7946	7.11768	7.36358	7.50963	7.22396	7.11814	7.61145	7.43513	7.20672	7.11213	7.06561	7.16006	0.105277	0.427246	-0.202385	0.574797	0.760622	-0.0630019	0.30056
Q8K4Z5	Splicing factor 3A subunit 1	Sf3a1	4.19178	3.76249	4.4343	3.99765	4.41282	3.57443	4.79988	3.74357	3.8699	4.16271	4.19256	3.96175	4.23605	4.00314	3.79	3.79002	4.71979	3.82023	3.91168	3.80574	3.94594	4.17616	4.21896	4.00757	3.89013	4.04631	4.23504	3.64166	3.74304	3.90039	4.06951	3.99963	4.28845	4.01724	4.26041	3.95069	3.65017	3.72281	3.82679	3.96229	0.901125	0.971531	0.0108543	0.308057	0.52756	0.151877	0.610385
P06151	L-lactate dehydrogenase A chain	Ldha	6.94622	7.42582	6.96951	6.9382	6.9209	7.17731	7.02126	7.14083	6.5829	6.29919	6.98768	7.02629	6.94332	6.88811	7.09187	7.22436	7.00855	7.09795	6.68906	6.34785	6.94919	7.00365	6.87339	6.97857	6.80172	6.92721	6.82463	6.95984	6.73805	6.83829	6.8658	6.96644	7.052	6.98725	6.87305	7.07237	7.14161	7.02307	6.91686	6.58528	0.170004	0.535945	0.0786898	0.724063	0.858618	-0.0437947	0.216907
P61979	Heterogeneous nuclear ribonucleoprotein K	Hnrnpk	7.52421	7.23522	7.57234	7.53863	7.36997	6.73769	6.85244	6.70484	6.58985	6.55791	7.49382	7.37112	7.58787	7.39773	7.05491	6.86883	6.62181	6.66997	6.56878	6.65704	7.3863	7.22661	7.47661	7.42194	7.42259	7.03219	6.967	6.92379	6.74239	6.79936	7.31154	7.43885	7.31627	7.26513	7.59137	7.02678	6.7036	7.23269	6.92878	6.76818	0.653831	0.876596	0.0288624	0.00167204	0.0214948	-0.22956	9.69178e-10
P61161	Actin-related protein 2	Actr2	6.43696	6.66703	6.5663	6.48394	6.56091	6.46397	6.41615	6.57817	6.21749	6.17758	6.45925	6.55781	6.27341	6.5407	6.41236	6.50987	6.08021	6.62081	6.23518	6.31665	6.6034	6.60851	6.45874	6.54346	6.4799	6.37031	6.53892	6.57756	6.53187	6.45987	6.47733	6.58645	6.55555	6.46833	6.44997	6.56229	6.51963	6.6171	6.55135	6.43459	0.499871	0.790654	-0.0272955	0.023282	0.0986073	-0.154738	0.0612643
Q91VI7	Ribonuclease inhibitor	Rnh1	5.1658	4.8311	4.67174	5.28168	4.48524	5.44334	4.49931	5.71126	5.16352	4.8439	5.29649	5.34061	3.94213	5.05765	4.31979	4.89665	4.69494	5.57642	4.85102	5.09945	5.30636	4.32843	5.31462	5.24053	5.31921	4.62466	4.81169	5.5538	5.39329	5.43258	5.16986	5.22787	4.48378	4.62751	5.23383	5.22324	5.54518	5.46514	5.38975	5.28374	0.349694	0.697239	-0.185978	0.238927	0.454535	-0.194325	0.238417
P60843	Eukaryotic initiation factor 4A-I	Eif4a1	5.57689	6.24991	5.64293	5.5918	5.86451	5.56748	5.46325	5.8131	5.02864	5.1676	5.82106	5.67768	5.67913	5.67539	5.84962	5.75548	5.38869	5.64593	5.24868	5.25248	5.67044	5.96399	5.55374	5.72131	5.73246	5.74138	5.76271	5.71684	5.82121	5.48873	5.68463	5.72722	5.87659	5.78886	5.69241	5.79571	5.76893	5.81289	5.66311	5.58749	0.768344	0.925817	0.0217295	0.0053669	0.0402713	-0.282766	0.00529998
P35564	Calnexin	Canx	5.67745	5.26541	5.29065	5.62633	4.85464	5.87316	5.3683	6.10332	5.5579	5.41581	5.501	5.63146	5.12138	5.57597	5.23348	5.46295	5.50566	6.19823	5.67158	5.48036	5.8175	4.77412	5.78722	5.70482	5.63977	5.57872	5.94883	5.93242	5.66028	5.71376	5.68606	5.7276	5.20081	5.44912	5.7251	5.88874	6.07504	5.69634	5.37079	5.64136	0.213201	0.584049	-0.173435	0.457072	0.673313	-0.086902	0.0359823
P39054	Dynamin-2	Dnm2	4.09291	4.51725	4.29247	4.12337	4.30863	4.31692	4.32258	4.33688	3.82008	4.03074	4.07248	4.09051	4.34295	4.09456	4.59096	4.29958	4.25473	4.33893	3.96938	4.06354	4.13466	4.36844	4.0581	4.2289	4.12727	4.33913	4.12135	4.02546	4.14677	4.16386	4.14494	4.07967	4.29096	4.33717	4.02361	4.26025	4.19415	4.11464	4.26992	4.15073	0.315955	0.672968	0.0732374	0.96081	0.981786	-0.00328913	0.372214
P29341	Polyadenylate-binding protein 1	Pabpc1	5.05631	5.21401	5.27296	5.08214	5.33016	5.11584	5.50123	5.25659	5.03502	4.93115	5.22826	5.10605	5.42035	5.14974	5.29209	5.29103	5.50119	5.26981	5.11258	4.95493	5.02177	5.39811	5.08981	5.16029	5.11725	5.40132	5.52159	5.15743	5.2173	5.14108	5.14055	5.19164	5.39276	5.30316	5.19299	5.25137	5.38974	5.26116	5.22731	5.07425	0.794819	0.935735	0.0143736	0.395904	0.617603	-0.0673177	0.808356
P08775	DNA-directed RNA polymerase II subunit RPB1	Polr2a	3.47424	3.75207	3.52307	3.05305	4.78023	3.49179	3.53185	3.33975	3.45463	4.47763	3.22725	3.16411	3.39561	3.27168	3.29724	3.39405	3.39116	3.15859	3.39916	4.96894	3.20904	3.65804	3.33462	3.38765	3.1372	3.57147	3.58723	3.18345	3.36743	3.33524	3.21131	3.45385	3.75805	3.32042	3.39539	3.44634	3.20678	3.29287	3.35195	3.28649	0.53124	0.80777	0.107299	0.131793	0.309193	0.29783	0.497481
Q920B9	FACT complex subunit SPT16	Supt16h	4.05886	4.46208	3.96536	3.91456	3.80373	4.18759	4.05878	3.72224	3.501	3.40447	4.06035	4.02626	3.93028	3.95602	4.10869	4.05129	3.92452	3.59892	3.48789	3.51859	3.90617	4.22814	3.80483	3.89309	3.75336	3.84681	3.56785	3.66787	3.84688	3.83711	4.13666	3.96574	4.06158	3.95473	3.82417	3.79744	3.80998	3.77849	4.03642	3.61045	0.315324	0.672552	0.0757725	0.734916	0.864578	-0.0344001	0.0157068
P47738	Aldehyde dehydrogenase, mitochondrial	Aldh2	5.64812	5.74592	5.70695	5.89484	5.70816	6.09592	5.86818	6.39827	6.06542	5.90071	5.64435	5.77758	5.46857	6.03483	5.81539	6.1626	5.88973	6.4127	6.06599	5.92854	6.30224	5.84418	5.93343	5.87934	6.13989	6.23635	6.31111	6.23704	5.9271	6.21655	6.05399	6.13003	5.97646	5.99189	6.10417	6.30074	6.51532	6.21649	6.12064	5.94974	0.000305165	0.0173617	-0.291089	0.15282	0.340289	-0.124305	0.000523029
Q7TMK9	Heterogeneous nuclear ribonucleoprotein Q	Syncrip	5.42626	5.18351	5.5377	5.33537	5.6833	5.02244	4.93223	5.07606	4.84019	4.75169	5.33012	5.12247	5.57614	5.24062	5.41698	5.04373	4.82597	4.95558	4.93944	4.82467	5.18579	5.55389	5.31341	5.34406	5.25474	5.46886	5.41068	5.08131	5.05325	4.91221	5.25475	5.29287	5.71022	5.5107	5.39603	5.34441	5.05934	5.19593	4.96414	5.00888	0.962963	0.988919	0.00360107	0.00450709	0.0371221	-0.228702	1.4623e-06
Q9EQH3	Vacuolar protein sorting-associated protein 35	Vps35	3.63408	3.90733	3.62102	3.70193	3.40219	4.12713	3.78781	4.33418	3.8035	3.7654	3.76292	3.69573	3.3698	3.85662	3.76818	4.09431	3.68273	4.24746	3.84966	3.58465	3.45381	3.60285	3.38134	3.71264	3.60713	3.85428	3.81574	3.74083	3.79232	3.84281	3.5866	3.47342	3.41717	3.61826	3.56079	3.99518	4.02324	3.66193	3.8766	3.66868	0.058403	0.331949	0.130579	0.273061	0.491723	0.100521	0.0173235
Q6A026	Sister chromatid cohesion protein PDS5 homolog A	Pds5a	3.10839	3.45349	3.41913	3.07905	3.13788	3.05625	3.25578	2.85825	2.74374	3.03952	3.09525	3.22792	3.22612	2.97555	3.38996	2.91217	2.63974	2.96455	2.84636	2.88166	2.93996	3.18984	3.2201	3.08611	3.08741	3.07229	2.76015	2.87156	2.82448	3.06418	2.9665	3.04775	3.2482	2.98907	3.1658	2.7961	2.98849	2.84365	3.07917	2.75171	0.0741915	0.369723	0.117199	0.834105	0.919157	0.0146249	0.0010681
Q9EPU0	Regulator of nonsense transcripts 1	Upf1	3.22252	3.652	3.33778	3.35334	3.2127	3.28605	3.28237	3.58663	3.32808	3.24747	3.22768	3.50009	3.47534	3.22727	3.51057	3.51585	3.011	3.42254	3.37178	3.44923	3.31864	3.39228	3.30963	3.48296	3.36425	3.25712	3.29796	3.34285	3.38049	3.37812	3.24282	3.42749	3.27547	3.41714	3.16584	3.26701	3.48263	3.44939	3.24464	3.30339	0.581981	0.841324	0.032279	0.866495	0.934629	0.00973787	0.760916
Q6P5D8	Structural maintenance of chromosomes flexible hinge domain-containing protein 1	Smchd1	2.94538	3.48541	3.21369	3.08625	2.94815	2.90034	2.67226	2.70904	2.80649	2.62627	3.32447	2.96622	3.08953	2.77867	3.13332	2.94525	2.36016	2.73145	2.63829	2.6351	3.10384	3.22665	2.96523	2.98501	2.89733	2.76878	3.09106	2.75653	2.95853	2.842	3.08101	3.17107	3.2918	3.08393	2.89528	3.04338	3.09515	3.0076	2.96882	2.78879	0.732753	0.913792	0.0269941	0.00290879	0.0286455	-0.229597	0.000163179
Q922F4	Tubulin beta-6 chain	Tubb6	3.07696	3.0417	3.29843	3.08343	3.24823	2.94166	3.49696	3.55099	3.21636	2.90864	2.53744	2.89275	2.61905	2.24415	3.12856	3.19294	2.87012	3.65692	3.23891	3.25652	3.34264	3.02963	3.41794	3.38988	3.35345	2.83561	3.32426	3.02199	2.7296	3.36076	2.94318	3.26814	3.28078	3.29181	2.86433	3.17533	2.98921	3.47818	2.82857	3.09251	0.0269358	0.236647	-0.30111	0.218972	0.428864	0.149399	0.0350913
P55194	SH3 domain-binding protein 1	Sh3bp1	4.28579	3.73796	4.30262	4.17984	4.45141	4.63022	4.08078	4.01573	3.52388	3.5144	4.19558	3.93901	4.57176	4.11517	4.01405	3.87439	3.74091	3.7486	3.71978	3.57117	3.87056	4.03048	4.14157	4.25505	3.84769	4.12634	4.03273	3.92671	3.71837	3.89441	3.90454	3.64901	4.31531	4.19262	4.04225	3.89069	4.00376	4.08804	3.90637	3.98644	0.145967	0.501246	0.154412	0.320569	0.539593	-0.115398	0.019731
Q6ZQ08	CCR4-NOT transcription complex subunit 1	Cnot1	2.77596	3.00687	2.93588	2.7436	2.59128	2.92947	2.39924	2.73247	2.56675	2.58187	2.98983	2.72093	2.57575	2.77615	2.85661	2.77423	2.44628	2.70147	2.75945	2.6596	2.75307	2.93151	2.52277	2.72882	2.78063	2.45487	2.74129	2.51107	2.87355	2.77211	2.81148	2.78153	2.827	2.88651	2.5947	2.83482	2.87782	2.65503	2.83915	2.55433	0.572498	0.837247	0.0354832	0.438422	0.657255	-0.0563237	0.055866
Q8JZQ9	Eukaryotic translation initiation factor 3 subunit B	Eif3b	3.62231	4.16436	3.57517	3.70467	3.70094	3.86585	3.77643	4.0226	3.62191	3.35214	3.84399	3.76368	3.55094	3.60748	3.68731	4.05442	3.70599	3.80033	3.70441	3.53618	3.78354	3.85607	3.68442	3.72361	3.69417	3.68124	3.7902	3.88533	3.99276	3.92815	3.81124	3.77507	3.85387	3.66117	3.66985	3.87252	4.11556	3.96294	4.10526	3.72634	0.639337	0.869805	-0.0292147	0.0627717	0.190206	-0.162003	0.805791
Q6NZJ6	Eukaryotic translation initiation factor 4 gamma 1	Eif4g1	3.54932	3.39857	3.65882	3.37771	3.69399	2.91019	2.89221	2.93547	2.45762	3.0043	3.46602	3.29694	3.73563	3.20366	3.59525	3.00847	2.9642	3.09076	2.74332	3.11022	3.27561	3.68592	3.3736	3.25448	3.26939	3.46143	3.67025	2.95618	2.94068	2.86784	3.21498	3.40534	3.68979	3.44079	3.34724	3.16279	2.92685	3.12941	2.88719	2.56654	0.206512	0.578252	0.101878	0.229957	0.444176	-0.145239	1.28406e-06
Q9DBJ1	Phosphoglycerate mutase 1	Pgam1	5.92565	5.91103	5.99043	5.97592	6.1935	6.10404	6.13009	6.35741	6.24477	6.02978	5.94651	6.01931	5.88856	6.03387	5.69138	6.04446	6.4099	6.39125	6.32792	6.15411	6.0692	6.15042	6.07366	6.06519	6.0068	6.29114	6.53892	6.14979	6.04389	6.10651	5.96559	6.30518	6.17564	6.09145	6.22015	6.1263	6.34921	6.19602	6.32653	6.16807	0.00760622	0.116502	-0.154713	0.876885	0.94036	-0.0102664	0.000440604
P82198	Transforming growth factor-beta-induced protein ig-h3	Tgfbi	3.63776	3.96174	3.77149	4.272	3.73976	4.97913	5.28206	4.70118	4.815	5.58291	3.80122	3.89381	4.88978	4.52365	4.5788	4.65464	4.99907	4.59787	4.6777	5.33495	3.41448	3.67153	3.48458	3.81795	3.94406	4.97616	3.79345	4.36099	4.49756	4.8524	3.17349	3.15101	3.28832	4.55512	3.55312	3.90719	3.94345	4.33675	4.14836	4.70366	0.0170372	0.183979	0.501635	0.00186771	0.0232642	0.610455	0.000103906
Q3U0V1	Far upstream element-binding protein 2	Khsrp	5.23047	4.94166	5.43554	5.21078	5.29531	4.94755	4.59001	4.85874	4.80474	4.44645	5.23894	5.17296	5.39124	5.20945	4.49294	4.59106	4.68044	4.74647	4.7375	4.58033	5.2515	5.18428	5.44881	5.23627	5.32963	4.83192	4.99426	4.93645	4.85815	4.74862	5.18781	5.53375	5.47238	5.24916	5.42131	5.08493	4.8665	5.00807	4.82812	4.93335	0.0896066	0.397673	-0.169559	0.00173411	0.0218169	-0.210708	0.0001632
Q61191	Host cell factor 1	Hcfc1	4.15347	4.5404	4.42957	4.20338	4.18332	4.10789	3.91782	4.02948	3.89767	3.78466	4.22558	4.23126	4.37278	4.06433	4.42275	4.3695	3.87812	3.89922	4.08176	3.88751	4.20376	4.33458	4.24596	4.26598	4.12543	4.12559	4.03816	3.97921	3.94843	3.94202	4.15148	4.39398	4.45117	4.20982	4.15264	4.20823	4.13896	4.03061	3.91008	3.89345	0.624289	0.861415	0.0292051	0.573443	0.760115	-0.0361138	0.000572215
Q9QY81	Nuclear pore membrane glycoprotein 210	Nup210	3.64283	3.84933	3.73557	3.5316	3.45395	3.84996	3.38588	3.65211	3.1544	3.15299	3.75323	3.74319	3.39145	3.55065	3.58615	3.81374	3.39946	3.39491	3.48961	2.98203	3.51847	3.84365	3.58135	3.47509	3.44402	3.45289	3.30676	3.49644	3.59688	3.30381	3.59434	3.46449	3.65516	3.56924	3.42727	3.54198	3.79356	3.44031	3.73303	3.35992	0.288869	0.650177	0.0664871	0.482734	0.693153	-0.0750478	0.068953
Q8BL66	Early endosome antigen 1	Eea1	2.28651	1.16978	2.15747	1.98812	2.48844	2.66449	2.21837	2.93174	2.656	2.5555	2.0601	1.75136	1.9411	1.98621	1.35769	2.37042	2.37874	3.03222	2.61771	2.24866	2.14649	1.86109	2.07893	2.27878	2.29174	2.77721	3.11858	2.63425	2.44574	2.7722	2.3701	2.02049	2.39212	2.66776	2.35704	2.87027	2.57139	2.23102	2.32228	2.41436	0.0375178	0.274547	-0.327778	0.696682	0.843862	-0.0483445	0.000503796
P05202	Aspartate aminotransferase, mitochondrial	Got2	5.39836	5.89261	5.50654	5.48917	5.419	5.80079	6.03546	5.95656	5.5339	5.37426	5.50083	5.58878	5.4191	5.38344	5.74926	5.86769	5.86806	5.9101	5.58273	5.39843	5.41034	5.6524	5.25225	5.37123	5.17362	5.74941	5.81959	5.73185	5.76694	5.6965	5.30111	5.30164	5.58797	5.45411	5.33661	5.75441	5.99169	5.58006	5.70927	5.50201	0.0464366	0.299574	0.150581	0.976091	0.989047	0.00262499	0.0456434
Q05920	Pyruvate carboxylase, mitochondrial	Pc	1.46006	1.24434	0.131058	1.1516	0.549095	1.4359	1.81901	2.97048	2.97143	3.30793	0.602832	1.49797	1.34648	3.88456	0.666218	1.46465	2.24163	2.78973	2.6152	3.38876	4.73894	1.2069	1.15558	0.791496	1.98795	0.393242	2.09065	2.39149	3.42719	3.9389	2.49544	3.12413	1.44875	0.73126	3.23274	3.0025	4.17528	2.34493	2.98741	3.33264	0.12736	0.465691	-0.837897	0.465187	0.679672	-0.307952	0.00578683
O35350	Calpain-1 catalytic subunit	Capn1	4.03045	4.63016	4.08943	4.04728	4.15685	4.30345	4.2185	4.27674	4.01119	3.63975	4.17947	4.14446	4.16053	4.20914	4.45112	4.41581	4.0531	4.26588	4.23281	3.69462	4.13847	4.30775	4.05742	4.08008	3.94663	4.14429	4.09061	3.96519	4.09577	3.97293	4.17648	4.1388	4.30692	4.17749	3.97528	4.20919	4.09261	4.14304	4.02251	3.87485	0.277117	0.646598	0.0793568	0.579344	0.763416	0.0500854	0.345679
O08784	Treacle protein	Tcof1	4.04906	4.42862	4.52809	4.09115	3.94555	2.8359	2.54065	2.33532	3.30611	2.34548	4.04289	4.03352	4.4041	3.7876	3.50897	2.60895	3.0659	2.32246	2.50486	2.99492	4.07836	3.92086	4.29122	4.19667	3.86208	2.88411	2.81861	2.85467	2.75618	2.90099	3.95252	4.35753	4.40182	3.75319	4.21865	3.05271	2.64208	3.38313	3.19806	3.17561	0.861611	0.957979	-0.0213354	0.046563	0.155158	-0.280559	1.92607e-08
Q8BWT1	3-ketoacyl-CoA thiolase, mitochondrial	Acaa2	4.75421	4.62747	4.8907	4.73617	4.75408	4.77436	4.80537	4.81051	4.74321	4.6921	4.65305	4.69547	4.94284	4.92677	4.61261	4.6611	4.8218	4.80157	4.9376	4.72143	4.91624	4.83997	4.70313	4.65525	4.67597	4.77247	4.74034	4.56122	4.69822	4.6594	4.62059	4.74602	4.85041	4.78895	4.62757	4.77789	4.62609	4.58214	4.74308	4.52795	0.741063	0.916824	0.0169281	0.0108576	0.0646118	0.108025	0.705986
Q3TBD2	Rho GTPase-activating protein 45	Arhgap45	4.5394	4.45197	4.71752	4.38396	4.52358	4.17698	4.48258	3.7934	3.78666	3.74385	4.28338	4.43116	4.73329	4.46852	4.36081	4.57034	4.27451	3.85198	3.80097	3.78486	4.2882	4.72071	4.56117	4.33605	4.15107	4.49098	4.27645	3.77354	3.83508	3.81794	4.21514	4.38933	4.73379	4.39804	4.30409	4.12813	3.91964	4.11358	3.90764	3.79069	0.322841	0.678034	0.0796009	0.868321	0.935649	0.0212455	0.00057917
P56399	Ubiquitin carboxyl-terminal hydrolase 5	Usp5	4.22844	4.35471	4.1364	4.32497	4.04104	4.73634	5.06565	4.94423	5.26885	4.66086	4.29021	4.30658	4.29939	4.71677	4.1666	4.45673	4.71719	4.71647	4.96004	5.20266	4.49818	4.11848	4.32762	4.83001	4.35695	4.33993	4.69702	4.67821	4.53516	4.87792	4.37563	4.37244	4.02216	4.32823	4.73653	4.55814	4.79238	4.51577	4.66475	4.73828	0.268125	0.637871	-0.110113	0.0250394	0.103259	0.233145	1.42443e-05
Q9Z1N5	Spliceosome RNA helicase Ddx39b	Ddx39b	5.94251	6.33397	6.06293	5.97618	5.83502	5.69668	5.59825	5.61586	5.33451	5.41557	6.03061	5.98527	5.8147	6.02985	6.04667	5.86705	5.49962	5.50739	5.44202	5.46424	5.91427	6.14524	5.99932	6.00041	5.87314	5.59875	5.6193	5.58216	5.71542	5.55731	6.03786	6.02854	6.11903	6.03747	6.02695	5.83122	5.56474	5.88454	5.70147	5.56718	0.813906	0.941633	-0.0124521	0.0708303	0.203159	-0.11809	1.82632e-06
P11087	Collagen alpha-1(I) chain	Col1a1	6.99986	7.84661	7.6016	9.04449	7.92248	11.2557	11.9565	8.68359	10.7717	10.969	7.03168	8.11695	10.7287	9.96803	8.2716	10.935	11.9427	8.14545	9.88445	11.1358	8.06011	7.03819	7.35092	8.2324	7.74335	10.454	7.59472	9.42477	8.72239	9.57659	7.34116	7.42288	7.66544	9.03424	8.20962	8.56231	9.52127	8.34867	7.48025	8.8081	0.220285	0.590665	0.543364	0.00294923	0.0286475	1.71869	0.000926758
Q00612	Glucose-6-phosphate 1-dehydrogenase X	G6pdx	4.71626	5.09754	4.72297	5.15796	5.14815	5.04665	4.67497	4.98051	4.97705	4.9596	4.82627	4.9289	5.33151	4.77505	5.59635	5.53141	4.97799	5.40605	5.05504	5.0983	5.08145	5.01679	4.95334	4.95563	4.86482	5.22898	5.23796	4.79926	4.72882	5.0383	4.72046	5.18163	4.82157	5.17701	4.95798	4.9423	5.09071	4.92704	4.8253	4.83422	0.586495	0.842958	0.0570265	0.280293	0.49843	0.105467	0.73676
A2AF47	Dedicator of cytokinesis protein 11	Dock11	2.59056	2.94467	2.83048	2.59831	2.80173	2.56927	2.12426	2.53382	3.06306	2.90342	2.85914	2.67982	2.30345	2.77421	2.70529	2.79659	2.09139	2.28766	2.69324	3.261	2.68568	2.73483	2.61033	2.75277	2.55507	2.35435	2.67515	2.39363	2.90105	3.07717	2.75739	2.61122	2.88641	2.46926	2.65607	2.65412	2.61222	2.62944	3.16347	2.91719	0.597671	0.849043	0.0368652	0.491458	0.69958	-0.105409	0.581323
Q3TEA8	Heterochromatin protein 1-binding protein 3	Hp1bp3	5.16803	5.91626	5.47831	5.04936	5.41479	4.72639	5.4316	4.63135	4.57471	4.83721	5.09147	5.17432	5.76957	5.21896	5.53912	5.24808	5.04833	4.66434	4.74918	4.41385	5.19512	5.53711	5.08338	5.03782	4.83406	5.13908	5.03468	4.50997	4.52421	4.51538	5.10993	5.17766	5.43629	5.2885	4.94133	4.95445	4.54005	4.91459	4.60944	4.48295	0.0748313	0.371863	0.2179	0.405185	0.625732	0.110025	0.000817058
Q99JY3	GTPase IMAP family member 4	Gimap4	6.38823	6.23446	6.37006	6.12858	6.20545	6.11491	6.23157	6.17513	6.14559	6.08322	6.41014	6.34988	5.90978	6.34047	6.26075	6.14477	6.2635	6.0531	6.41356	6.24508	6.219	6.52281	6.50567	6.32578	6.28522	6.61322	6.51488	6.1618	6.44276	6.24102	6.34401	6.46609	6.58052	6.37718	6.35872	6.36412	6.2387	6.44144	6.45863	6.28111	0.0340587	0.265261	-0.13872	0.00345785	0.0317346	-0.188725	0.230605
P10107	Annexin A1	Anxa1	4.8438	4.62464	4.81553	4.93309	5.20977	4.58783	5.10174	5.12215	4.84948	4.91459	4.95316	5.00502	4.45717	4.96816	5.03074	4.98493	4.70652	5.37855	4.60532	4.97522	4.81317	4.90761	4.84381	4.76224	4.86932	4.20866	4.93292	4.63696	4.20715	4.65177	4.7335	5.56615	4.5798	4.71178	4.83885	4.24259	4.77821	4.3105	4.33604	4.64513	0.843983	0.951908	0.0214859	0.00150818	0.0210667	0.427641	0.714004
O55131	Septin-7	Septin7	4.7444	5.16049	4.99926	4.83747	4.9963	4.90879	5.05505	4.96357	4.67889	4.49008	4.7472	4.90145	5.25568	4.83313	5.19155	5.12302	5.05582	4.93509	4.67388	4.59261	4.92239	4.97926	4.80883	4.88745	4.85966	5.09571	5.03404	4.74684	4.47174	4.75587	4.81031	4.90893	5.09406	5.00129	4.79318	4.85146	4.77841	4.88137	4.69149	4.59018	0.375165	0.710987	0.0601583	0.535491	0.733931	0.0579696	0.208332
O35744	Chitinase-like protein 3	Chil3	1.22409	2.69637	2.93187	2.51406	3.03814	2.88745	5.97183	7.08356	6.81321	6.33659	1.39829	3.28537	2.48144	2.19042	2.49719	3.11755	5.57878	7.02126	6.79192	6.13227	3.78036	3.77232	3.59797	3.9657	4.39581	4.23296	6.86467	6.27489	5.79884	6.96643	3.63829	5.78094	3.07041	4.42668	3.82811	4.52595	6.90122	6.42919	5.98829	6.57347	7.24389e-05	0.00654545	-1.59993	0.629162	0.795699	-0.282151	5.97984e-06
P17563	Methanethiol oxidase	Selenbp1	3.81517	4.03107	3.95748	3.97036	3.8603	4.64839	4.37518	5.15908	4.53772	4.53596	3.92152	4.00088	3.91761	4.32025	4.17039	4.54011	4.51105	4.95085	4.61945	4.5793	4.54815	3.74619	3.98855	4.06692	4.35304	4.35832	4.59944	4.84631	4.45028	4.85163	4.14411	4.06024	3.80958	4.21877	4.22123	4.54035	4.84973	4.54004	4.6166	4.70929	0.199201	0.568227	-0.119177	0.918789	0.960333	0.00951052	7.08795e-07
Q69ZN7	Myoferlin	Myof	2.33351	2.1793	2.05598	2.16374	2.2132	2.51239	2.39996	3.22995	2.61095	2.4899	2.18882	2.49313	1.98805	2.08743	2.30951	2.81355	2.27127	3.2885	2.62928	2.41724	2.50192	2.16795	1.94539	2.22826	2.30491	1.96737	2.54166	2.81617	2.62641	2.8511	2.11008	2.07907	2.30047	2.19735	2.22269	2.6209	2.86499	2.41502	2.33525	2.48523	0.946327	0.987247	-0.00453911	0.42532	0.643777	0.113889	0.00101858
P80315	T-complex protein 1 subunit delta	Cct4	4.92899	5.09413	4.91894	5.00067	4.83588	5.03775	4.86432	4.94068	5.18256	4.74631	5.00338	5.0058	4.86458	4.97658	5.07838	5.08004	4.83746	4.96161	4.72074	4.62022	5.03255	5.17364	4.94953	5.05512	4.98765	4.91462	4.97229	5.03735	4.88679	5.04031	4.89135	5.14053	5.12017	5.0363	4.91133	5.16328	4.97533	5.12926	5.02674	5.01244	0.16119	0.522786	-0.0590853	0.0746447	0.210532	-0.116671	0.259361
O08808	Protein diaphanous homolog 1	Diaph1	3.1279	3.68708	3.20847	3.13179	2.96421	2.99705	2.48261	2.98588	2.92878	2.91219	3.20178	3.02813	3.05641	3.26608	2.85206	3.04522	2.81479	3.08443	3.06616	2.9775	2.86574	2.97004	3.04433	2.9149	2.97871	2.81858	2.78746	2.49387	2.9225	2.79799	2.95462	3.06229	2.89524	2.82988	3.06922	2.88504	2.95181	2.89801	2.93666	2.76614	0.019828	0.199268	0.193895	0.156209	0.345205	0.103654	0.0238938
Q9D154	Leukocyte elastase inhibitor A	Serpinb1a	5.47337	5.6604	5.6293	5.42703	5.53004	4.91752	4.86291	4.26595	4.64653	4.9393	5.4926	5.4758	5.23534	5.20732	5.74531	4.75917	4.36646	4.59538	4.40525	5.08286	5.58359	5.43574	5.32487	5.45051	5.5454	4.5952	4.69904	4.90361	4.72293	4.47068	5.31008	5.52979	5.14125	4.86686	5.52431	4.3653	4.28809	5.29432	4.6081	4.09134	0.20706	0.578785	0.116412	0.567095	0.756882	0.080273	3.21588e-07
Q4VA53	Sister chromatid cohesion protein PDS5 homolog B	Pds5b	2.71772	3.63304	2.86584	2.46219	2.9526	2.32144	2.66908	2.01447	2.79257	3.28282	2.66581	2.71226	2.73515	2.80393	2.8499	2.53742	1.91944	2.04939	2.19506	2.18338	2.54914	3.04324	2.59861	2.50515	2.55171	2.26241	2.23533	1.92849	2.58967	2.18341	2.62002	2.63256	3.04386	2.84707	2.54455	2.26289	2.27554	2.32777	2.30307	2.22406	0.229526	0.599358	0.146254	0.351786	0.574745	0.137245	0.0156123
P17426	AP-2 complex subunit alpha-1	Ap2a1	3.15008	3.24418	3.17295	3.09013	3.10856	3.40967	3.09078	3.5541	2.6985	2.77711	3.12581	3.14811	2.8354	3.08691	3.31752	3.38163	3.07582	3.4259	3.00533	2.86598	3.34032	3.08916	2.96648	3.33162	3.1896	3.12592	3.22817	3.50634	3.06202	3.02974	3.1756	3.17406	3.18201	3.30236	3.07446	3.38544	3.42977	3.312	3.11636	2.89045	0.332203	0.685108	-0.0546003	0.489163	0.698418	-0.0801402	0.996056
Q8K2B3	Succinate dehydrogenase [ubiquinone] flavoprotein subunit, mitochondrial	Sdha	4.67146	5.06252	4.82215	4.63148	4.62451	4.98518	5.02038	5.23674	4.80026	4.49658	4.70722	4.75318	4.56641	4.66886	4.72471	5.02837	4.86769	5.02011	4.74404	4.41528	4.78198	4.79687	4.56125	4.74393	4.67339	4.7802	5.01813	5.04151	5.04336	5.01252	4.68567	4.61792	4.88144	4.79258	4.61088	5.01085	5.26676	4.94731	5.04552	4.68726	0.875404	0.961524	0.00865765	0.207637	0.415464	-0.123878	0.149571
Q9QYC0	Alpha-adducin	Add1	3.77316	4.32632	3.92254	3.56886	3.90696	3.24102	2.97177	3.28858	3.00915	3.12749	3.82901	3.75792	3.84395	3.8637	3.33769	3.62835	2.93326	3.16133	3.00185	3.21891	3.82735	3.9477	3.72518	3.6554	3.76342	3.49918	3.58564	3.34331	3.24562	3.22703	3.80162	3.74713	3.89338	3.73037	3.86361	3.41702	3.26569	3.5588	3.2864	3.13979	0.83909	0.95028	0.0174929	0.0243753	0.102119	-0.198678	5.64779e-06
Q91YQ5	Dolichyl-diphosphooligosaccharide--protein glycosyltransferase subunit 1	Rpn1	4.5018	4.97202	4.47052	4.52138	4.55165	4.99843	4.96561	5.31769	4.82917	4.68493	4.63931	4.57633	4.46553	4.63532	4.60519	4.92126	4.85861	5.36367	4.86283	4.68278	4.79342	4.69601	4.58183	4.65412	4.63992	4.90998	5.38197	5.40801	5.42013	5.07259	4.77558	4.64273	4.78476	4.81779	4.64449	5.01073	5.40313	5.34366	5.21842	4.94787	0.0555221	0.324282	-0.109158	0.0152692	0.0771907	-0.263154	0.000686771
Q64518	Sarcoplasmic/endoplasmic reticulum calcium ATPase 3	Atp2a3	3.90133	4.26128	3.87885	4.05204	3.7429	4.39191	4.06753	4.51679	3.99409	3.76106	4.10267	3.89504	3.60179	3.90904	4.04728	4.08774	4.21552	4.34505	3.91369	3.86554	4.18678	4.0777	3.96247	4.11903	4.0766	3.75153	4.28581	4.41368	4.32249	4.11801	4.12331	4.23316	4.05506	3.98372	3.91784	4.22931	4.64215	4.35315	4.39396	4.15206	0.0599415	0.336532	-0.134347	0.178696	0.374584	-0.150323	0.0877917
Q5SWU9	Acetyl-CoA carboxylase 1	Acaca	1.39907	1.54179	1.14194	1.6074	1.00326	1.55507	1.23336	2.00211	2.69397	2.55473	1.11344	1.6562	0.998297	2.75567	1.37689	1.04526	1.56565	1.75278	2.23287	3.26361	2.92418	1.13844	0.95425	1.167	1.10366	0.760283	1.19912	1.71511	2.1061	2.71677	1.83279	1.52821	1.36635	1.17442	1.80449	1.67266	2.97185	1.72821	2.08075	2.3505	0.872762	0.960213	-0.0399839	0.84678	0.926033	0.0598067	0.0692312
Q8BFR5	Elongation factor Tu, mitochondrial	Tufm	5.24564	5.1164	5.2115	5.14776	5.15569	5.18179	5.23321	5.05275	5.20685	5.21628	5.15822	5.14779	5.55544	5.15178	5.20369	5.35232	5.41983	5.05581	5.13306	5.22605	5.05821	5.23618	5.11199	5.16145	5.00566	5.48121	5.26969	5.16115	5.06829	5.04712	5.09131	5.16481	5.3562	5.22834	5.21237	5.18274	5.10548	5.11011	5.13096	5.03898	0.376417	0.712059	0.0467403	0.397138	0.618065	0.0482192	0.976881
P15626	Glutathione S-transferase Mu 2	Gstm2	5.99144	6.03161	6.20701	6.1073	6.29769	6.42447	6.96863	6.58256	6.46614	6.09352	6.07284	6.11072	6.38596	6.12091	6.86778	6.17847	6.89655	6.33329	6.52462	5.80094	6.1124	6.09104	5.8008	5.91189	5.96444	5.92556	6.42144	5.47346	5.72038	5.93635	6.09193	5.46394	5.77198	6.15222	6.12944	5.8884	6.1996	5.66102	5.77494	5.5707	0.0210189	0.20576	0.270317	0.000919623	0.0166408	0.569734	0.150529
Q8K1B8	Fermitin family homolog 3	Fermt3	4.62682	5.02521	4.81825	4.72119	4.78383	4.72873	4.17228	4.52861	3.91046	3.93887	4.68644	4.73986	4.64039	4.69939	4.82792	4.62702	4.14049	4.46516	3.95508	4.06224	4.76049	4.84598	4.65514	4.84925	4.77179	4.47552	4.27497	4.58881	4.65004	4.20605	4.67833	4.79113	5.00179	4.81996	4.62506	4.52326	4.49351	4.87826	4.39676	4.21871	0.656683	0.875976	-0.0229626	0.0801423	0.22095	-0.217696	0.000126726
Q8K0E8	Fibrinogen beta chain	Fgb	3.44565	4.51856	3.77082	4.73751	4.545	5.12861	5.06095	4.72214	5.01383	5.17922	3.65648	4.08386	5.64605	4.97169	4.61825	4.66369	4.71485	4.31403	4.71194	4.49469	4.18451	4.71394	4.16979	4.85392	4.90373	5.41945	4.61833	4.76282	4.76124	4.95675	4.31732	4.58794	4.38038	5.00206	4.94218	4.65557	4.56237	3.70826	4.24159	4.78735	0.391797	0.722431	-0.206191	0.373206	0.596199	0.153022	0.0985984
Q6PFD9	Nuclear pore complex protein Nup98-Nup96	Nup98	2.75392	2.77402	2.8713	2.99372	2.76879	2.77969	2.61996	2.86349	2.24428	2.46778	2.74825	2.91073	2.55475	2.86587	2.63892	2.80656	2.9293	2.86912	2.56548	2.53591	2.9048	2.86049	2.96107	2.77861	2.78586	3.53447	2.71212	2.64256	2.84921	2.55395	2.9866	2.78883	2.856	2.78373	2.82129	2.78265	2.821	2.66749	2.78768	2.60401	0.189449	0.558015	-0.0646997	0.268582	0.487983	-0.127356	0.152319
P50396	Rab GDP dissociation inhibitor alpha	Gdi1	3.30737	3.81986	3.55104	3.45763	3.40589	3.42635	3.29662	3.89907	3.58031	3.48356	3.37179	3.57269	3.09469	3.86423	3.49513	3.74203	3.33839	3.74428	3.53999	3.48619	3.39751	3.42625	3.43994	3.37609	3.39898	3.1697	3.43571	3.68102	3.7725	3.70201	3.52955	3.34173	3.41983	3.39944	3.38825	3.55109	3.75703	3.49689	3.68675	3.45305	0.281008	0.647652	0.0822756	0.84429	0.924363	-0.0168967	0.535199
A2BH40	AT-rich interactive domain-containing protein 1A	Arid1a	2.57505	2.15141	2.87554	2.26923	2.65692	1.84684	2.09338	2.37643	1.87348	1.64184	2.3761	2.23283	2.56391	2.41238	1.93055	1.63916	1.94088	1.52569	1.98989	1.53181	2.01095	2.59576	2.56049	2.02943	2.22435	2.12593	2.30851	1.80824	1.73705	1.41155	2.40761	2.53007	2.85339	2.29468	2.60991	2.26026	2.19039	1.70595	1.62036	1.78797	0.953094	0.987473	-0.007271	0.704165	0.846807	-0.0496839	0.000230607
P80317	T-complex protein 1 subunit zeta	Cct6a	5.0757	5.44943	5.05605	5.10805	5.00225	5.0204	4.96596	5.03891	4.70983	4.7561	5.06909	5.15967	4.9405	4.95302	5.03358	5.09533	4.78891	5.22773	4.88071	4.81901	5.16421	5.19671	5.01044	5.14137	4.99386	5.03487	5.17593	5.16712	5.05732	5.18748	5.08723	5.16672	5.14601	4.9882	5.06623	5.19529	5.17785	5.18402	5.14312	5.07216	0.829217	0.946527	-0.0113626	0.00154859	0.0210327	-0.209227	0.0400967
Q8BML9	Glutamine--tRNA ligase	Qars1	3.353	3.80012	3.3636	3.46018	3.45753	3.40962	3.04458	3.50639	3.15777	3.31856	3.27659	3.43739	3.36214	3.25792	3.49872	3.49472	3.0264	3.56134	3.21667	3.10802	3.41727	3.44299	3.46035	3.38581	3.32837	3.20017	3.58397	3.65277	3.53313	3.48089	3.44431	3.22112	3.49669	3.46036	3.27209	3.57419	3.58232	3.61317	3.62102	3.50749	0.555988	0.827775	0.0337845	0.00380455	0.032659	-0.250505	0.0917029
Q9D8E6	Large ribosomal subunit protein uL4	Rpl4	6.20101	6.59601	6.10352	5.9853	6.29736	5.03495	5.26153	4.84271	4.24823	4.26556	6.15079	6.08762	6.45209	5.82885	6.30573	5.13194	5.25896	4.76498	4.69681	4.24702	5.85182	6.63821	6.13831	6.23764	6.11415	5.49161	5.27975	4.97229	4.8742	4.6494	5.88025	6.05106	6.56226	6.39277	6.02616	5.15714	4.81637	5.36911	4.79472	4.69862	0.917729	0.978321	0.011565	0.156887	0.346228	-0.235051	1.41215e-08
Q80X19	Collagen alpha-1(XIV) chain	Col14a1	3.36978	2.76279	2.95086	3.84136	2.97751	2.80131	2.57166	3.63138	3.65143	3.99865	3.61913	3.38783	3.03014	3.90513	3.51092	2.88883	2.64953	3.10501	3.70644	3.92237	3.397	1.97598	2.68024	2.60961	2.43019	2.60856	2.39537	2.13602	2.55098	3.38781	3.1342	2.36871	2.48046	2.27124	3.20373	2.46124	2.92443	2.58569	2.91254	3.71021	0.00213283	0.0554603	0.68041	0.0343332	0.127155	0.525376	0.842553
Q9DCD0	6-phosphogluconate dehydrogenase, decarboxylating	Pgd	4.84174	5.14309	4.87186	4.9786	5.04918	4.88467	4.93107	5.27583	4.91337	4.9829	5.07395	4.99903	4.79725	5.09559	5.10882	5.09327	4.8416	5.48271	4.99083	4.92518	5.15087	4.99267	4.92742	4.95167	4.95818	4.89601	5.2052	5.3681	5.04249	5.2458	5.04138	5.3436	4.95939	4.95708	4.99788	5.16647	5.5266	5.20808	5.12683	5.01702	0.571908	0.83722	-0.0321026	0.0994859	0.255223	-0.148116	0.631488
B2RXR6	Serine/threonine-protein phosphatase 6 regulatory ankyrin repeat subunit B	Ankrd44	2.77436	3.29768	2.88365	2.91343	2.73891	3.52885	3.13933	3.24265	2.75694	2.79435	3.1171	2.93469	2.45959	2.6647	3.01356	3.45018	2.58661	3.0133	3.00131	2.92822	2.72795	2.85722	2.86809	2.76149	2.68492	2.90867	2.79311	2.60657	3.10533	2.79108	2.55494	2.67402	2.66643	2.64087	2.76454	3.09684	3.26963	2.72691	3.13272	2.67869	0.0643038	0.348888	0.159723	0.278214	0.496755	0.133221	0.192273
D0QMC3	Myeloid cell nuclear differentiation antigen-like protein	Mndal	3.90282	4.67398	3.87879	3.63701	4.07051	2.95422	3.18412	3.30221	4.03163	2.53076	3.95907	3.90587	4.31613	3.77356	4.01822	3.40639	3.04536	3.17615	3.27831	2.92454	3.51307	4.07731	3.38868	3.27369	3.54379	3.49348	3.6146	3.16253	3.16857	3.07384	3.52384	3.67581	3.95124	3.8675	3.72309	3.46227	3.13346	3.37148	3.26098	2.76477	0.00895854	0.128836	0.359794	0.64942	0.810505	-0.067228	3.99102e-05
O54824	Pro-interleukin-16	Il16	5.21949	4.93595	5.3806	5.13324	5.10857	4.8324	4.81598	4.21759	4.61619	4.18213	5.15125	4.97303	5.21718	4.85696	4.58471	4.58214	4.26469	4.17879	4.36971	4.18442	5.06318	5.1617	5.03961	4.95558	4.89471	4.9051	4.9175	4.36635	4.54712	4.47868	4.97071	5.09485	5.2707	4.83879	5.24225	4.94474	4.53037	4.76499	4.49423	4.20566	0.973115	0.992234	0.00288887	0.116804	0.284979	-0.19107	1.90913e-05
P68254	14-3-3 protein theta	Ywhaq	5.02666	4.63613	4.48219	4.93829	4.08916	5.34198	4.93539	5.36691	5.17229	4.74267	5.17282	5.0138	4.23121	5.16505	4.60307	5.39175	4.98466	5.34787	5.25295	4.92423	4.92175	4.40697	5.09127	5.03331	5.0385	5.01073	5.14555	5.24934	4.78474	5.30684	5.10543	4.72782	4.3259	4.56813	5.24559	5.54933	5.37385	5.21005	5.24323	5.04851	0.49422	0.786763	-0.11063	0.64713	0.809106	-0.046148	0.00995675
P17710	Hexokinase-1	Hk1	4.39228	4.61202	4.26019	4.37317	4.28491	4.97244	4.58052	4.91297	4.54045	4.29443	4.51165	4.4386	4.4604	4.39058	4.40917	4.75897	4.64603	4.72037	4.47535	4.35652	4.29891	4.51506	4.28116	4.28621	4.28955	4.64715	4.64	4.47244	4.70633	4.51349	4.4744	4.35322	4.41017	4.45363	4.30679	4.7569	4.77122	4.72353	4.62617	4.33587	0.293932	0.652912	0.0463884	0.938416	0.969651	0.00649652	0.0132519
Q8R1B4	Eukaryotic translation initiation factor 3 subunit C	Eif3c	4.04484	4.52364	4.19147	3.9144	4.15675	4.22529	4.08743	4.14504	3.72523	3.74838	4.0475	4.02994	4.33214	4.08683	4.26387	4.31952	3.92108	4.08434	3.98847	3.74293	4.14202	4.20887	4.12863	4.24441	4.13404	4.11518	4.3015	4.30882	4.03114	4.05931	4.17645	4.15453	4.22493	4.15665	4.23804	4.3908	4.11192	4.16764	4.17925	4.02714	0.71112	0.904149	-0.0217205	0.0416174	0.143455	-0.170499	0.0819871
Q9Z1Z0	General vesicular transport factor p115	Uso1	3.14168	2.86493	2.8289	3.0454	2.26943	3.40424	2.94986	3.67661	3.34682	2.95224	3.30159	3.04959	2.13049	2.84851	2.75817	3.18138	2.9394	3.70846	3.3824	2.81416	3.22917	2.63942	3.19467	3.18363	3.17974	3.05121	3.53698	3.7991	3.64533	3.67002	3.25432	3.18509	2.52196	2.70549	3.17406	3.63362	3.90579	3.61608	3.56925	3.3792	0.184765	0.55372	-0.202884	0.0127919	0.0706485	-0.3451	0.0155117
Q8K310	Matrin-3	Matr3	4.46699	4.32697	4.54241	4.23219	4.5231	4.20689	4.61133	3.90076	4.20699	4.34955	4.46754	4.26976	4.57257	4.30221	4.17684	4.31174	4.33022	3.96599	4.30804	4.2571	4.25668	4.4414	4.31106	4.24045	4.13918	4.36046	4.59513	4.01294	4.13979	4.2465	4.35941	4.32371	4.39712	4.27861	4.40773	4.36011	4.05114	4.16108	4.32752	4.39215	0.191705	0.559488	0.0725222	0.817313	0.910679	-0.0198215	0.0817436
P54822	Adenylosuccinate lyase	Adsl	3.9116	4.29629	3.79791	4.11288	3.93264	4.05999	3.7669	3.84487	3.88898	4.01139	4.01212	3.96425	3.807	4.04808	4.00749	4.17317	3.96235	3.78099	3.75027	3.67555	4.14553	4.02697	3.96955	4.00242	3.91636	4.05307	4.02103	3.80152	3.95057	3.76089	4.00046	4.08685	4.09713	4.08131	3.93571	3.85987	3.89213	4.24575	4.10647	3.92534	0.484287	0.78188	-0.0372032	0.317482	0.537816	-0.0702188	0.168924
O55143	Sarcoplasmic/endoplasmic reticulum calcium ATPase 2	Atp2a2	2.84332	3.09177	2.66693	2.80994	2.69883	3.3522	2.78275	3.4996	2.84601	2.47902	2.9897	2.85714	2.72031	2.5995	2.90424	3.17638	2.64216	3.36096	2.83596	2.6029	2.84848	2.80142	2.80663	2.92278	2.89725	2.7619	3.05992	3.41478	3.15618	3.11672	3.03104	2.88207	3.02535	2.95032	3.06826	3.24854	3.57016	3.28765	3.05323	3.17903	0.0796685	0.380567	-0.105194	0.106398	0.266453	-0.227018	0.274412
Q99P88	Nuclear pore complex protein Nup155	Nup155	2.38444	2.8122	2.51771	2.24108	2.22186	2.64354	2.15514	2.67537	2.32466	2.24523	2.51127	2.49856	1.70556	2.45313	2.62917	2.68151	1.95587	2.41316	2.4364	2.35694	2.50099	2.68192	2.21412	2.46145	2.4078	2.2145	2.46209	2.4346	2.59138	2.52494	2.543	2.5706	2.68001	2.42371	2.30456	2.56846	2.73508	2.58937	2.52262	2.56488	0.451379	0.761497	-0.0813185	0.142791	0.325412	-0.132012	0.943064
Q3TKT4	Transcription activator BRG1	Smarca4	2.97565	3.39624	3.14355	2.98846	2.93505	2.94397	2.49617	2.42566	2.50732	2.66728	2.98069	2.9598	3.23986	3.16302	3.16433	2.76371	2.68146	2.46403	2.56788	2.96088	2.94907	3.24479	3.1189	3.02553	3.05456	2.77829	2.55718	2.77505	2.68848	2.73984	3.10332	3.17846	3.28719	3.09326	2.91015	2.75129	2.72468	2.8314	2.40727	2.46128	0.976016	0.992438	-0.00185966	0.759774	0.87922	-0.0236407	1.79584e-05
P15089	Mast cell carboxypeptidase A	Cpa3	4.11372	4.06461	4.64083	4.3953	3.89143	8.16698	8.75755	7.96838	7.99024	7.48837	3.93225	3.69985	4.92763	3.859	4.40217	7.50216	8.70618	7.67642	7.69763	7.30536	4.47278	4.21031	3.95154	4.24357	4.10441	7.03509	7.84168	7.28686	7.54429	7.85391	4.58564	4.59216	3.53731	3.91264	4.35372	7.0773	8.55388	6.65791	7.49225	7.189	0.98186	0.993886	-0.00373058	0.0558727	0.174731	0.472709	3.13206e-13
Q62009	Periostin	Postn	2.35449	2.77575	2.39814	3.74851	3.15041	3.5088	3.81784	3.87824	3.44992	4.94221	2.55195	3.14909	4.41186	3.84661	3.22594	2.86173	3.75463	3.86576	3.57021	4.22902	2.95084	2.98093	2.96178	3.32964	3.51745	4.24691	2.54312	3.61269	3.06363	3.69548	2.59959	2.59117	2.6145	3.78988	2.93261	3.19284	2.9456	2.83507	2.29614	3.3014	0.596989	0.848923	0.134436	0.024279	0.101945	0.614548	0.0347782
Q8BK67	Protein RCC2	Rcc2	5.02482	5.59937	5.14632	4.92654	4.95263	4.98279	4.85103	4.7864	4.56273	4.47702	5.08222	5.08185	5.05662	5.02373	5.04292	5.01027	4.96608	4.68121	4.74724	4.39219	5.00166	5.321	5.02626	5.09766	4.95297	4.78655	4.90585	4.84524	4.84072	4.73563	4.96966	5.13344	5.26714	5.0667	4.89585	4.93662	4.98989	4.9225	4.87871	4.58137	0.784095	0.931465	0.0204668	0.231318	0.445424	-0.0966132	0.00122277
P35700	Peroxiredoxin-1	Prdx1	7.73148	7.24408	7.62417	7.72179	7.7197	7.88727	7.24623	7.97227	7.72897	7.30902	7.65029	7.71663	7.66525	7.64872	7.547	7.48203	7.53058	7.96534	7.72027	7.41537	7.84759	7.7555	7.8958	7.88752	7.79515	7.86656	8.05945	7.89509	7.786	7.73934	7.71038	7.86794	7.84043	7.82735	7.90504	7.89584	8.09948	7.85281	7.74317	7.57184	0.000674281	0.0277222	-0.206358	0.033118	0.124572	-0.225221	0.990404
P25206	DNA replication licensing factor MCM3	Mcm3	2.94465	3.0492	2.97509	2.95909	2.73162	2.85513	2.82355	2.73681	2.32975	2.68639	2.97754	3.10249	2.63676	2.77289	2.75117	2.99821	2.85438	2.55681	2.56477	3.2091	3.14983	3.04549	3.1314	3.16263	3.10339	2.89936	2.93302	3.12201	3.1192	2.93427	3.0616	3.39879	3.13778	3.00324	3.03822	3.02657	3.13936	3.14789	3.26511	2.99601	0.00110632	0.0373043	-0.233185	0.00304397	0.0291795	-0.296791	0.180493
P51881	ADP/ATP translocase 2	Slc25a5	6.89445	7.38703	6.95584	6.88685	7.03342	7.26665	7.10014	7.39465	6.73059	6.59058	6.89539	6.91786	7.20473	6.868	7.37122	7.29342	7.08129	7.32029	6.77622	6.59695	6.88314	7.25243	6.77357	6.96633	6.87472	7.18897	7.18004	7.11387	6.94118	6.97886	6.88122	6.86095	7.12167	7.13998	6.79251	7.23159	7.29996	7.1169	7.0301	6.78269	0.305621	0.661801	0.0868273	0.526581	0.72645	-0.0713382	0.825742
P49710	Hematopoietic lineage cell-specific protein	Hcls1	5.23323	4.89601	5.47548	5.43147	5.41838	4.75875	4.46329	4.68956	4.49715	4.18098	5.28273	5.31862	5.52813	5.12138	4.49852	4.33471	4.41642	4.5719	4.07598	4.58408	5.3387	4.9729	5.41475	5.1397	5.3129	4.6305	4.79805	4.99777	4.83775	4.63848	5.09263	5.59595	5.33228	4.96909	5.41138	4.97806	4.72469	5.19984	4.8804	4.7087	0.755658	0.921547	-0.0376347	0.000417256	0.0107692	-0.382142	5.75848e-06
Q8R4U0	Stabilin-2	Stab2	1.61897	1.83034	1.90722	2.14908	1.18833	2.62354	4.96126	3.13898	2.1238	2.49965	1.79558	1.81519	3.44509	1.95096	2.05022	2.45337	5.32574	2.8824	2.87967	2.20284	2.52489	1.62284	2.1184	2.20645	2.52572	3.87225	2.10077	2.82771	2.47013	2.75528	2.25302	1.75504	1.35085	2.31065	2.11255	2.58911	2.61754	2.26037	2.42385	2.46626	0.646031	0.874136	-0.10294	0.237976	0.453331	0.470799	0.0107587
Q9CWK8	Sorting nexin-2	Snx2	4.85931	5.00949	4.88915	5.01128	4.75353	4.52059	4.16179	4.69994	3.69405	3.76561	4.99606	4.88612	4.77424	4.87429	5.17039	4.63467	4.22725	4.78494	3.89014	3.92572	5.11766	4.82669	5.08903	5.09183	5.03461	4.82166	4.87784	4.77096	4.48001	4.19717	5.0474	4.95809	4.9233	4.97063	5.14907	4.77501	4.34732	4.97777	4.20957	4.27077	0.0681616	0.355846	-0.0984447	0.0468264	0.155733	-0.342337	6.94268e-05
Q9CQV8	14-3-3 protein beta/alpha	Ywhab	4.28872	4.1824	4.07876	4.28316	3.75009	4.31955	4.38366	4.43132	4.40893	4.54723	4.3831	4.37463	3.81801	4.40906	4.13173	4.57467	4.28513	4.5115	4.38023	4.57894	4.38389	3.80605	4.48792	4.28925	4.35041	4.35192	4.44676	4.41922	4.04719	4.3586	4.34747	4.44909	3.92085	4.04837	4.47159	4.42027	4.4153	4.39214	4.50811	4.35785	0.430397	0.750243	-0.0855234	0.187545	0.388324	0.0703792	0.00329976
Q61699	Heat shock protein 105 kDa	Hsph1	3.02901	3.26946	2.88493	2.89436	2.53631	2.92236	2.63573	2.68425	2.79991	2.82272	3.23242	3.14297	2.7256	3.05453	2.64123	2.68915	2.59435	2.7668	2.78537	2.93292	3.00792	3.08478	3.04741	3.18706	2.90784	2.87819	2.82507	2.9535	3.02085	3.18902	3.22105	3.23973	3.0061	2.87314	3.06152	2.97527	2.81158	2.90801	3.25503	3.16581	0.181022	0.550281	-0.122573	0.00120163	0.018374	-0.234876	0.0550805
Q922D8	C-1-tetrahydrofolate synthase, cytoplasmic	Mthfd1	3.69537	3.99946	3.88148	3.77165	3.65448	3.88123	3.71886	4.0639	3.41645	3.43115	3.72112	3.92331	3.67152	3.73361	3.74318	3.98232	3.72845	4.02287	3.71493	3.5314	3.89936	3.82541	3.72259	3.82558	3.77289	3.8848	3.84995	4.14864	3.96408	3.81512	3.87398	3.96187	3.97333	3.65646	3.87978	4.05536	4.14212	3.99237	3.9771	3.91632	0.235214	0.606425	-0.0596069	0.0145115	0.0754307	-0.22543	0.720537
Q62188	Dihydropyrimidinase-related protein 3	Dpysl3	3.63702	3.45373	3.67978	3.69591	3.77187	3.82778	4.02278	4.05305	3.98133	3.6965	3.71327	3.66989	3.77516	3.7295	3.7449	3.69967	4.02393	4.10018	3.91633	3.89032	4.09687	3.82011	3.85307	3.89057	3.90273	3.75575	4.214	3.89667	3.77396	3.91269	3.8977	3.63578	3.91403	3.99016	4.05396	3.79436	3.94181	3.50821	3.61459	3.76939	0.000388264	0.0187368	-0.218395	0.190578	0.392823	0.103044	0.000391007
Q9D0F9	Phosphoglucomutase-1	Pgm1	3.46149	3.46682	3.47627	3.58253	3.38729	4.12085	3.82686	4.29932	3.70555	3.51043	3.53372	3.36251	3.37847	3.6826	3.73635	4.01904	3.83854	4.3049	3.84182	3.71353	3.69287	3.18924	3.37925	3.55229	3.50017	3.75125	3.91746	3.97026	3.86425	3.92675	3.50284	3.56568	3.35494	3.5074	3.43514	4.0487	4.22977	3.85279	3.93959	3.66885	0.52107	0.803971	0.0388227	0.990883	0.995772	0.0011157	0.000304156
Q8VCT3	Aminopeptidase B	Rnpep	3.55655	3.98578	3.59839	3.63201	3.5456	4.10418	3.74818	4.56919	3.60664	3.76563	3.58765	3.63203	3.47015	3.66882	3.89087	4.07478	3.99532	4.52337	3.59429	3.81826	3.87495	3.51908	3.59459	3.77938	3.68754	3.92091	4.10746	4.16892	4.02192	3.99719	3.73104	3.70417	3.60262	3.84581	3.57377	4.09809	4.39664	4.01827	3.85887	3.92622	0.590808	0.84484	-0.0345095	0.558606	0.750269	-0.0714644	0.0153525
Q68FL6	Methionine--tRNA ligase, cytoplasmic	Mars1	3.14579	3.47085	3.30408	3.0631	3.1081	3.24136	2.52732	3.11098	2.96485	2.94246	3.06851	3.33384	3.10988	2.93859	3.35575	3.15146	2.8383	3.36679	2.93888	3.41804	3.33407	3.29808	3.16717	3.31764	3.27451	3.21357	3.37652	3.52027	3.46035	3.24706	3.10428	3.28888	3.49021	3.21921	3.1221	3.37224	3.58288	3.59032	3.37167	3.22059	0.275855	0.645433	-0.0717667	0.00191815	0.0233856	-0.345502	0.175594
P97807	Fumarate hydratase, mitochondrial	Fh	4.21743	4.08039	4.27734	4.22426	4.17412	4.30101	4.67475	4.55434	4.23994	4.27928	4.26957	4.30226	4.25682	4.43502	4.31273	4.21782	4.37184	4.46926	4.38816	4.11119	4.29799	4.33048	4.12391	4.34052	4.20008	4.37169	4.49704	4.38321	4.24978	4.29057	4.37781	4.31877	4.30839	4.31436	4.24189	4.31169	4.64467	4.28201	4.33926	4.18544	0.433148	0.75143	-0.0304222	0.939368	0.969821	0.00522394	0.0997666
P97351	Small ribosomal subunit protein eS1	Rps3a	5.90393	6.6108	6.04438	5.754	5.96172	5.2923	5.6221	5.4237	5.11933	5.04009	5.92885	5.96378	6.23122	5.70966	6.16838	5.82126	5.41071	5.65147	5.23058	5.2225	5.91082	6.14149	5.92974	5.86345	5.81427	5.88045	6.12473	5.71817	5.41559	5.30022	5.8158	6.03668	6.17183	5.97396	5.89491	5.72171	5.24789	5.92067	5.45327	5.29471	0.439286	0.755526	0.0723778	0.0905014	0.239501	-0.224338	2.43231e-05
Q8CJG0	Protein argonaute-2	Ago2	3.07352	3.56535	3.24133	3.26504	3.07077	3.48155	3.11935	3.14703	2.78924	2.46035	3.21952	3.16111	3.18476	3.09942	3.19328	3.26628	3.04679	2.92622	3.01428	3.10644	3.01293	3.3076	3.0691	3.03757	3.07689	2.92881	2.96047	3.02584	3.14518	3.02816	3.12975	3.10529	3.30789	3.19939	3.05494	3.25582	3.29358	3.0623	3.21589	2.93324	0.187933	0.55556	0.0772747	0.617802	0.788491	-0.0491773	0.0968929
Q9EQH2	Endoplasmic reticulum aminopeptidase 1	Erap1	3.83165	4.12682	3.74847	3.67639	3.79962	4.14088	3.97363	4.12193	3.43493	3.57747	3.85918	3.86739	3.6765	3.72566	3.92171	4.18507	3.59167	4.04591	3.60851	3.45347	3.79858	3.8084	3.6481	3.74141	3.63594	3.81958	3.89534	4.12847	3.98275	3.74387	3.7826	3.66928	3.63856	3.7758	3.63083	3.91418	4.23257	3.99161	3.93675	3.7091	0.0362972	0.273149	0.110388	0.278539	0.496847	-0.122073	0.92567
P19973	Lymphocyte-specific protein 1	Lsp1	6.64591	6.44837	6.75528	6.83727	6.63857	6.15499	6.02091	6.0675	5.96295	5.66871	6.5387	6.71097	6.92443	6.51337	6.01562	6.34761	5.95822	6.22628	5.57948	6.0777	6.67984	6.39479	6.8723	6.57957	6.51172	5.88829	5.99178	6.20836	5.71737	5.869	6.39413	6.68257	6.61265	6.35038	6.72292	6.12037	6.05153	6.26348	5.98629	5.82783	0.815429	0.942448	0.02276	0.880957	0.942328	0.0140061	3.46424e-05
Q9CVB6	Actin-related protein 2/3 complex subunit 2	Arpc2	5.36216	5.79482	5.39212	5.33952	5.27657	5.10019	5.19845	5.26235	5.01992	4.80367	5.48822	5.38795	5.30796	5.38505	5.62967	5.4879	5.1052	5.49522	5.00012	4.98573	5.19405	5.44949	5.34698	5.3169	5.19844	5.19603	5.25803	5.18137	5.0594	5.01461	5.29672	5.0927	5.30763	5.36975	5.21416	5.36453	5.09293	5.28487	4.94754	4.77656	0.0178479	0.189749	0.157722	0.755081	0.876919	0.0282847	0.00345711
P47757	F-actin-capping protein subunit beta	Capzb	6.09065	6.37316	6.29787	6.26542	6.18527	6.37806	6.29312	6.58714	5.89275	5.81474	6.27834	6.33593	5.89199	6.14522	5.89611	6.40423	6.22521	6.55263	5.79392	6.05149	6.24977	6.16	6.29142	6.17208	6.20337	6.23642	6.2678	6.4304	6.16884	6.06367	6.20413	6.3286	6.18366	6.10997	6.19765	6.31029	6.42403	6.37061	6.17225	5.86584	0.563886	0.831375	-0.03407	0.773587	0.886297	-0.0316884	0.831538
Q6DFW4	Nucleolar protein 58	Nop58	4.47706	5.19003	4.69666	4.38688	4.5386	4.33358	4.41566	4.25781	4.09747	3.85372	4.57204	4.48519	4.58275	4.45767	4.62489	4.43668	4.30626	4.0681	4.21062	3.93459	4.41941	4.80569	4.47267	4.48326	4.36934	4.33755	4.30456	4.25788	4.43489	4.30708	4.48069	4.54324	4.76768	4.60261	4.3451	4.47144	4.39308	4.44537	4.40135	4.03843	0.415326	0.737631	0.0722069	0.0621799	0.188947	-0.147715	0.000412297
Q9D0I9	Arginine--tRNA ligase, cytoplasmic	Rars1	3.81742	4.19303	3.8413	3.85597	3.90307	4.07041	3.89891	4.10757	3.97403	4.01521	3.95037	3.93756	3.79158	3.77727	4.01388	4.20253	3.83999	4.22045	4.0629	3.9868	3.90392	3.97403	3.82874	3.95874	4.02189	3.99118	4.20876	4.26451	4.15135	4.17051	3.98095	3.87677	3.98381	3.85365	3.71605	4.20853	4.40275	4.15791	4.22367	4.14096	0.972761	0.992037	-0.0017086	0.00691749	0.0479365	-0.154133	0.0302522
Q60668	Heterogeneous nuclear ribonucleoprotein D0	Hnrnpd	6.42295	6.03594	6.56923	6.38825	6.7109	5.88987	5.47826	5.69747	5.89491	5.81805	6.30071	6.19891	6.90269	6.30419	6.27396	5.85125	5.71303	5.71731	5.92247	5.91262	6.34071	6.49997	6.45207	6.48133	6.37173	6.26961	6.07691	5.96103	6.19746	5.91157	6.31613	6.52161	6.7379	6.55661	6.57809	6.17015	5.8413	6.24817	6.06448	6.00419	0.416211	0.738591	-0.0748438	0.000298487	0.00862295	-0.284962	2.47625e-06
P24270	Catalase	Cat	3.82551	3.54794	3.8094	3.64481	3.97091	3.66288	4.41197	4.16598	4.03617	3.90215	3.75314	3.78564	4.09813	3.70146	3.98119	3.73713	4.43411	4.25395	3.9481	3.87034	3.8973	3.92109	3.79306	3.5694	3.6872	3.80948	4.10356	3.78103	3.57509	3.88275	3.65147	3.69823	3.91151	3.78062	3.8959	3.60049	3.89969	3.66865	3.55792	3.56102	0.64116	0.871026	0.0312355	0.00937313	0.0580961	0.298313	0.0329222
Q6A4J8	Ubiquitin carboxyl-terminal hydrolase 7	Usp7	3.44114	4.67026	3.96446	3.5661	3.55343	3.66699	2.97346	4.35469	3.20867	3.19597	3.63773	3.92403	4.03969	3.53624	4.33862	4.35234	4.35601	3.8731	3.58629	3.6722	3.3393	4.24632	3.53763	3.65869	3.49471	3.90849	4.06043	3.83987	3.79631	3.76364	3.7829	3.92124	4.11057	4.34699	3.30868	3.19573	3.93113	3.96545	4.12787	3.95775	0.598727	0.849376	0.0924669	0.479017	0.689558	-0.130695	0.494171
P97449	Aminopeptidase N	Anpep	2.90287	2.8934	2.52184	3.23786	1.91841	3.62464	3.47206	4.37058	3.72159	3.43714	2.89759	3.28526	1.43193	3.45399	2.85339	3.37161	3.50058	3.83158	2.93106	3.52554	3.39965	3.97567	2.85855	2.84434	3.18947	2.37495	3.0199	3.66571	3.41254	3.5808	3.01064	3.27752	1.8122	2.84517	3.08066	3.26987	3.71589	3.05357	3.14625	3.38421	0.287097	0.64851	-0.289733	0.0806171	0.221743	0.316266	0.00189077
Q3UW53	Protein Niban 1	Niban1	3.28941	3.45406	3.40999	3.5498	3.49922	3.78558	3.87681	4.08727	3.57147	3.66557	3.41851	3.60699	3.17607	3.2629	3.68997	3.91093	3.67954	4.02793	3.55836	3.57135	3.31805	3.11092	3.24842	3.24151	3.26291	3.14061	3.36902	3.45868	3.03856	3.36831	3.13343	2.92436	2.88164	3.06842	3.07409	3.225	3.71305	2.99722	3.34212	3.31679	0.000265527	0.0165714	0.309316	5.34104e-05	0.004	0.476548	0.000497043
O55098	Serine/threonine-protein kinase 10	Stk10	3.94217	3.75206	4.19244	3.84945	4.07156	3.98029	2.93799	3.47532	2.84017	3.23269	3.73665	3.78325	4.26076	3.91894	3.71158	4.1363	3.11028	3.44917	3.41727	3.57996	3.76232	4.00484	3.79402	3.85234	3.65624	3.65586	3.59065	3.16361	3.13783	3.22556	3.546	3.85076	4.17374	3.86139	3.81787	3.59097	3.18945	3.70053	3.123	3.10124	0.28912	0.64996	0.0899368	0.662859	0.819914	0.0680741	0.00265264
Q99JY0	Trifunctional enzyme subunit beta, mitochondrial	Hadhb	4.61987	4.972	4.7798	4.55588	4.57586	4.28963	4.6431	4.72594	4.52163	4.29834	4.57689	4.58714	4.79604	4.78691	4.89268	4.88879	4.57774	4.74635	4.45488	4.28131	4.81027	4.78972	4.57006	4.56732	4.60018	4.56257	4.78078	4.55597	4.41704	4.53242	4.73373	4.62222	4.84887	4.73413	4.61854	4.70979	4.51366	4.70895	4.53119	4.3778	0.674317	0.88531	0.024803	0.742375	0.868722	-0.0262452	0.0515654
Q93092	Transaldolase	Taldo1	6.01397	6.1478	6.11692	6.03333	5.9821	6.20862	6.21107	6.34048	6.06381	5.92591	6.0473	6.13174	5.90513	6.01858	6.21642	6.23354	6.21668	6.42249	6.07822	5.904	6.18087	6.2328	6.14347	6.12508	6.09634	6.31438	6.53833	6.26622	5.9608	6.17452	6.10932	6.18616	6.17362	6.17722	6.13931	6.27311	6.43969	6.29365	6.09521	5.92244	0.0077412	0.118097	-0.095088	0.417551	0.637904	-0.0673511	0.117143
Q9DBR1	5'-3' exoribonuclease 2	Xrn2	3.61728	3.95264	3.78658	3.44802	3.84196	3.44428	3.6177	3.31762	3.43988	3.39109	3.54641	3.58081	4.02164	3.42779	3.59821	3.69526	3.7721	3.41561	3.61232	3.41459	3.54972	3.95922	3.63245	3.61931	3.35303	3.88803	3.70942	3.1021	3.40987	3.32022	3.62176	3.70886	3.85685	3.65496	3.472	3.56802	3.33241	3.31064	3.48942	3.36343	0.651054	0.875899	0.039319	0.473014	0.685275	0.062688	0.0496283
Q9JJZ2	Tubulin alpha-8 chain	Tuba8	-2.23599	-1.5512	-0.774532	-2.40709	-1.43832	-2.61635	-2.11145	-3.05754	-0.932392	-1.47751	-0.552981	-1.77987	-1.56747	-1.786	-0.619532	-2.30263	-0.972919	-2.181	-1.72153	-1.04449	-2.70295	-1.92246	-2.40271	-1.27162	-1.77489	-2.67275	-1.75036	-2.06605	-0.912018	-1.00719	-1.63009	-0.277392	-3.34353	-1.72813	-1.42237	-2.02357	-3.54145	-2.14022	-1.32843	-0.867305	0.274989	0.644193	0.376315	0.975995	0.989114	-0.0108477	0.245432
P62137	Serine/threonine-protein phosphatase PP1-alpha catalytic subunit	Ppp1ca	4.99146	5.30495	5.05642	5.07607	4.88562	5.33135	5.1305	5.22894	5.12494	4.95092	5.0975	5.11958	4.9636	5.02439	5.23636	5.30849	5.10809	5.2297	5.16241	5.10788	4.9209	5.15429	4.98453	5.08477	5.03791	5.06612	5.12998	5.11324	5.14616	5.20641	4.99116	4.98505	5.10283	5.04883	4.9618	5.17526	5.29612	5.17286	5.17836	5.096	0.300943	0.65935	0.0483913	0.803645	0.90354	0.0102714	0.0961933
Q8BGQ7	Alanine--tRNA ligase, cytoplasmic	Aars1	2.83205	3.14411	2.89212	3.03621	2.83355	3.46335	3.10901	3.50526	3.12669	2.90869	3.03504	3.12846	2.78502	2.75279	2.93612	3.21759	3.14195	3.39097	3.07009	3.06533	3.24137	2.86121	2.84053	3.11744	3.05874	3.24338	3.25567	3.64749	3.33614	3.24694	3.01967	3.13313	2.91077	3.03461	3.02556	3.24816	3.47596	3.52953	3.29843	3.21883	0.164131	0.526308	-0.0867563	0.0670268	0.197337	-0.150162	0.00276429
Q6Q899	Antiviral innate immune response receptor RIG-I	Rigi	3.20119	3.75833	3.44279	3.22113	3.38134	2.92561	2.93594	3.33409	2.86217	2.75856	3.50328	3.51409	3.3327	3.40789	3.52871	2.82374	3.02527	3.3615	3.24764	2.8088	3.53219	3.42364	3.49512	3.39437	3.40305	3.14063	3.44287	3.44114	3.35213	3.27977	3.46869	3.45455	3.454	3.30301	3.2813	3.17845	3.39282	3.6454	3.54846	3.38373	0.888413	0.966635	0.00815144	0.000428674	0.0108219	-0.37221	0.000148718
Q91VD9	NADH-ubiquinone oxidoreductase 75 kDa subunit, mitochondrial	Ndufs1	3.59293	4.07159	3.75686	3.85415	3.61886	4.23689	4.13556	4.29617	4.04848	4.38151	3.68268	3.84952	3.8359	3.84474	3.82776	4.14154	3.96124	4.21258	4.23896	3.92994	4.22197	3.76944	4.03709	3.91297	3.94411	4.0127	4.16479	4.12843	4.47834	4.3668	3.88949	3.93355	3.97574	3.83055	3.75421	4.00626	4.28308	4.0583	4.32707	4.13728	0.0440031	0.290456	-0.133414	0.584461	0.766455	-0.03802	1.89313e-05
Q8C7R4	Ubiquitin-like modifier-activating enzyme 6	Uba6	4.81394	6.78271	5.64678	4.7599	5.71189	4.70549	6.82183	4.29365	5.18819	3.00474	5.31348	4.83306	6.6312	4.64322	6.20846	4.9049	4.58951	3.01625	5.37999	4.82673	5.17232	3.03444	3.03688	5.69648	5.03192	3.81664	5.48255	3.05845	3.70151	4.93008	5.30068	5.97847	3.14975	5.49887	4.5781	3.10168	3.02477	3.17706	5.19944	4.01705	0.0602595	0.337796	0.886674	0.133999	0.312511	0.722208	0.0619493
P08249	Malate dehydrogenase, mitochondrial	Mdh2	7.00614	7.1043	7.1194	7.00642	7.16074	7.26425	7.39473	7.33369	7.16846	7.0233	7.02757	7.00837	7.25403	7.0531	7.04797	7.16558	7.42296	7.24099	7.20491	7.01397	7.18911	7.16154	7.09816	7.09746	7.03783	7.25662	7.45748	7.29937	7.30861	7.23513	7.08336	7.17078	7.32509	7.15811	7.0981	7.2584	7.43974	7.25471	7.32815	7.13996	0.09659	0.407409	-0.0631481	0.17808	0.373639	-0.0745332	0.0109242
Q00519	Xanthine dehydrogenase/oxidase	Xdh	2.64598	3.17036	2.86024	3.0449	3.08635	3.7702	3.25605	3.96456	3.18616	3.43169	2.80902	3.02739	2.90953	3.16254	3.20132	3.67619	3.16025	3.83421	3.34447	3.55969	3.04365	2.54765	2.53424	2.70495	3.00741	3.19567	3.1365	3.52954	3.41161	3.63082	2.8271	2.94225	2.48477	2.74533	2.70367	3.42616	3.56979	3.02786	3.51857	3.44273	0.0120519	0.153401	0.23766	0.256602	0.474326	0.129422	0.00010935
P26231	Catenin alpha-1	Ctnna1	3.00875	3.2141	3.03803	2.85933	3.38248	2.47346	2.5174	3.12991	2.28604	2.74289	2.86075	2.77475	3.07891	2.91847	2.77965	2.57769	2.54546	3.00097	2.71177	2.74317	2.78474	2.88544	2.62919	2.70093	2.69292	2.79176	3.0262	2.50682	2.35531	2.71899	2.96817	2.70818	2.82685	3.16783	2.97541	2.65933	2.78483	2.36235	2.15807	2.66451	0.0683441	0.355789	0.157555	0.54514	0.741409	0.0700593	0.00533468
Q91Z40	Guanylate-binding protein 7	Gbp7	3.14694	3.13569	2.87848	2.90427	2.96448	2.98891	2.91832	3.22449	2.33567	2.50404	3.0695	2.88589	2.97776	2.90646	3.06004	2.47616	3.23069	3.1131	2.66271	2.8005	2.88515	2.78445	2.90857	3.05354	2.84348	3.37747	3.14395	3.25535	3.01516	2.89744	2.97534	2.65201	2.70182	2.98004	2.89042	3.27954	3.221	2.98998	3.14861	2.88561	0.0253144	0.227317	0.125471	0.0190312	0.0887786	-0.295951	0.134707
Q569Z5	Probable ATP-dependent RNA helicase DDX46	Ddx46	3.64275	4.39475	3.96169	3.58978	3.82612	3.26238	3.12973	3.20429	2.64772	2.76175	3.69392	3.60006	3.57714	3.50256	3.79853	3.32127	3.09177	3.1015	2.78206	2.7232	3.71214	3.80672	3.59829	3.61299	3.49431	3.43767	3.5054	3.16603	3.45515	2.91926	3.47927	3.69139	3.87566	3.64689	3.59994	3.313	3.11366	3.38094	2.91435	2.99736	0.26043	0.630647	0.106972	0.0558146	0.174791	-0.217716	3.27999e-06
Q8QZY1	Eukaryotic translation initiation factor 3 subunit L	Eif3l	3.39849	4.05608	3.40302	3.54666	3.67077	3.76952	3.58386	3.72643	3.44708	3.15751	3.65538	3.47672	3.66283	3.44209	3.85766	3.74462	3.4492	3.91906	3.51067	3.31543	3.62007	3.74809	3.45062	3.6955	3.69189	3.24511	3.97477	3.65073	3.78147	3.52728	3.57899	3.86767	3.75444	3.72011	3.72769	3.90435	3.86693	3.70614	3.79809	3.59022	0.37989	0.713705	-0.0685387	0.171494	0.364594	-0.142171	0.589569
P07758	Alpha-1-antitrypsin 1-1	Serpina1a	3.3748	3.27454	3.00816	4.31228	2.91589	4.09387	1.32296	2.85769	1.67731	1.94902	4.04442	4.08531	2.94766	4.32802	4.09875	3.46342	1.76513	2.26134	1.46189	1.87972	3.77718	1.90373	3.53215	4.06195	4.18449	2.79283	1.33269	2.33081	2.2653	2.2032	3.65703	3.69235	2.3265	2.68487	3.96952	3.04632	1.84942	2.27208	1.57455	1.81824	0.413756	0.737248	0.260005	0.712544	0.85188	0.124693	0.000883292
O08529	Calpain-2 catalytic subunit	Capn2	3.67374	3.78011	3.56749	3.8947	3.80774	4.33373	4.10808	4.53581	3.98939	3.97651	3.70302	3.8265	3.53213	3.71455	3.98141	4.32303	4.04253	4.43272	3.9935	4.21463	3.72399	3.29363	3.54793	3.63495	3.64073	3.62086	3.71617	4.00946	3.87141	4.00875	3.58089	3.27873	3.26998	3.45676	3.65909	3.91453	4.23679	3.8094	3.93536	3.89522	0.00308635	0.063362	0.23947	0.00252449	0.0269364	0.293199	1.91212e-05
Q8BH61	Coagulation factor XIII A chain	F13a1	1.92486	3.05086	2.28815	2.81886	3.12086	4.27235	3.68792	4.66641	3.43853	3.86432	2.20113	2.48852	3.16728	2.80007	3.18822	4.03752	3.48284	4.59572	3.37164	3.77639	2.98983	2.45248	1.99705	2.46446	3.31121	4.34029	3.3562	4.39978	3.67155	4.18495	2.57025	3.50005	2.05933	2.56112	2.71353	4.31639	3.98685	3.72278	3.46288	4.06857	0.840565	0.950837	0.0429512	0.869166	0.935708	-0.0316602	1.34974e-05
Q64478	Histone H2B type 1-H	H2bc9	-0.466791	1.42492	0.125153	0.190907	-1.15631	-0.122863	2.53086	-0.5788	0.172264	0.0653229	-0.00454998	-0.460342	0.479925	0.00628471	-0.739241	0.257614	0.622473	0.767311	-0.6756	NaN	0.224455	-0.11096	0.354837	-0.77376	0.0319233	0.311699	-0.10074	-1.51549	-1.53167	-0.64867	0.382313	-0.386704	0.55003	0.0480995	-0.444193	-0.444197	-0.312075	-0.615368	-0.896546	0.679322	0.857803	0.957218	-0.0476089	0.0413002	0.142884	0.844994	0.314526
P27546	Microtubule-associated protein 4	Map4	3.54956	4.05879	3.78473	3.66159	3.60732	2.72989	3.20401	2.48983	1.97092	2.52095	3.44197	3.44853	4.15986	3.36729	3.33731	3.35162	2.6099	2.37523	3.1764	2.65389	3.56282	3.18314	3.2943	3.28884	3.26302	3.7352	2.72058	2.62474	2.40433	2.17219	3.34732	3.35824	3.53622	3.37395	3.38659	2.21065	1.81196	3.0825	2.61244	2.33239	0.00916055	0.130568	0.28225	0.533374	0.732609	0.137566	1.77513e-05
P29391	Ferritin light chain 1	Ftl1	5.31627	4.09705	5.12728	5.95856	5.52157	7.42731	6.2268	7.23809	6.72892	7.50339	5.11264	5.37757	5.33416	5.62775	5.62349	6.62985	6.37045	7.58873	7.26373	7.24871	5.72799	5.24489	6.20778	6.03047	6.16356	7.39941	7.54829	7.58064	7.25925	7.95746	5.64844	5.48419	5.33358	5.92097	6.41678	7.8167	7.59279	7.39775	7.22264	7.62161	0.0206327	0.20324	-0.508231	0.00748364	0.0502139	-0.517056	3.76052e-07
P10854	Histone H2B type 1-M	H2bc14	12.2986	13.6209	12.4992	12.3168	12.6559	11.6705	12.0693	11.5345	11.8173	11.897	12.1383	12.227	13.121	12.2829	12.546	11.9003	11.873	11.8626	12.0048	11.947	12.275	12.5823	12.2662	12.2833	12.1845	12.1695	12.1029	11.5646	11.2313	11.7107	12.0228	12.4466	12.6764	12.5256	12.3033	12.069	11.626	11.8339	11.5374	11.9059	0.197106	0.566347	0.214083	0.446534	0.66479	0.0825265	0.00022331
Q9WUA3	ATP-dependent 6-phosphofructokinase, platelet type	Pfkp	3.98732	4.19648	3.76169	3.99294	3.85392	4.23973	4.09898	4.0467	3.83161	3.85084	3.90142	3.99321	3.62005	3.71136	4.0865	4.17854	3.79853	4.08916	3.80289	3.98183	3.67798	3.72296	3.46335	3.68634	3.34213	3.60581	3.47107	3.73254	3.82961	3.87527	3.86077	3.4337	3.78189	3.50279	3.61173	3.6454	4.12006	3.69077	3.96724	3.93277	0.000992027	0.0350345	0.302125	0.0198696	0.0897492	0.204826	0.29876
P16381	Putative ATP-dependent RNA helicase Pl10	D1Pas1	-3.28664	-3.6964	-3.62259	-3.02593	-3.10134	-2.9632	-2.91162	-3.33586	-2.70034	-2.69067	-2.95497	-3.90906	-2.69688	-3.27572	-2.82489	-2.28084	-2.75461	-3.28828	-2.922	-2.21912	-3.52831	-3.25289	-3.07309	-3.86283	-3.6002	-3.10581	-3.01052	-3.29315	-3.24741	-2.80599	-3.8101	-4.57379	-3.32435	-3.67758	-2.93579	-4.02978	-3.96043	-3.18625	-3.08026	-2.51906	0.112077	0.439024	0.324451	0.0389903	0.137777	0.417213	0.020867
P70429	Ena/VASP-like protein	Evl	4.50571	4.53716	4.52031	4.24202	4.46217	4.46741	6.24223	4.1331	3.94123	3.57796	5.46311	4.44058	4.46141	4.63969	4.18302	4.20124	6.55836	4.04318	4.63568	5.35338	4.23756	5.49071	4.41955	4.31828	4.2048	4.25841	4.27789	4.03636	3.94024	5.088	4.30703	4.33007	4.43677	4.21292	4.44219	4.48704	4.22347	4.20495	4.04281	3.85044	0.526155	0.805803	0.10553	0.176944	0.372595	0.474415	0.620886
O55029	Coatomer subunit beta'	Copb2	3.6592	4.01545	3.5497	3.26793	3.93749	4.53928	4.48895	4.05501	3.56515	3.69626	4.10848	3.68939	4.01498	3.47603	3.7566	3.93839	4.11642	4.52712	3.53439	3.56042	3.81255	3.79086	3.96637	3.52911	3.54256	3.76902	4.84702	4.83811	4.30709	3.81814	3.68379	3.67938	3.94965	3.89023	3.75852	4.45669	4.33389	4.11938	4.00879	3.6646	0.898388	0.9701	-0.0127769	0.263619	0.482585	-0.214133	0.119469
Q00897	Alpha-1-antitrypsin 1-4	Serpina1d	5.52484	5.55694	5.23812	6.45565	5.3245	6.01322	3.83644	5.1799	4.51043	4.48477	6.1685	6.28062	5.03819	6.34612	6.13049	5.59179	4.13822	4.87713	4.18966	4.46196	6.02322	4.4513	5.77307	6.27575	6.38846	4.84528	3.87435	4.27715	4.58255	4.70461	5.86879	5.96007	4.56384	5.18246	6.16539	5.20977	4.63925	4.96992	4.25253	4.65648	0.613673	0.85546	0.141161	0.615472	0.7869	0.127162	0.000933265
Q99LF4	RNA-splicing ligase RtcB homolog	Rtcb	3.7995	3.87311	4.01664	3.7795	4.0315	4.06887	4.52132	3.95552	3.73562	3.49136	3.82393	3.80478	4.22743	3.9021	3.50282	4.07287	4.35527	3.93776	3.86632	3.90441	3.9038	4.11201	3.92938	3.90104	3.87728	4.10948	4.26192	4.02897	3.92805	4.03072	3.86383	3.94647	4.17917	4.01579	3.8317	3.95008	3.85068	3.97164	3.74733	3.82888	0.270529	0.639922	-0.0799156	0.847939	0.9261	0.0201581	0.31263
Q8BTI8	Serine/arginine repetitive matrix protein 2	Srrm2	3.6189	4.06499	4.07603	3.75272	3.8418	2.35996	2.16941	2.09618	2.01009	1.69985	3.72958	3.55247	3.44582	3.4555	2.389	2.09102	2.10791	1.93327	1.67673	1.9131	3.67929	3.41147	3.69337	3.20773	3.40997	2.34196	2.27226	2.29255	2.34823	2.06001	3.46783	3.84817	3.70371	3.07383	3.52495	2.46715	2.37695	2.74779	2.31845	2.01176	0.598324	0.849626	0.0906513	0.00291522	0.0284619	-0.317958	1.61252e-08
Q64475	Histone H2B type 1-B	H2bc3	-1.4521	0.214184	-1.05918	-1.34892	-0.897385	-1.01613	1.27793	-1.64861	-0.964001	-4.13669	-0.964013	-1.66994	-0.603434	-2.49076	-0.757559	-0.902353	-0.381835	-0.4118	-1.42073	-4.21239	-0.987494	-1.27003	-1.36477	-1.70897	-0.887051	-0.506393	-0.813776	-2.19209	-2.43825	-1.34369	-0.419538	-0.385976	-1.0551	-0.948202	-1.20367	-1.37384	-1.35406	-1.60701	-2.54306	0.712886	0.762158	0.924585	-0.0798292	0.954188	0.978149	-0.0357343	0.634063
Q9D662	Protein transport protein Sec23B	Sec23b	3.06673	3.62184	3.29206	3.19262	3.21336	3.54297	2.83759	3.56677	4.08563	3.75715	3.19162	3.22272	3.21407	3.10551	3.20324	3.37082	4.73361	3.63197	3.66557	3.9344	3.36791	3.33545	3.14238	3.2888	3.38079	3.25956	3.52279	3.69601	3.68763	3.71411	3.24936	3.49003	3.44341	3.66977	3.92092	3.4108	3.87193	3.72328	3.75344	3.8537	0.033564	0.262833	-0.196507	0.709219	0.851206	0.0633246	0.00847713
Q99KK7	Dipeptidyl peptidase 3	Dpp3	3.61402	4.31166	3.73137	4.01543	4.7047	3.99147	3.47553	4.28273	3.35627	4.0818	4.05806	3.78913	3.45846	3.62913	3.53162	3.71959	4.74478	3.66519	3.91694	3.8492	3.51833	3.68886	3.68887	3.67068	3.68477	4.90853	4.00727	3.6909	3.69113	4.15578	3.69506	3.52887	3.72154	3.61117	3.55553	3.75235	3.86749	3.824	3.98804	3.77577	0.0649019	0.350723	0.247988	0.740544	0.867505	-0.0577779	0.894185
Q9JJ28	Protein flightless-1 homolog	Flii	2.5601	2.97903	2.71855	2.707	2.59505	2.8317	2.62019	2.85433	2.68697	3.03604	2.56051	2.73323	2.41745	2.48523	2.78679	2.81801	2.65055	2.9045	2.88968	2.92219	2.58173	2.77293	2.59104	2.74901	2.5747	2.54717	2.66087	2.94024	3.11175	3.18261	2.67928	2.65122	2.53558	2.60233	2.22994	2.6185	2.86909	2.72066	3.12874	2.72237	0.424098	0.746186	0.0575182	0.736042	0.865448	-0.0287845	0.0218156
Q9QUR6	Prolyl endopeptidase	Prep	3.33685	3.6909	3.31099	3.39402	3.37259	3.58909	3.50694	3.63681	3.21914	3.26619	3.4799	3.43419	3.0427	3.35877	3.49071	3.65266	3.22002	3.55741	3.35316	3.3968	3.32138	3.4047	3.28417	3.47167	3.40772	3.23542	3.40786	3.4834	3.31585	3.41466	3.39891	3.39791	3.41513	3.284	3.48301	3.54078	3.68564	3.36097	3.36346	3.30379	0.939958	0.985083	0.00430088	0.678161	0.831135	0.0286397	0.523294
Q64525	Histone H2B type 2-B	H2bc18	-2.9303	-2.40515	-3.24985	-3.27842	-4.33213	-4.17158	-0.716562	-4.24252	-3.14578	NaN	-3.22503	-3.68889	-4.13717	-3.22439	-3.55313	-3.36131	-3.27979	-2.34897	-2.99268	-4.22339	-2.56411	-2.91472	-3.31899	-3.75483	-3.60285	-2.40766	-3.3527	-3.7821	-4.46538	-5.13318	-3.90905	-3.06165	-2.99764	-4.26784	-3.85978	-3.59045	-4.39137	-5.31908	-4.79821	-3.30127	0.927386	0.982114	0.0227003	0.0749134	0.211098	0.889411	0.559858
Q8R550	SH3 domain-containing kinase-binding protein 1	Sh3kbp1	5.12013	4.96011	5.67059	5.16183	5.57146	4.14129	3.48492	3.74638	3.56624	3.71922	4.95108	5.31437	6.19354	4.97453	5.34678	4.7878	4.45111	3.97075	3.70872	3.04025	4.3307	5.72908	5.13265	5.40787	5.3063	5.13232	4.59889	3.25627	3.73073	3.5632	4.87006	5.30031	5.63095	5.29587	4.88694	4.3716	3.9146	5.00874	3.54105	3.55741	0.454397	0.763611	0.137369	0.444491	0.66369	-0.205815	9.34831e-07
Q62095	ATP-dependent RNA helicase DDX3Y	Ddx3y	-0.755594	-1.81028	-1.32231	-1.30324	-1.25459	-1.81376	-3.86282	-5.1245	-4.29951	-4.4381	-1.31603	-1.36153	-1.25989	-2.23432	-1.02514	-1.82987	-3.64214	-4.47332	-3.27474	-2.75519	-1.13069	-0.784454	-0.826488	-0.97971	-1.37799	-2.34849	-4.54501	-5.33007	-3.64774	-3.36948	-1.09977	-0.765561	-0.644342	-1.10997	-0.997208	-1.59445	-6.32215	-4.0138	NaN	-3.92711	0.0146722	0.170621	-0.392673	0.561546	0.752624	0.348415	1.81999e-05
P54071	Isocitrate dehydrogenase [NADP], mitochondrial	Idh2	4.70865	4.97109	4.91073	4.88427	4.90053	4.86783	5.06671	5.16111	4.75486	4.71766	4.73717	4.86655	5.0925	4.95831	5.23363	5.13676	5.00683	5.36425	4.88361	4.76344	5.08105	4.92104	4.99525	4.94539	5.05939	5.22258	5.32671	5.15467	4.79819	4.98707	4.98504	4.85874	5.02914	5.0806	4.94757	5.24098	5.15182	5.03257	4.96425	4.84271	0.25213	0.625645	-0.0639786	0.265089	0.484103	-0.0998504	0.585165
Q9D8U8	Sorting nexin-5	Snx5	4.27188	4.03979	4.31109	4.13146	4.36479	3.30039	3.51523	4.02409	3.45992	3.96332	4.19416	4.21181	4.24459	4.27212	4.4493	3.74754	3.36372	4.0766	3.5986	3.67556	4.47567	4.42972	4.42035	4.39389	4.52262	4.10028	4.08541	4.04882	3.62793	3.84648	4.44778	4.37439	4.33471	4.45345	4.56922	4.05427	3.47703	4.29416	3.74472	4.0346	0.000258734	0.0164878	-0.193081	0.0414092	0.143187	-0.258873	9.37573e-06
Q8BMJ2	Leucine--tRNA ligase, cytoplasmic	Lars1	4.57855	4.76313	4.53054	4.16948	4.68805	2.9632	3.04729	4.17114	2.69304	3.64203	2.8262	4.07122	4.9375	4.60358	3.77354	4.49505	4.65851	3.13136	4.35487	4.10664	3.87612	4.97286	2.89651	4.79832	4.48874	3.09512	3.37373	4.05687	3.43989	3.82315	4.10192	4.35131	3.08921	4.46735	2.93464	3.11087	3.25852	3.30864	4.44525	4.08808	0.357868	0.700933	0.296481	0.64784	0.809695	0.126302	0.0759162
Q8BH59	Electrogenic aspartate/glutamate antiporter SLC25A12, mitochondrial	Slc25a12	3.84526	4.31166	3.94236	3.84194	4.00805	4.3612	3.92921	4.14236	4.08731	3.86897	4.05743	3.94338	4.04207	4.06531	4.15253	4.22677	4.08675	4.11947	4.04103	4.02886	3.96914	4.11631	3.96372	3.88237	3.82216	3.94331	3.9179	4.01618	4.44347	4.15812	3.97632	4.04563	4.05479	4.00053	3.80017	4.03329	4.28252	4.23088	4.22238	4.0551	0.308095	0.664673	0.0578835	0.557245	0.750018	-0.0411227	0.293569
Q8K1M6	Dynamin-1-like protein		3.14873	2.89992	3.10342	3.31362	3.00514	3.06996	2.76235	2.9153	2.94983	2.96545	3.22769	3.45217	3.06831	3.37963	3.25916	2.903	2.79374	3.13577	3.05741	3.18229	3.44781	3.35476	3.4558	3.31951	3.27747	2.98127	3.20843	3.06709	3.26937	3.14581	3.38104	3.14715	3.24669	3.15731	3.26843	3.08341	2.98755	3.22025	3.26637	3.17234	0.0788182	0.379488	-0.119819	0.00734559	0.0494838	-0.16668	0.00713408
D3Z7P3	Glutaminase kidney isoform, mitochondrial	Gls	3.03451	3.07196	3.27328	3.03695	3.23585	2.78738	2.7854	2.8899	3.29833	3.29434	3.28175	3.32147	2.96012	3.25009	3.09627	3.52798	3.19458	3.15164	3.35096	3.10544	3.26778	3.03376	3.4477	3.34994	3.29285	3.02498	3.11528	3.1105	3.03405	3.3288	3.19748	3.43141	3.894	3.13791	3.31864	3.22431	3.18375	3.22958	3.27578	3.16024	0.0457798	0.298902	-0.180921	0.727035	0.860048	-0.0301337	0.844974
O70318	Band 4.1-like protein 2	Epb41l2	2.65286	2.95074	2.65576	2.79634	2.58229	2.05622	1.95497	2.33592	2.4066	2.9123	2.81444	2.79083	2.51968	2.88082	2.73502	2.38932	1.62835	2.30746	1.66119	2.76438	2.98823	2.58739	2.68264	2.79179	2.83678	2.29306	2.21593	2.47809	2.16345	2.47972	2.8338	2.59643	2.54041	2.59763	2.65995	2.32587	2.05377	2.75117	2.12148	2.44023	0.678105	0.886238	0.0263721	0.551955	0.746852	-0.0906062	0.00239284
P09528	Ferritin heavy chain	Fth1	4.36274	3.30376	4.0016	4.94734	4.02765	6.67098	5.19869	6.27246	5.63569	5.9174	4.1882	4.48038	4.19997	4.69893	4.459	5.7619	5.02564	6.4334	6.06054	5.8927	4.93068	3.66349	5.07132	5.14834	5.36296	6.01994	6.04535	6.49677	6.11226	6.72123	4.81717	4.67637	4.0534	4.65718	5.39585	6.80526	6.55677	6.3118	6.28191	6.53658	0.0360086	0.272333	-0.510718	0.0142701	0.0747145	-0.501847	6.02438e-07
Q6PDG5	SWI/SNF complex subunit SMARCC2	Smarcc2	4.3467	3.90122	4.5019	4.1166	4.5705	3.77856	3.10341	3.61139	3.85606	3.33807	4.15445	4.06916	4.55664	4.16401	3.92748	3.45504	3.26639	3.77694	4.10518	3.57409	4.09206	4.51097	4.30457	4.1827	3.94706	4.00117	3.92737	3.5153	3.54153	3.69266	4.03054	4.28085	4.56646	4.41797	4.31302	3.98556	3.79117	3.8158	4.11201	3.81539	0.74372	0.917073	-0.0337532	0.0561174	0.174939	-0.233284	6.20948e-05
P21614	Vitamin D-binding protein	Gc	3.19314	3.07266	3.25063	3.82304	3.70117	4.32801	3.74677	4.21295	4.39227	3.86386	3.64836	3.62677	3.35521	3.76857	3.66075	4.07259	4.28144	4.23539	4.12174	3.73178	3.84872	2.94011	3.63257	3.9827	3.95682	3.38238	3.89166	3.61296	3.95189	4.26633	3.86561	4.03799	3.31632	3.24262	3.99413	3.69709	3.86544	3.61498	3.78977	3.70489	0.261035	0.630577	-0.171729	0.0076936	0.0507533	0.320942	6.18832e-05
Q8VDJ3	Vigilin	Hdlbp	2.94467	2.93908	2.80549	3.05283	3.16023	3.04648	2.94151	3.33553	2.73958	2.60603	3.01311	3.06104	3.11242	2.86858	3.17374	3.04984	2.62553	3.08943	2.93103	2.64642	3.3585	3.0495	3.05334	3.2986	3.2112	3.36446	3.85735	3.64434	3.82778	3.28313	3.02396	3.09333	3.23381	3.38328	3.14211	3.00086	3.06042	3.78952	3.54706	3.48433	0.00751516	0.115935	-0.171645	0.000164794	0.00611236	-0.584787	0.207221
P23953	Carboxylesterase 1C	Ces1c	3.31298	3.43606	3.11483	4.09911	3.1552	4.98334	4.64867	5.59616	5.11669	4.68163	3.92267	3.9096	2.88334	4.20347	3.76926	4.60197	4.72795	5.39533	4.68082	4.7337	4.58746	2.46417	3.68003	4.0388	4.0102	3.14156	4.16072	5.04912	5.10093	5.41119	4.13387	4.08787	2.79525	2.68394	4.17028	4.33374	5.31725	4.76707	4.92598	4.9527	0.76228	0.924167	-0.0845371	0.416055	0.636685	0.200601	8.14426e-07
P62962	Profilin-1	Pfn1	8.30593	8.91334	8.58723	8.4742	8.51008	8.73108	8.57941	8.64698	8.22845	8.39462	8.46095	8.61727	8.58019	8.53595	8.58615	8.72314	8.41784	8.64723	8.37312	8.44696	8.55357	8.63926	8.3968	8.49863	8.43346	8.5613	8.46021	8.62778	8.53315	8.4788	8.44277	8.63294	8.5864	8.51812	8.45943	8.60431	8.51646	8.53531	8.65846	8.45953	0.471707	0.774259	0.0409908	0.676092	0.830615	-0.024647	0.604778
Q62383	Transcription elongation factor SPT6	Supt6h	2.21929	2.20515	2.26147	2.08261	1.7129	1.82284	1.59533	1.87408	1.65312	2.25473	2.1128	2.31167	1.72301	2.12102	2.2715	2.19303	1.63349	1.83904	2.25487	2.14334	2.35036	2.3898	2.55733	2.06715	2.12823	1.9002	1.94771	1.95158	2.18687	2.11228	2.53597	2.31468	2.32144	2.07961	2.13684	1.90011	2.16842	1.95537	2.00596	2.14904	0.0505374	0.310775	-0.185999	0.279082	0.496905	-0.101367	0.119988
Q922B2	Aspartate--tRNA ligase, cytoplasmic	Dars1	4.4551	4.96015	4.58086	4.40508	4.4849	4.74464	4.38932	4.75478	4.26924	3.93009	4.58278	4.5683	4.56053	4.45333	4.70513	4.65381	4.26272	4.62622	4.28719	3.95764	4.461	4.81423	4.41082	4.57733	4.44559	4.61113	4.68023	4.63277	4.67714	4.4805	4.50314	4.4748	4.78001	4.68271	4.3865	4.75031	4.77046	4.70393	4.49014	4.28401	0.758104	0.922577	0.0220007	0.053574	0.170561	-0.220496	0.0996041
O88322	Nidogen-2	Nid2	3.36274	2.86862	3.09211	3.53724	2.94931	3.87482	3.76914	3.92249	3.63007	3.38721	3.20456	3.2385	3.49023	3.69957	3.06131	3.77993	3.74114	3.88914	3.58399	3.99672	3.32614	2.94517	3.25937	3.12532	3.41483	3.15118	3.16722	3.03405	3.23574	3.25043	3.22819	3.09476	2.83133	3.23595	3.43413	3.43927	3.63879	2.82997	2.87457	2.99578	0.569148	0.836116	0.0609018	8.91939e-06	0.0018	0.595763	0.000108987
P62259	14-3-3 protein epsilon	Ywhae	5.1274	5.35506	5.17244	5.48305	4.80577	5.92827	5.50038	6.13209	5.42254	5.18896	5.51193	5.47421	4.74323	5.55328	5.42454	5.6887	5.48277	5.98586	5.37663	5.33923	5.30698	4.95467	5.25094	5.34631	5.42171	5.37932	5.52635	5.69521	5.48399	5.63562	5.36991	5.31287	4.99466	5.21325	5.27964	5.90427	5.97885	5.48188	5.52867	5.33496	0.851261	0.955403	0.0199947	0.936837	0.968839	0.0096303	0.0226494
Q6DIC0	Probable global transcription activator SNF2L2	Smarca2	1.0961	1.41317	1.35632	1.07508	1.75644	0.35102	0.280848	0.730274	0.465521	1.25801	1.17512	1.10467	1.464	0.723801	1.17146	1.24606	1.34361	1.77252	1.01182	1.47377	2.17938	1.10642	1.51752	1.5398	1.20447	0.695917	0.484039	0.971857	0.865128	1.39501	0.797552	1.79412	1.35865	1.09012	0.768789	0.73805	0.487865	1.28837	0.760966	0.659959	0.543083	0.817657	-0.102069	0.411974	0.632368	0.158629	0.209299
Q99K48	Non-POU domain-containing octamer-binding protein	Nono	5.5009	5.83923	5.69685	5.43753	5.62318	5.43847	5.69541	5.32674	4.93387	4.74849	5.40039	5.46281	5.9447	5.4588	5.52163	5.46178	5.50444	5.22287	4.94287	4.84702	5.51004	5.79479	5.53207	5.50827	5.42479	5.60935	5.62082	5.38694	5.07617	4.9781	5.42293	5.61979	5.78385	5.71787	5.51587	5.48891	5.30218	5.40341	5.03413	4.96336	0.939937	0.985415	0.00557442	0.57694	0.761489	-0.0741393	0.00502444
P62702	Small ribosomal subunit protein eS4	Rps4x	5.97598	6.51566	6.05383	5.91817	6.12998	6.15609	6.24191	6.11594	5.94596	5.88988	5.91963	6.11608	6.45779	5.90275	6.288	6.29157	5.94037	6.072	5.96863	5.88067	6.01286	6.32312	5.94524	6.09328	6.02642	6.19225	6.22626	6.27713	6.04043	6.16284	5.85183	6.24129	6.30418	6.3324	5.9476	6.19708	6.10342	6.2718	6.31076	5.98531	0.827994	0.946088	0.0199667	0.0407507	0.141872	-0.126424	0.372741
P30681	High mobility group protein B2	Hmgb2	8.14432	8.20997	8.26529	7.6083	8.24603	5.53948	4.6899	5.16439	5.12705	4.45526	7.88191	7.88754	8.61912	7.54922	8.21343	6.51661	4.98357	5.128	4.92105	5.217	7.57376	8.3311	8.03765	8.18233	7.94018	6.74359	5.92689	5.36874	5.46412	5.14779	7.4117	7.76814	8.60078	8.23281	7.87255	6.00205	5.27492	6.61696	5.24222	5.47075	0.666387	0.881065	0.0674173	0.0429573	0.146539	-0.551572	3.50357e-11
P61982	14-3-3 protein gamma	Ywhag	3.66073	3.8879	3.53193	3.6603	3.45524	4.26644	4.12529	4.61196	4.1049	3.77537	3.73247	3.9376	3.37219	3.94084	3.87941	4.17854	4.03986	4.46032	4.19837	3.94312	4.17255	3.41528	3.79714	3.72365	3.68394	4.17514	4.21703	4.08314	3.79554	3.89763	3.66574	3.84126	3.56524	3.7204	3.74055	4.12514	4.37315	4.00063	3.86019	3.7971	0.769667	0.926276	-0.0267126	0.175762	0.370903	0.13795	0.000202871
P27870	Proto-oncogene vav	Vav1	3.61294	4.00372	3.87317	3.57483	3.65411	3.36137	3.25642	3.52237	3.04906	3.00003	3.57129	3.6795	3.52202	3.50734	3.71297	3.52687	3.11084	3.4543	3.08406	3.06834	3.58618	3.83721	3.57246	3.649	3.50832	3.32489	3.45906	3.34605	3.35664	3.30117	3.5253	3.61471	3.78746	3.62102	3.37054	3.57692	3.41284	3.46168	3.40956	3.28746	0.342095	0.691085	0.063969	0.0496171	0.161272	-0.150259	6.22347e-05
Q61033	Lamina-associated polypeptide 2, isoforms alpha/zeta	Tmpo	5.46221	5.3441	5.69987	5.40854	5.77293	4.50129	4.23936	4.15792	4.39401	4.67581	5.47707	5.32904	5.51404	5.44065	4.4852	4.70831	4.1171	4.22495	4.32405	4.58289	5.15605	5.44567	5.44539	5.19837	5.30198	4.86565	4.6088	4.40145	4.54541	4.34215	5.27294	5.52423	5.6602	5.21985	5.52051	4.81661	4.12923	4.81906	4.43853	4.57082	0.87949	0.962859	0.0188475	0.127632	0.300946	-0.161201	4.06995e-07
Q91X72	Hemopexin	Hpx	4.53767	4.78689	4.51555	5.34094	4.64755	5.87092	5.33254	6.02199	5.71045	5.17457	5.05805	5.13732	4.43967	5.44637	5.3098	5.35836	5.32283	5.81441	5.65792	4.91896	5.19135	4.22844	4.58807	5.10745	5.03309	4.44627	4.89568	5.35991	5.32975	5.3986	5.01698	4.98998	3.94407	4.06714	5.19	4.97297	5.37489	4.93903	5.07743	4.98229	0.353329	0.699508	0.186326	0.00720268	0.0492292	0.440614	0.00183319
P28271	Cytoplasmic aconitate hydratase	Aco1	3.50112	3.80576	3.59826	3.77498	3.52688	3.99839	3.7471	4.13188	3.5808	3.65886	3.63549	3.80117	3.52834	3.8563	3.8947	4.00472	3.82831	4.03262	3.70306	3.66109	3.93767	3.40857	3.60801	3.91282	3.77612	3.51275	3.64509	3.78391	3.86979	3.76936	3.47283	3.36758	3.40918	3.6197	3.65129	3.65425	4.1425	3.86302	4.04867	3.89047	0.36034	0.701447	0.0759233	0.847075	0.92619	0.0166991	0.0815695
Q61881	DNA replication licensing factor MCM7	Mcm7	3.13261	3.19495	3.00046	2.94176	2.81251	3.00988	2.70394	2.74616	2.78655	2.45817	3.23367	3.07872	2.80394	2.90247	3.03663	2.94609	2.58433	2.80327	2.83627	2.94095	3.07228	3.29431	3.04803	3.15776	3.25517	3.0888	3.01996	3.03425	3.09472	3.12741	3.11675	3.39297	3.33896	3.02592	3.14242	3.16425	3.11348	3.11595	3.42663	3.27675	0.0135571	0.164417	-0.170686	3.00405e-05	0.00317647	-0.364663	0.0045058
P01872	Immunoglobulin heavy constant mu	Ighm	4.26364	4.71256	4.15841	4.43886	4.23891	6.09102	6.83875	6.46883	6.27764	7.15766	4.90069	4.41461	4.15841	4.47282	4.77571	5.81567	6.88733	6.40144	6.33558	6.76803	4.81356	4.42157	4.44983	4.80761	4.94508	6.61289	6.95836	7.34812	6.39396	7.46457	4.64083	4.8206	4.40535	4.41947	5.17538	6.37025	7.25802	7.5153	6.97839	7.53904	0.0612247	0.3385	-0.236465	0.0118829	0.0674326	-0.539695	8.81115e-11
P22599	Alpha-1-antitrypsin 1-2	Serpina1b	2.91246	2.9283	2.34785	3.73102	2.4125	3.52015	1.35014	2.83445	2.05399	2.061	3.53468	3.52028	2.02971	3.89816	3.54276	2.68971	1.77036	2.31982	1.60627	1.85054	3.13342	1.7255	2.83693	3.42067	3.39422	2.12692	1.72497	1.99704	2.36565	2.28768	3.16717	3.11619	1.75468	2.36264	3.33061	2.62679	2.02924	2.22013	2.03507	2.04508	0.38126	0.714757	0.261571	0.789045	0.895212	0.0597873	0.00742375
Q9JLJ2	4-trimethylaminobutyraldehyde dehydrogenase	Aldh9a1	4.01477	4.29627	4.1645	4.12277	4.07786	4.49896	4.28579	4.69454	4.18505	4.00931	4.1031	4.17459	4.06026	4.15205	4.23152	4.53416	4.26052	4.60723	4.27408	4.06113	4.37083	4.07541	4.11811	4.111	4.15048	4.41442	4.47758	4.4631	4.41093	4.41585	4.10346	4.12045	4.25281	4.25266	4.06723	4.43657	4.62051	4.46752	4.34656	4.29973	0.587052	0.842552	-0.0224764	0.243958	0.46016	-0.0941989	0.018798
Q9QXY6	EH domain-containing protein 3	Ehd3	1.65779	1.86717	2.13995	1.59184	1.5437	2.11352	1.49574	1.55781	0.994513	1.20988	1.84766	1.719	1.48039	1.83508	2.09529	2.07364	1.6488	1.87451	1.62018	1.63746	1.90639	2.05137	2.15909	2.21483	1.96471	1.68337	1.80523	1.8154	2.30019	1.62774	2.05619	2.12145	1.65984	2.03124	1.8001	2.29317	1.77737	2.11352	1.83651	1.72284	0.023443	0.218553	-0.218736	0.0567917	0.176664	-0.27493	0.25058
O88685	26S proteasome regulatory subunit 6A	Psmc3	4.28371	3.83548	3.9791	4.10057	3.95222	4.34844	4.1065	4.43602	4.11827	4.22028	4.21031	4.02273	3.78438	4.04896	3.55256	4.09616	4.11019	4.33054	4.36821	4.27896	4.23704	4.12842	4.303	4.29823	4.19705	4.41609	4.6186	4.2424	4.30669	4.19454	4.24308	4.19089	4.17974	4.11278	4.33775	4.32338	4.42856	4.30645	4.25926	4.12239	0.00291969	0.0611646	-0.245795	0.195119	0.398298	-0.0804784	0.00345754
Q62318	Transcription intermediary factor 1-beta	Trim28	5.11446	4.99581	5.48088	5.11773	5.34633	4.80707	4.87603	4.58462	4.31194	4.59926	5.17719	5.24211	5.20797	5.1778	5.02376	4.8181	4.51913	4.66504	4.46418	4.59725	5.29023	5.29424	5.39174	5.17849	5.16177	4.87448	5.15816	4.81597	4.90216	4.61636	5.26832	5.37345	5.55042	5.11758	5.33177	4.83839	4.87572	5.08803	4.72137	4.77546	0.0950077	0.404604	-0.107398	0.00455969	0.0371805	-0.24235	3.06368e-07
Q8BG32	26S proteasome non-ATPase regulatory subunit 11	Psmd11	3.78988	3.7427	3.88037	3.74684	3.80901	3.92492	3.73548	3.99618	3.77685	3.66351	4.01563	4.01417	3.41525	3.93143	3.95966	3.93831	3.82945	3.95496	3.90228	3.55036	3.96796	3.98345	3.92253	4.00979	4.03095	3.94036	4.25241	4.06716	3.85416	3.99484	4.02825	3.80857	3.84793	3.91148	4.00324	4.01296	4.09616	4.05372	4.13052	3.85441	0.0646742	0.349759	-0.120918	0.00390875	0.0333878	-0.198441	0.964576
Q61107	Guanylate-binding protein 3	Gbp3	3.14197	2.98908	3.08948	2.79805	2.71946	2.60194	2.60572	3.53931	2.73868	2.66346	3.1668	3.10326	2.86574	3.18124	3.02503	2.96787	2.60586	3.70719	3.00227	2.73526	3.13789	2.94393	3.11408	2.95859	3.0748	3.11621	3.70299	3.53389	3.16722	3.28976	3.22331	3.13892	2.79219	3.17824	3.17372	3.34307	3.47191	3.56771	3.71621	3.36162	0.338315	0.689892	-0.0655594	0.00215061	0.0247778	-0.510305	0.512745
P46471	26S proteasome regulatory subunit 7	Psmc2	3.67766	3.99465	3.70865	3.76033	3.69966	3.90979	3.79121	4.00537	3.60594	3.63298	3.79715	3.79588	3.51132	3.71971	3.66926	3.75101	3.53227	3.82211	3.60788	3.68109	3.81746	3.75371	3.82305	3.75885	3.83392	3.63905	3.78777	3.96999	3.92226	3.83425	3.89262	3.86338	3.84332	3.79375	3.78531	3.87524	4.10601	3.91381	4.04701	3.93593	0.0591885	0.333472	-0.0831091	0.0152544	0.0772118	-0.169167	0.993099
P48025	Tyrosine-protein kinase SYK	Syk	4.02137	4.22447	4.28007	3.81649	4.19164	3.40681	3.70345	3.92532	3.37844	3.24254	3.98217	4.02695	4.10102	3.89807	4.35193	3.68098	3.55794	3.80991	3.21304	3.31725	4.15284	4.48567	4.03677	4.19574	4.18053	4.09548	4.10421	4.1249	3.89726	3.60864	4.09427	4.41471	4.42859	4.32948	4.08914	3.80628	3.6327	4.3318	3.58027	3.71459	0.0568909	0.328005	-0.151356	0.00487892	0.0381061	-0.366046	1.30223e-05
P63037	DnaJ homolog subfamily A member 1	Dnaja1	3.65616	3.32798	3.66842	3.25339	4.08398	4.2783	3.67453	3.12372	3.00134	3.1525	3.37548	3.4229	4.10081	3.26135	3.3024	3.15315	3.50191	2.99729	3.6042	2.97071	3.39373	3.92516	3.35058	3.4473	3.1551	3.83033	3.75888	3.10251	3.31362	3.1498	3.47368	3.63978	3.9452	4.78361	3.62388	3.51338	4.34094	3.10427	3.33224	3.37076	0.480033	0.779302	-0.128514	0.464061	0.678741	-0.135907	0.248186
Q9Z1X4	Interleukin enhancer-binding factor 3	Ilf3	3.85711	3.83996	4.17643	3.66347	4.22927	3.68017	3.64383	3.42916	3.34679	3.44405	3.7698	3.67976	4.53449	3.73454	4.24994	3.63515	3.90462	3.60228	3.47485	3.69153	3.80644	4.12652	3.7715	3.78187	3.70504	4.09505	4.21152	3.57449	3.56431	3.86844	3.83703	3.79665	4.20973	4.07891	3.88952	3.8355	3.48732	3.66421	3.40184	3.5285	0.512993	0.798531	0.0731539	0.18486	0.384566	-0.137874	0.00208887
Q99KE1	NAD-dependent malic enzyme, mitochondrial	Me2	3.90729	4.26009	4.21469	3.94221	4.1147	4.36938	4.38386	4.52014	4.0788	3.94952	3.921	4.03329	4.05249	3.97578	4.21633	4.29964	4.27288	4.29662	4.16783	3.975	3.99281	4.07403	3.96298	3.98845	3.86295	4.16303	4.18696	4.22936	4.16507	4.06566	3.95843	3.95243	4.02423	4.03289	3.94955	4.23294	4.42447	4.0985	4.29394	3.98918	0.0811321	0.383878	0.0839127	0.516388	0.717828	0.0464541	0.031463
Q9CPY7	Cytosol aminopeptidase	Lap3	3.94253	3.7346	3.96585	3.97953	4.197	4.30346	4.2685	4.65784	3.66752	3.82083	3.93716	3.88406	4.00513	3.68646	3.92083	4.18604	4.13926	4.56518	3.89319	3.69888	3.91248	3.73857	3.82083	3.78348	3.8123	4.3576	4.56224	4.313	3.91239	3.9692	3.77175	3.69223	3.96966	3.90179	3.78047	4.18064	4.28953	4.05437	4.02263	3.88601	0.055757	0.324694	0.10696	0.792223	0.896857	-0.0346887	0.115929
P97371	Proteasome activator complex subunit 1	Psme1	6.73925	5.61671	6.13686	6.54323	5.85191	6.32125	5.53217	6.20547	6.22637	5.92124	6.78835	6.49584	5.96571	6.63095	5.90468	5.52533	5.57458	6.14495	6.38043	6.14219	6.36008	5.91153	6.63369	6.56376	6.42692	5.84766	6.15203	5.89909	6.10382	6.14577	6.52181	6.34064	6.13127	6.19075	6.70205	6.56817	6.26761	6.3001	6.34699	6.33159	0.48058	0.779531	-0.1109	0.132279	0.3098	-0.198884	0.129918
P23492	Purine nucleoside phosphorylase	Pnp	4.95029	5.39527	4.91792	5.02112	5.19317	5.37556	5.42314	5.78657	5.01208	5.11151	5.06145	4.97068	5.05671	5.07232	5.32137	5.30614	5.24494	5.70326	5.24392	5.0846	5.0621	4.99437	4.88961	5.11081	5.04247	5.19512	5.36119	5.52715	5.33493	5.36799	5.07035	5.08409	5.0205	5.08844	5.02369	5.24859	5.60926	5.37019	5.30758	5.31586	0.302818	0.660996	0.0573866	0.702858	0.846946	-0.0346147	0.0243713
Q6IRU2	Tropomyosin alpha-4 chain	Tpm4	2.64753	3.78823	2.96204	3.71166	2.16211	3.27294	3.64308	3.61449	2.52607	2.67064	3.34021	3.98605	2.29712	2.86112	3.43022	3.0466	3.44157	3.46061	3.33247	2.76302	4.61536	1.90031	4.32081	4.25288	4.21475	2.0248	2.63179	4.49005	4.3304	4.75924	4.26865	4.49102	1.85911	2.07593	3.61385	3.31622	4.4593	4.27141	4.84822	4.52252	0.299104	0.658112	-0.442638	0.02872	0.113833	-0.788247	0.807902
P63158	High mobility group protein B1	Hmgb1	8.62685	8.78104	8.82886	8.04022	8.67733	6.54078	6.50754	6.25726	6.09819	5.84325	8.28841	8.41519	8.81978	7.82956	8.25267	7.12645	6.53576	6.09039	5.7994	5.81524	7.90593	8.68245	8.67447	8.70712	8.60316	7.37289	6.87554	6.10896	6.20782	5.88745	7.52543	8.09573	9.18068	8.90461	8.28917	6.7404	6.0716	6.80128	5.72832	6.04594	0.996392	0.999636	-0.000881577	0.573798	0.760252	-0.122594	2.07482e-10
P18242	Cathepsin D	Ctsd	4.93154	4.72491	4.64582	5.07495	4.67225	5.72048	5.4385	5.94319	5.78579	5.65716	4.91954	5.13331	4.73033	5.04323	5.03946	5.61814	5.40477	5.96013	5.63872	5.71418	5.34999	4.87565	5.31899	5.29438	5.30922	5.5068	5.62952	5.80411	5.72687	5.75334	5.25019	5.07592	4.92826	5.14309	5.26835	5.73476	6.00321	5.73105	5.80623	5.73	0.00173961	0.0477949	-0.289868	0.449043	0.666116	-0.0544824	1.35153e-08
Q99MR6	Serrate RNA effector molecule homolog	Srrt	4.25133	3.77492	4.3134	3.84135	4.37058	3.33412	4.01743	3.51117	3.20599	3.09369	3.85487	3.6481	4.65353	3.69797	4.0813	3.6913	3.8104	3.42009	3.47755	3.1289	3.84398	4.3049	3.93904	3.83512	3.81466	4.2093	4.07373	3.41473	3.23638	3.32962	3.79429	3.96337	4.38779	4.19284	4.00772	3.82048	3.53202	3.64251	3.49567	3.49013	0.752809	0.920033	0.0403631	0.276052	0.494867	-0.155394	0.000736361
Q71LX4	Talin-2	Tln2	1.77295	1.03755	1.34609	1.4256	1.29557	1.79498	2.38564	1.73951	2.25651	2.48569	1.2845	1.17527	0.917665	2.40236	1.10997	1.6779	1.06387	1.58952	1.58026	2.26327	1.27164	1.03076	1.52762	1.70872	1.19789	1.93353	1.81308	1.56371	2.00331	1.38567	0.865347	0.53983	1.58128	1.17747	1.34713	2.27437	1.46134	1.54872	2.16341	2.36162	0.398047	0.727741	0.151984	0.857624	0.930148	0.0328393	0.0190083
Q9WV32	Actin-related protein 2/3 complex subunit 1B	Arpc1b	5.74153	6.27632	5.94796	5.77295	5.9032	5.85145	5.75477	5.93218	5.48018	5.32375	5.75325	5.91275	5.95926	5.66296	6.08362	6.05208	5.6969	5.96606	5.36634	5.29782	5.75689	6.01645	5.7813	5.83194	5.73478	5.87089	5.73022	5.94644	5.46043	5.57998	5.77205	5.93795	5.84558	5.93264	5.69915	5.78749	5.95331	5.97615	5.58595	5.29624	0.301108	0.659479	0.0705074	0.693136	0.840451	-0.0465558	0.0460614
A2AGT5	Cytoskeleton-associated protein 5	Ckap5	2.0462	1.7097	2.06044	1.83448	2.05753	1.2818	1.41829	1.62591	1.07982	1.52373	2.02693	1.70103	2.22911	1.68526	2.20023	1.49113	1.45846	1.59367	1.74032	2.19931	1.55367	2.09076	1.73306	1.44633	1.51516	1.91415	1.88833	1.71539	1.64084	1.45402	1.70053	1.75419	2.05026	1.89425	1.77192	1.85813	1.56309	1.64414	1.85126	1.90588	0.04394	0.290487	0.204077	0.0743905	0.209966	-0.202277	0.00191632
P24063	Integrin alpha-L	Itgal	3.18046	3.43369	3.09417	3.48626	2.63751	3.98604	3.27554	3.95636	3.34635	2.96441	3.61345	3.72901	2.51344	3.43842	3.13136	3.68889	3.2611	3.74927	3.15317	3.16241	3.44802	2.75498	3.55682	3.52301	3.48647	3.34134	3.19398	3.98671	3.76093	3.72496	3.4317	3.52128	3.05016	2.95894	3.19258	3.88042	3.98862	3.80566	3.87209	3.63165	0.67278	0.885043	-0.0666193	0.0782277	0.217128	-0.264281	0.19663
Q921M7	CYFIP-related Rac1 interactor B	Cyrib	5.21429	5.07922	4.94786	5.0432	5.04177	4.78646	4.87912	4.8489	5.0442	4.64002	5.20396	5.12296	4.68435	5.1586	5.01118	4.92479	4.57761	4.77605	4.7958	4.80642	4.90177	5.1097	5.09638	4.92388	4.95808	5.13455	5.02833	4.6767	5.10299	4.63046	5.0873	5.00957	4.98843	5.01828	5.18353	4.95677	4.66326	5.00092	4.98751	4.93454	0.688066	0.892676	0.0230469	0.169108	0.361326	-0.103665	0.00140526
P26638	Serine--tRNA ligase, cytoplasmic	Sars1	3.53147	4.00427	3.66984	3.79267	3.78298	3.43026	2.91769	3.35451	3.18636	3.83783	3.82703	3.88587	4.07869	4.01753	3.80463	3.5678	3.15359	3.26324	3.20145	3.94773	3.70718	3.81053	3.69218	3.667	3.79287	3.5113	3.58371	3.33234	3.64441	3.5127	3.83435	3.71729	3.88788	3.86716	3.67542	3.42365	3.13083	3.78105	3.77101	3.73307	0.221863	0.592814	0.0743111	0.210529	0.418519	-0.156361	0.000872728
P13864	DNA (cytosine-5)-methyltransferase 1	Dnmt1	2.52445	2.88226	2.44667	1.94653	2.7049	2.48118	1.10993	1.3007	1.07782	1.69438	2.46391	2.19602	2.99911	2.17646	2.48857	1.63423	1.72518	1.28996	1.45659	2.05142	1.91552	2.74945	2.08591	2.12427	2.09241	1.96986	1.65853	1.68757	1.87458	1.17407	2.19921	2.28049	2.78334	2.49343	2.25004	1.65528	1.00936	1.70429	1.41193	1.65253	0.193413	0.56137	0.18548	0.989015	0.995523	0.00233774	5.59861e-05
P50580	Proliferation-associated protein 2G4	Pa2g4	4.54675	4.96123	4.47208	4.40938	4.38218	4.729	4.26909	4.57765	4.08853	3.91431	4.63783	4.53608	4.4186	4.34739	4.72877	4.67137	4.20487	4.44593	4.41601	4.3132	4.53374	4.65552	4.50925	4.50434	4.49654	4.62463	4.65672	4.50669	4.38637	4.41201	4.49925	4.60125	4.59382	4.51485	4.49159	4.63926	4.53598	4.69222	4.60708	4.38162	0.949365	0.98656	0.00401421	0.0581126	0.179997	-0.181263	0.0899945
Q922R8	Protein disulfide-isomerase A6	Pdia6	5.36919	4.75412	5.10499	5.40079	5.61444	5.93123	5.61551	6.30117	5.98871	5.8919	5.35551	5.44562	5.20636	5.2391	5.10359	5.32841	5.68183	6.43597	6.17035	5.8953	5.52712	5.53401	5.49834	5.59574	5.68503	6.21658	6.94465	6.61632	6.56997	6.38488	5.40464	5.57704	5.75396	5.82467	5.58198	6.0632	6.36452	6.54527	6.36651	6.38268	0.000857895	0.0325	-0.338883	0.000775808	0.0149538	-0.521419	6.45494e-05
P50544	Very long-chain specific acyl-CoA dehydrogenase, mitochondrial	Acadvl	3.05887	3.23293	3.11736	3.04116	2.99628	3.31665	3.41897	3.68654	3.01371	2.99377	3.12633	3.12483	3.04273	3.29771	3.22833	3.38446	3.71977	3.59982	3.37479	3.08538	3.39329	3.11444	3.05763	2.97535	3.04826	3.10891	3.36309	3.53947	3.4134	3.18204	3.19932	3.08417	3.06158	3.18237	3.08228	3.40117	3.63502	3.35085	3.32465	3.30301	0.889309	0.96706	0.00678482	0.977421	0.989595	-0.00277395	0.0177581
P68510	14-3-3 protein eta	Ywhah	5.17459	5.12755	4.84416	5.14771	4.45744	5.20975	5.19002	5.62251	5.037	4.88078	5.1821	5.09237	4.65547	4.84442	5.29301	5.27389	4.90705	5.66712	5.17812	4.91121	5.00684	4.75409	5.12955	5.13391	5.01597	5.24767	5.34729	5.32454	4.45555	5.03314	5.0567	5.00572	4.90796	4.93927	5.17074	5.32561	5.43592	5.11122	5.07	5.02178	0.751401	0.919461	-0.030195	0.691422	0.838943	0.0504748	0.110477
P16015	Carbonic anhydrase 3	Ca3	3.63968	3.88771	2.79304	4.7319	3.95899	5.72165	5.77567	6.35967	6.73429	6.16291	3.3703	4.97187	4.5442	6.20422	4.02351	5.82207	6.3118	6.10524	6.44619	6.60675	6.47436	1.76999	3.12141	3.17608	1.79205	2.66526	5.13934	4.79799	5.39506	6.26676	4.15799	5.33556	4.02051	3.38763	4.5291	5.53306	6.80755	5.11056	4.92526	5.25473	0.440994	0.756471	0.436071	0.0113316	0.065905	1.01507	7.5083e-06
Q9DBR7	Protein phosphatase 1 regulatory subunit 12A	Ppp1r12a	3.00928	2.50505	3.15426	3.1219	3.01086	3.7928	2.67892	2.32587	3.76628	3.22035	3.0003	3.01606	3.83378	3.24972	3.51875	3.87143	2.55378	2.88814	3.60957	4.80254	2.61291	2.32689	3.0005	2.91043	2.82514	2.76211	2.67456	2.17197	2.35506	3.65093	2.74546	2.97936	2.46643	3.02204	3.15742	2.58755	2.49706	2.56105	2.26052	2.73659	0.0261507	0.23176	0.337339	0.0160208	0.0796819	0.725225	0.439583
Q8VCW8	Medium-chain acyl-CoA ligase ACSF2, mitochondrial	Acsf2	3.91845	4.39688	3.95261	3.95289	4.0588	3.9823	3.7821	4.10766	4.11948	3.87016	4.03434	3.78677	3.86176	4.15946	4.02411	3.99557	3.8537	4.12247	4.19258	3.96859	4.06307	4.16387	4.07001	4.04025	4.01491	3.90846	4.26403	3.87985	4.25558	4.28312	4.23883	3.95233	4.05952	3.94824	4.11368	4.14521	4.0523	4.21865	4.23089	4.12394	0.405475	0.730785	-0.0518621	0.0437482	0.148169	-0.136741	0.828381
Q9QZQ8	Core histone macro-H2A.1	Macroh2a1	7.21042	7.83941	7.35439	7.21407	7.45648	6.65051	6.86295	6.56828	6.51058	6.61166	7.24131	7.19068	7.74671	7.30414	7.58361	7.16646	6.71688	6.61355	6.74135	6.53861	7.18727	7.5626	7.23483	7.28263	7.12521	7.10028	6.94566	6.55829	6.63308	6.56733	7.09509	7.33422	7.50993	7.39915	7.23531	6.94529	6.50147	6.93708	6.71621	6.55719	0.204512	0.575599	0.117499	0.607248	0.780073	-0.0481042	7.26852e-07
P62814	V-type proton ATPase subunit B, brain isoform	Atp6v1b2	4.20557	4.34619	4.16548	4.28507	4.1687	4.58687	4.35391	5.01876	4.52982	4.46805	4.19457	4.21929	3.99979	4.09779	4.20841	4.48744	4.45328	5.03544	4.50863	4.63651	4.35479	4.02637	4.30024	4.11722	4.19579	4.39915	4.76299	4.74598	4.59898	4.66255	4.23947	4.27433	4.01357	4.10095	4.22679	4.59329	4.74584	4.5479	4.75078	4.62597	0.931398	0.983897	0.00413322	0.672208	0.826676	-0.0354714	5.38193e-05
Q99J77	Sialic acid synthase	Nans	4.5403	4.0815	4.69648	4.4169	4.91113	4.39297	4.725	4.80158	4.76325	4.64158	4.39358	4.31217	4.99622	4.44714	4.37168	4.43738	4.88821	4.74486	4.82962	4.59092	4.49977	4.6241	4.48214	4.4864	4.40063	4.96891	5.37821	4.887	4.77004	4.76296	4.33718	4.59076	4.87716	4.74702	4.61603	4.78034	4.61038	4.81712	4.77325	4.79171	0.633537	0.867313	-0.0494099	0.0532189	0.169601	-0.172454	0.125096
D3Z6Q9	Bridging integrator 2	Bin2	4.1884	3.90744	4.37104	3.94685	4.30348	3.63536	3.96371	3.7034	3.695	3.43579	4.19145	3.99079	4.56678	4.1695	4.0135	3.81545	3.97656	3.66968	3.79155	3.56046	3.77715	4.35472	4.16634	4.10855	4.03131	4.11697	4.13565	3.41422	3.4107	3.40596	3.95303	4.20467	4.42895	4.075	4.09866	3.9565	3.59013	3.61311	3.56015	3.42924	0.617223	0.857437	0.0450863	0.574055	0.760243	0.0614345	6.16881e-05
Q3U9G9	Delta(14)-sterol reductase LBR	Lbr	4.90889	5.79861	5.12461	4.74891	4.98659	4.00462	3.86777	3.7954	3.28128	3.06413	4.96327	4.88325	5.25995	4.72621	5.10519	4.165	3.71946	3.65361	3.7608	3.15805	4.68167	5.28407	4.86911	4.71105	4.57715	4.01864	3.82858	3.41661	3.68383	3.60344	4.77884	4.80622	5.31983	5.00583	4.58019	4.01781	3.7589	4.00468	3.7157	3.49698	0.160418	0.522403	0.189153	0.43269	0.651622	-0.107504	2.85603e-08
Q8VDP3	[F-actin]-monooxygenase MICAL1	Mical1	2.76722	3.18307	2.84591	2.66899	2.63423	2.86554	2.42455	2.8434	2.50658	2.18698	2.69839	2.93762	2.35327	2.64146	2.68694	2.82659	2.2789	2.79122	2.82118	2.43387	2.74856	2.86894	2.59983	2.77436	2.64124	2.36659	2.54021	2.55584	2.95856	2.83595	2.74906	2.90626	2.73632	2.5132	2.53675	2.72715	2.7832	2.7571	2.98619	2.64556	0.675798	0.885781	0.0342588	0.265169	0.484096	-0.117752	0.196465
Q91YR7	Pre-mRNA-processing factor 6	Prpf6	2.85326	3.12912	3.05479	2.73804	2.83172	2.96087	2.81237	2.49085	2.06236	2.18159	2.83454	2.96606	2.72419	2.698	2.86922	2.83874	2.91857	2.6751	2.24015	2.4744	2.87362	2.9796	2.68143	2.81825	2.83728	2.71748	2.89563	2.39688	2.5346	2.26305	2.75744	2.5343	2.91238	2.78246	2.90813	2.6313	2.58607	2.6564	2.41109	2.1889	0.32509	0.67957	0.0614058	0.765215	0.881979	0.0373607	0.0141678
P17751	Triosephosphate isomerase	Tpi1	6.80585	6.20253	6.7053	6.69594	7.00693	7.03196	7.135	7.21486	6.92876	6.58576	6.68489	6.61206	7.03053	6.64085	6.68589	6.75115	7.24793	7.2206	6.9526	6.69407	6.73306	6.8968	6.78265	6.81352	6.73748	7.29117	7.31523	6.99149	6.55232	6.87976	6.64834	6.78498	6.93553	6.87601	6.98857	7.03893	7.14581	6.83312	6.71475	6.86044	0.174333	0.542887	-0.112618	0.898104	0.95023	0.0139661	0.0187674
P62141	Serine/threonine-protein phosphatase PP1-beta catalytic subunit	Ppp1cb	2.48438	2.64203	2.69844	2.69652	2.58221	2.6738	2.37446	2.90126	2.62027	2.3826	2.69492	2.62603	2.58654	2.67806	2.6979	2.8829	2.5577	2.83952	2.70298	2.67652	2.57587	2.72056	2.5955	2.55943	2.53266	2.53871	2.57658	2.69074	2.66212	2.61772	2.55023	2.53214	2.62409	2.70285	2.44318	2.67039	2.75102	2.63373	2.64002	2.52391	0.126928	0.465824	0.0550522	0.63157	0.797248	0.0307078	0.725435
Q8C2K5	RAS protein activator like-3	Rasal3	2.6296	2.84361	2.58117	2.508	2.44159	2.29654	1.97172	2.1571	1.60673	1.90923	2.60868	2.54585	2.59589	2.44438	2.53937	2.43085	1.91937	1.71953	1.95741	1.96557	2.40492	2.76745	2.38832	2.44052	2.38353	2.42275	2.40484	1.97001	2.47829	2.32526	2.43061	2.4532	2.68189	2.57549	2.07308	2.4431	2.18872	2.28582	2.3948	2.08391	0.120773	0.453307	0.113914	0.00456891	0.0370909	-0.306343	2.57909e-06
Q91VC3	Eukaryotic initiation factor 4A-III	Eif4a3	3.6237	4.37671	3.83356	3.50149	3.65502	3.70936	3.27678	3.67756	3.21192	2.92264	3.76797	3.74264	3.62879	3.73022	3.89906	3.68184	3.28794	3.42292	3.273	3.15561	3.54328	4.0543	3.60717	3.68935	3.68215	3.55751	3.47943	3.27089	3.6783	3.4178	3.67666	3.76047	3.90886	3.82518	3.76188	3.59436	3.5324	3.59616	3.50478	3.25361	0.782864	0.931141	0.0249855	0.190349	0.392635	-0.126565	0.00161458
Q6A068	Cell division cycle 5-like protein	Cdc5l	3.24082	3.61549	3.52967	3.3101	3.60341	2.91911	2.07222	1.29911	1.45233	2.07154	3.09025	2.9007	3.72962	3.08957	2.79591	2.85875	1.78564	1.65729	1.96516	1.8623	3.13059	3.33058	3.16788	2.96522	2.85969	2.49921	2.05701	2.23412	2.06971	1.89823	2.89294	3.17112	3.39421	3.18287	3.06251	2.54368	2.0264	2.55136	1.95041	2.35404	0.148777	0.50536	0.174793	0.245878	0.462057	-0.224071	3.56485e-06
P97372	Proteasome activator complex subunit 2	Psme2	6.26468	5.46484	6.06728	6.03428	6.00175	5.9028	5.71099	5.92249	5.82256	5.68554	6.24454	6.03725	5.6446	5.99994	6.072	5.72196	5.7308	5.88566	5.9278	5.79836	5.72966	6.19717	6.08464	5.81182	5.78887	6.3751	6.32622	5.58376	5.62992	5.76141	5.94906	5.65758	6.12827	6.05044	5.92538	5.9049	5.88838	5.80766	5.93717	5.74874	0.607275	0.854113	0.0508274	0.349808	0.572246	-0.08543	0.0547477
Q63836	Selenium-binding protein 2	Selenbp2	-3.61686	-2.96632	-3.0826	NaN	-2.95388	-2.73874	-1.6597	-2.11945	-2.88068	-2.9357	-3.96923	-4.53905	-2.65291	-3.31802	-2.11314	-2.30594	-2.94786	-2.95288	-1.97807	-2.28054	-2.82867	-3.78568	-3.47118	NaN	-4.03192	-1.73497	-2.89178	-4.68561	-3.06507	-2.82646	-3.25424	NaN	NaN	-3.86153	NaN	-2.8518	-3.43708	-2.66252	-4.15547	NaN	0.393493	0.723374	0.293093	0.0492968	0.160993	0.665684	0.0131723
Q8BPU7	Engulfment and cell motility protein 1	Elmo1	3.32638	3.9339	3.71965	3.51308	3.40679	3.53047	4.21878	3.39002	3.40034	3.34129	3.33552	3.38159	3.44426	3.32729	3.55004	3.55817	3.30476	3.4904	3.40764	3.50926	3.36368	3.49446	3.59069	3.38715	3.46926	3.52663	3.34696	3.3637	3.29453	3.53471	3.48789	3.52199	3.72067	3.49196	3.32004	3.63946	3.39955	3.58861	3.52693	3.13448	0.901664	0.971227	0.00907154	0.41801	0.638155	0.0795568	0.839556
Q9JI11	Serine/threonine-protein kinase 4	Stk4	4.10456	3.89801	4.11316	4.19065	3.83337	4.10555	3.4242	3.84466	3.73997	3.53435	4.24638	4.26755	3.29513	4.27622	3.72505	3.86216	3.48495	3.8192	3.82381	3.59543	4.24554	4.10169	4.32871	4.30041	4.22794	4.03852	3.89421	3.79067	3.71312	3.68123	4.26015	4.31405	4.04519	4.02543	4.27332	4.16792	3.92352	4.02301	3.83326	3.76682	0.0533225	0.317711	-0.217235	0.0698973	0.201684	-0.159801	0.0350224
P63087	Serine/threonine-protein phosphatase PP1-gamma catalytic subunit	Ppp1cc	-0.673281	-0.364519	-0.596199	-0.435785	-0.715492	0.105811	-0.0359573	-0.0182552	-0.501265	-1.58851	-0.489308	-0.382307	-0.438112	-0.423038	-0.27722	-0.0355072	-0.336317	-0.0306988	-0.931555	-1.76211	-0.36985	-0.477434	-0.577011	-0.821718	-1.62081	-0.129965	-0.197161	0.000843048	-0.772238	-0.155283	-0.50296	-0.661448	-0.549522	-0.386845	-0.599836	-0.0237312	0.109896	-0.0201702	-0.650153	-1.13775	0.16747	0.532744	0.177217	0.404731	0.625563	-0.215865	0.880044
Q64521	Glycerol-3-phosphate dehydrogenase, mitochondrial	Gpd2	3.0693	3.23385	3.25855	3.32168	3.04867	3.32045	3.23442	3.55231	2.81472	3.38996	3.00573	3.1177	3.2381	3.28526	3.29795	3.45231	3.49701	3.68295	3.2738	3.11576	3.56562	3.25805	2.95771	3.07924	2.61001	3.16894	3.38922	3.2769	3.30461	3.27555	2.93737	3.12125	3.41807	3.36014	3.08339	3.44306	3.59622	3.10391	3.36636	3.05627	0.613411	0.855688	0.0485933	0.709408	0.851258	0.0352656	0.107275
E9Q912	Rap1 GTPase-GDP dissociation stimulator 1	Rap1gds1	2.75235	2.30291	2.43616	2.68347	1.97013	2.7808	2.14467	2.9164	2.68535	2.87048	2.94951	2.8809	1.62529	2.867	2.55674	2.74302	2.06252	2.9836	2.65505	2.80613	2.76081	2.27715	2.7379	2.78257	2.60432	2.57845	2.72133	2.6923	2.89479	3.00271	2.77417	2.55717	2.29699	2.35306	2.73148	2.9477	2.98643	2.76275	3.02632	2.8949	0.580123	0.841141	-0.085117	0.108296	0.270484	-0.185967	0.347713
Q6A0A9	Constitutive coactivator of PPAR-gamma-like protein 1	FAM120A	2.5816	2.92662	2.61276	2.48904	2.5012	2.46438	2.38364	2.44297	1.83024	2.0697	2.5587	2.66239	2.52687	2.60259	2.8836	2.51709	2.11739	2.48268	2.00479	2.21485	2.54327	2.74413	2.3553	2.65908	2.43922	2.42204	2.39411	2.44338	2.56245	2.48186	2.58864	2.44658	2.47323	2.61775	2.36954	2.30727	2.33615	2.52414	2.57919	2.41522	0.095277	0.405255	0.110862	0.0275939	0.110895	-0.193806	0.000471223
Q9EQP2	EH domain-containing protein 4	Ehd4	3.47099	3.63842	3.61236	3.76399	3.88788	3.10896	3.16713	3.7234	2.72936	2.95382	3.48912	3.56911	3.55647	3.64239	3.9685	3.30389	2.87339	3.79152	2.82311	2.99804	4.08447	3.72372	3.76689	3.86258	4.04418	3.5916	3.64296	3.62139	3.20399	3.24099	3.77271	3.71116	3.85959	4.01898	3.75228	3.49767	3.27415	3.76351	3.45586	3.50464	0.00927804	0.131297	-0.199733	0.0192307	0.0887692	-0.332411	0.000729422
Q3UIA2	Rho GTPase-activating protein 17	Arhgap17	3.79335	3.40241	4.00433	3.61353	3.84569	2.83576	3.34656	3.19345	2.8018	2.9909	3.66452	3.67371	3.96176	3.75392	3.55021	3.07333	3.21478	3.10649	2.83022	2.86138	3.7159	4.0981	3.64876	3.67515	3.403	3.43233	3.71604	3.04029	3.01533	2.85714	3.68011	3.72683	4.06515	3.79788	3.55912	3.19261	3.28056	3.37035	3.07506	3.22466	0.905679	0.972509	-0.0106573	0.063289	0.190966	-0.194971	1.34985e-07
Q9JII6	Aldo-keto reductase family 1 member A1	Akr1a1	4.67035	4.43616	5.01175	4.91794	5.16149	5.3397	5.59591	5.54306	5.1549	5.28574	4.58267	4.7048	5.34985	4.9572	5.17801	5.29288	5.67388	5.61843	5.36383	5.05877	4.97897	4.80583	4.67091	4.79328	4.87158	5.60721	5.55319	5.32054	5.18646	5.28928	4.82592	4.65423	4.87467	4.99845	4.79811	5.3447	5.30831	5.05562	5.20846	5.19905	0.490121	0.785403	0.0698275	0.32401	0.543615	0.0854274	0.000368847
E9Q394	A-kinase anchor protein 13	Akap13	1.65471	2.01933	2.10877	1.41718	1.77205	1.20261	1.02257	1.00709	1.10634	0.641466	1.81397	1.6646	1.92813	1.5615	1.55532	1.78743	2.66739	1.19709	0.881222	0.945505	1.79387	1.79773	1.65542	1.61457	1.61424	1.65822	1.47602	1.21199	1.39379	1.11791	1.75938	1.61703	1.92076	1.47408	1.63879	1.4236	1.09704	1.3843	1.6805	1.47035	0.459586	0.767379	0.0609688	0.463513	0.678236	-0.1455	0.0194906
P11247	Myeloperoxidase	Mpo	0.708412	1.24272	1.49981	1.36436	2.78748	2.20501	3.38145	2.37586	2.36771	2.81859	0.807673	1.61238	1.89322	0.929066	1.986	2.10492	3.03922	2.77073	2.50335	2.52908	1.91208	2.99786	1.92718	1.678	3.3642	1.80089	3.12924	1.90191	2.32718	3.13144	1.73037	5.05653	1.7653	2.40105	1.90869	1.70165	3.2268	2.2465	2.02882	2.79396	0.0214824	0.207501	-0.991015	0.432336	0.651449	0.180754	0.000146006
Q569Z6	Thyroid hormone receptor-associated protein 3	Thrap3	4.38597	4.03703	4.66081	3.98028	4.64179	3.50267	3.8068	3.38458	3.57401	3.27193	4.31116	3.89022	4.99792	4.05514	4.31884	3.99078	3.90554	3.33141	3.17777	2.88028	4.02025	4.51923	4.08232	4.04556	4.15816	4.13058	4.0533	3.23729	3.12668	3.24972	4.02363	4.07465	4.62689	4.31022	4.2952	3.63117	3.23035	3.6746	3.05403	3.27566	0.404111	0.730981	0.112304	0.922159	0.962034	0.0162379	4.05711e-05
Q61543	Golgi apparatus protein 1	Glg1	2.64985	2.87694	2.60104	2.91219	2.44121	3.0022	3.06413	3.39628	2.76486	3.01111	2.75288	2.86004	2.52806	2.71122	2.70488	3.07805	3.74792	3.2672	3.06715	2.85326	2.88207	2.42713	2.89025	3.03117	2.85066	2.95128	3.28067	3.24378	2.95866	3.04451	2.86887	2.95816	2.32956	2.86985	2.94384	3.05022	3.38284	3.09022	2.98014	2.9555	0.26559	0.635142	-0.101325	0.761776	0.880586	0.0314321	0.000626884
Q9JLI8	Squamous cell carcinoma antigen recognized by T-cells 3	Sart3	3.1552	3.45723	3.24246	3.01862	3.08381	2.88276	2.37147	2.79392	2.97519	2.61498	3.14161	3.19982	3.20618	2.95624	3.37443	2.92128	2.2664	2.8745	2.402	2.54297	3.27644	3.36723	3.15895	3.0959	3.09289	2.93584	2.79635	2.92047	2.63342	2.71178	3.15871	3.19183	3.20201	3.23383	3.27176	2.9944	2.84061	3.03592	2.65194	2.50243	0.702021	0.900964	-0.0213947	0.179441	0.375709	-0.137768	3.3513e-05
Q80UG5	Septin-9	Septin9	3.90824	3.92247	4.04266	3.9344	3.99719	4.0686	4.0414	3.97797	3.64849	3.48466	3.86664	3.98547	4.1574	3.81876	4.16686	4.07463	3.90052	3.9924	3.76672	3.56068	3.93443	3.94596	3.92895	3.88153	3.83752	4.06967	4.03217	3.86543	3.71809	3.79961	3.81254	3.92068	4.04591	3.99506	3.77109	4.03452	3.85404	3.81484	3.81827	3.6888	0.124465	0.461074	0.0726439	0.828441	0.916293	-0.017936	0.120577
Q9Z0E6	Guanylate-binding protein 2	Gbp2	3.4221	3.74837	3.34689	3.13046	3.22311	3.14765	2.80286	3.3154	2.99954	2.84804	3.66496	3.30633	3.02122	3.1731	3.26344	3.2619	2.88409	3.27539	2.91427	2.92323	3.15202	3.05521	3.05335	3.03255	2.84245	3.24074	3.19806	3.15349	3.32857	3.03368	3.22746	3.04854	3.1845	3.08549	2.94912	3.17038	3.28481	3.1072	3.56757	3.09844	0.00389507	0.0741657	0.26693	0.0321729	0.122951	-0.181052	0.00644331
Q99LX0	Parkinson disease protein 7 homolog	Park7	5.8778	5.21584	5.57848	5.57117	5.52665	5.05411	4.48341	5.15367	4.94315	4.62977	5.92565	5.84889	5.49642	5.87038	5.17137	5.0174	4.56427	5.09256	4.91799	5.03728	5.87017	5.75937	6.08021	5.79018	5.75209	5.34618	5.31336	5.43537	5.28971	5.37593	5.87824	5.79817	5.87952	5.71296	6.06002	5.42493	5.27215	5.77642	5.51656	5.54952	0.016734	0.182743	-0.24983	1.10234e-05	0.00218182	-0.540652	6.55788e-06
O55201	Transcription elongation factor SPT5	Supt5h	5.31744	3.43412	4.45234	5.49403	3.29659	4.88868	2.05981	2.41019	2.28008	2.45323	5.22062	4.42873	2.89478	5.16525	2.96358	4.20239	2.00471	2.14692	4.04253	3.72359	3.32372	4.30783	4.75603	4.53062	4.34767	2.63403	4.03911	4.61744	4.37392	2.62284	4.40576	3.73593	3.01704	4.23264	5.44453	3.16046	5.64252	4.71036	2.45117	2.9592	0.887655	0.967242	0.0565716	0.167243	0.358841	-0.699892	0.0165356
B1AY13	Ubiquitin carboxyl-terminal hydrolase 24	Usp24	1.77513	2.12613	1.69469	1.66276	1.66575	1.69667	1.35663	1.9875	1.57223	1.57712	2.07608	2.06165	1.61211	1.71654	1.95349	2.2036	0.963184	1.92253	1.97026	1.90899	1.93892	1.81745	1.67481	1.90838	1.8624	1.74832	1.71079	1.98994	2.30326	2.05182	2.21908	1.93617	1.74268	1.80691	1.58065	2.01317	1.93929	1.97294	2.11773	2.10309	0.865694	0.959236	-0.0143124	0.0419578	0.144191	-0.279165	0.377596
P17742	Peptidyl-prolyl cis-trans isomerase A	Ppia	9.46225	8.89014	9.54368	9.44218	9.72904	9.4496	9.53849	9.48449	9.46498	9.14709	9.31973	9.34497	9.85302	9.4553	9.0793	9.03052	9.55728	9.48363	9.57583	9.26357	9.35989	9.62047	9.58038	9.45979	9.45	9.58448	9.71951	9.31054	9.27426	9.28533	9.40206	9.6507	9.7415	9.58193	9.60194	9.54319	9.46598	9.34208	9.30153	9.40212	0.187282	0.555021	-0.132907	0.762287	0.88086	-0.0233546	0.908844
Q99K51	Plastin-3	Pls3	2.27946	2.09455	2.13521	2.42953	1.73839	2.70144	2.54398	2.89419	3.10531	3.45736	2.40931	2.57017	2.04425	2.75841	2.42798	2.72684	2.95817	2.98915	3.20573	3.32864	2.50931	1.95112	2.62567	2.30017	2.58096	2.61752	2.79376	2.84424	2.92764	2.88868	2.64693	2.25698	1.92213	2.52373	2.6205	2.69468	2.96071	2.53424	2.8237	3.04495	0.420098	0.742987	-0.105021	0.105186	0.264404	0.17807	4.08309e-05
P62192	26S proteasome regulatory subunit 4	Psmc1	4.17942	3.97693	4.1628	3.97739	4.22867	3.78655	3.4463	3.57418	3.83536	3.98008	4.0095	3.93794	4.49301	4.01703	4.23214	3.80667	3.68597	3.85405	3.80564	3.73066	3.83229	4.24355	3.89943	3.99225	3.78234	4.12541	3.93101	3.61967	3.61741	3.69644	3.94308	3.65774	4.13591	4.09541	4.16575	3.8372	3.70071	3.78246	3.93271	3.84658	0.0841671	0.389481	0.146711	0.412581	0.633202	-0.0584144	7.12801e-05
O08709	Peroxiredoxin-6	Prdx6	5.68718	4.81487	5.48683	5.50319	5.10153	5.85057	5.33111	5.75884	5.81976	5.74654	5.81589	5.5818	5.04305	5.87375	5.12301	5.27192	5.37637	5.67127	5.89654	5.76108	5.52466	5.43517	5.77769	5.63518	5.53399	5.58816	5.77841	5.26692	5.58919	5.68555	5.67159	5.55175	5.42033	5.5436	5.85652	5.68145	5.72513	5.4285	5.61231	5.63814	0.133826	0.478713	-0.191936	0.581622	0.764884	0.0490232	0.0867605
Q8VDM6	Heterogeneous nuclear ribonucleoprotein U-like protein 1	Hnrnpul1	3.86663	4.29329	4.13909	3.80466	4.0156	3.94794	4.00407	3.78962	3.59657	3.24109	3.9173	3.9017	4.13329	3.89344	4.02321	4.04507	3.82135	3.67744	3.69537	3.5807	3.92526	4.13193	3.86706	3.88689	3.72567	3.88164	3.83928	3.71186	3.91759	3.78402	3.90132	4.00287	4.11566	3.95311	3.87154	3.77469	3.96779	3.71896	3.76384	3.5959	0.336507	0.688986	0.0606899	0.512545	0.714389	-0.0556342	0.00980948
P25976	Nucleolar transcription factor 1	Ubtf	3.97234	4.17398	4.31267	3.65114	4.25622	2.81238	3.53746	2.73127	3.19434	3.3148	3.73018	3.68959	4.79529	3.64062	4.44661	3.73241	3.37201	2.83327	3.44356	3.03866	3.73079	4.33017	3.91191	3.80399	3.71141	3.87107	3.70196	2.76727	3.20234	3.22952	3.58541	3.82478	4.28394	4.15817	3.85872	3.41644	2.96208	3.42906	3.27201	2.87713	0.334612	0.687552	0.146933	0.646167	0.80837	-0.0718726	5.22141e-05
Q3UYV9	Nuclear cap-binding protein subunit 1	Ncbp1	2.47708	2.88991	2.40791	2.34313	2.28902	2.38993	2.2235	2.38408	2.31289	2.37478	2.66041	2.50487	1.99856	2.53593	2.56795	2.52337	2.35796	2.09592	2.61506	2.47905	2.15853	2.54254	2.1825	2.30226	2.22902	2.27982	2.30388	1.90505	2.54074	2.39006	2.41242	2.14526	2.3778	2.34672	2.25034	2.58205	2.31638	2.03539	2.40481	2.36696	0.0566609	0.327726	0.172738	0.442544	0.66194	0.0631417	0.311056
Q8K1X4	Nck-associated protein 1-like	Nckap1l	2.75373	3.23436	3.03097	2.89628	3.16824	3.0293	2.58479	2.943	2.14801	2.4748	2.81665	2.89961	2.87704	2.93883	3.40246	2.95344	2.7148	2.80523	2.42073	2.33893	2.90722	3.01345	2.85487	2.80235	2.55972	2.77484	2.70609	2.62252	2.80354	2.70418	2.7329	2.44112	2.94943	2.93585	2.67124	2.90956	2.89147	3.01311	2.70307	2.72576	0.0241796	0.222818	0.215001	0.169905	0.362432	-0.144112	0.005327
Q91WJ8	Far upstream element-binding protein 1	Fubp1	4.89316	4.36905	4.89033	4.92744	4.8289	4.53765	4.19551	4.5024	4.30766	3.89205	4.83986	4.60351	5.12502	4.48686	4.50128	4.15479	4.50706	4.37419	4.42948	4.15884	4.9371	4.65425	4.81642	4.96158	4.82994	4.3632	4.67186	4.58363	4.32808	4.36041	4.79111	4.93069	4.92537	5.03128	4.96524	4.77631	4.56148	4.67183	4.42798	4.41074	0.118117	0.449639	-0.137757	0.0198642	0.0897983	-0.209589	0.000350057
P41241	Tyrosine-protein kinase CSK	Csk	4.30388	4.76607	4.50283	4.3416	4.52995	4.26207	3.77159	4.13506	3.70613	3.81873	4.34892	4.44112	4.43188	4.36181	4.44588	4.30726	3.93132	4.05566	3.96755	3.87112	4.48047	4.68992	4.30407	4.52761	4.37691	4.17985	4.25225	4.22936	4.29508	4.07735	4.42649	4.62515	4.67248	4.54611	4.43499	4.3258	4.18676	4.41314	4.14362	4.12417	0.310479	0.66685	-0.0610262	0.00374441	0.0325556	-0.240088	1.07363e-05
P14483	H-2 class II histocompatibility antigen, A beta chain	H2-Ab1	6.60431	6.81528	6.57497	6.87361	6.67286	7.24931	7.05409	7.2288	6.55129	6.64285	6.60302	6.8413	6.38649	6.27992	6.84673	7.18939	7.0295	7.1532	6.58413	6.74832	6.52537	6.38197	6.56219	6.59258	6.5508	6.50778	6.26414	6.89206	6.16442	6.34095	6.41915	6.42542	6.31748	6.29149	6.53525	6.66862	6.9539	6.48388	6.58301	6.41333	0.0175165	0.186737	0.189679	0.00278769	0.027828	0.415878	0.0153833
P68040	Small ribosomal subunit protein RACK1	Rack1	5.82162	6.34529	5.99839	5.91753	5.96547	6.00734	5.89838	6.04952	5.66428	5.48552	5.97292	5.9105	5.88072	6.00996	6.18831	6.10787	5.83154	6.02942	5.87968	5.6195	5.79313	6.16764	5.79229	6.00962	5.84446	5.91554	6.03529	6.12693	6.2062	5.89615	5.90257	5.79725	6.18739	6.12642	5.81516	6.13749	6.09267	6.03065	6.18645	5.83578	0.431884	0.751595	0.0574762	0.0244634	0.102233	-0.189011	0.0963584
Q80UM7	Mannosyl-oligosaccharide glucosidase	Mogs	3.16582	3.55203	3.21031	3.07714	3.26475	3.35246	3.42631	3.53321	3.11386	3.17813	3.00037	3.09267	3.28832	3.00709	3.44793	3.47098	3.24403	3.47516	3.22364	3.08207	3.23107	3.43112	3.13377	3.18766	3.04973	3.2874	3.35046	3.32074	3.43856	3.30421	3.10966	3.32471	3.4115	3.3651	3.0026	3.33438	3.59201	3.27213	3.31247	3.28153	0.854219	0.955339	-0.014049	0.519465	0.720454	-0.0394015	0.215597
Q9D8N0	Elongation factor 1-gamma	Eef1g	5.11436	5.5103	5.141	5.22609	5.2046	5.25615	5.15446	5.46473	5.23171	5.00313	5.28255	5.20733	5.2198	5.13114	5.33654	5.5156	5.05976	5.53983	5.12772	4.94275	5.26831	5.28862	5.15772	5.31471	5.2669	5.45015	5.61775	5.58163	5.4457	5.33155	5.22466	5.35035	5.37959	5.31361	5.20578	5.4839	5.40484	5.56524	5.21972	5.2474	0.367328	0.705221	-0.0396557	0.0198612	0.0898818	-0.205204	0.920817
P01901	H-2 class I histocompatibility antigen, K-B alpha chain	H2-K1	5.23807	5.07374	4.98838	5.27121	5.01605	5.56664	5.27119	5.64206	5.16223	5.15765	5.32138	5.21735	4.72609	5.21384	4.92337	5.30393	5.35017	5.55821	5.29474	5.32113	5.13313	4.78457	5.19323	5.19265	5.15789	5.42757	5.51088	5.37583	5.41796	5.16414	5.13586	5.07022	5.00684	4.93204	5.19857	5.44126	5.62469	5.36948	5.41598	5.15193	0.803752	0.938998	0.0184462	0.702711	0.846954	-0.0271745	0.00394084
Q8BV49	Pyrin and HIN domain-containing protein 1	Pyhin1	4.90266	5.53946	5.22718	4.63511	5.03544	3.56916	3.44988	3.7575	3.63174	3.49188	4.9083	4.95081	5.44065	4.77524	4.94807	4.37041	3.41519	3.89497	3.67131	3.86142	4.89843	5.24912	5.05148	4.8573	4.76103	4.42094	4.28613	4.03626	3.90651	3.87812	4.75309	5.12002	5.18286	4.96543	4.6392	4.12832	3.67995	4.77046	4.00342	3.84288	0.43324	0.751383	0.0884981	0.0110756	0.0651919	-0.383952	4.76307e-09
Q01405	Protein transport protein Sec23A	Sec23a	3.30487	3.40112	3.5214	3.93109	3.3069	5.00504	4.21853	3.76171	2.36871	2.46341	3.16324	3.82924	5.43983	5.03389	3.82352	3.3804	2.87996	3.99927	2.84986	2.59145	3.90014	3.42775	3.4404	4.04157	3.77015	2.76155	3.8265	4.65185	3.92172	3.37103	3.43142	3.7967	3.69717	4.49536	2.73438	2.96048	3.11836	4.22015	3.7043	2.9395	0.485643	0.782864	0.202005	0.570875	0.758546	-0.195709	0.171768
Q9CZU3	Exosome RNA helicase MTR4	Mtrex	2.63007	3.23017	2.5217	2.64069	2.58421	3.24421	2.73565	2.78425	2.20535	2.90373	2.74013	2.62567	3.58888	2.68264	2.90741	3.04938	2.66619	2.59996	2.54141	2.16657	2.53371	2.81927	2.39655	2.63595	2.46662	2.53763	2.73597	2.46028	2.88628	2.60057	2.56558	2.56807	2.77185	2.75265	2.55664	2.7987	2.77671	2.50661	2.80069	2.6606	0.0892375	0.396567	0.208467	0.910588	0.957262	0.0132674	0.419407
Q91WQ3	Tyrosine--tRNA ligase, cytoplasmic	Yars1	3.35634	2.69998	3.06557	2.95289	3.30662	2.79655	2.88235	3.23344	2.84858	2.54296	3.22319	2.92624	2.97165	3.0329	3.17385	2.87246	2.72977	3.46015	3.18819	2.67117	3.10955	3.2482	3.29812	3.16771	3.04041	3.3287	4.28669	3.4833	3.34491	3.18709	3.20527	3.14011	3.42494	3.35775	3.26998	3.46208	3.47583	3.49203	3.39849	3.11069	0.0472296	0.301053	-0.155283	0.00092533	0.0166184	-0.534419	0.192535
Q8BFZ3	Beta-actin-like protein 2	Actbl2	3.19422	3.33267	3.0159	3.41141	3.32099	5.05161	7.05639	7.27403	3.15956	3.28394	7.27155	3.22033	6.90865	1.67267	7.13096	6.90264	4.01633	7.13495	6.85348	4.62121	4.9569	3.04259	7.20104	3.79943	3.62686	3.23757	7.12165	7.25982	2.86077	3.03981	2.79337	2.83144	2.45858	3.18348	3.23916	3.56332	7.19391	3.1323	3.18389	3.31652	0.503214	0.792564	0.534649	0.17635	0.371693	1.14446	0.140761
Q8VDW0	ATP-dependent RNA helicase DDX39A	Ddx39a	2.82934	3.17438	2.93614	3.0995	3.10221	2.63455	1.53991	2.32698	2.03271	2.27703	2.68472	2.86379	2.95922	2.85201	2.82735	2.80458	1.81019	2.24457	2.20166	2.60553	2.92965	2.96336	2.6354	2.95494	2.76343	2.43839	2.20183	2.33185	2.83193	2.3461	2.80106	3.21132	2.97675	2.8795	2.8441	2.53705	2.52497	2.74186	2.52026	2.6052	0.59677	0.848814	0.0369135	0.0715717	0.204283	-0.260173	5.69113e-05
Q9JLQ2	ARF GTPase-activating protein GIT2	Git2	3.56486	3.09453	3.80814	3.36154	3.8764	3.06047	3.55005	3.1529	3.09191	3.23416	3.57001	3.34684	3.90348	3.34906	3.50715	3.51304	3.44873	3.16467	3.28455	3.11319	3.45926	3.7547	3.52246	3.46338	3.37047	3.57804	3.59978	3.08391	3.04753	3.17332	3.35801	3.41747	3.91612	3.59443	3.44122	3.29079	3.19354	3.26868	3.22507	3.29712	0.93405	0.983848	0.00845013	0.861986	0.932293	-0.0144114	0.013469
Q99K41	EMILIN-1	Emilin1	4.41576	1.71102	4.29588	4.48915	4.4002	5.32634	5.13172	4.84039	5.18529	5.43052	3.59806	3.76011	3.96344	4.75264	2.01898	3.10603	5.15001	3.74806	4.7812	5.42551	3.58816	4.46679	4.23761	3.17562	4.77405	5.02474	4.76376	4.64775	4.53885	5.25646	4.04555	2.74393	2.83415	4.60249	3.12561	3.94546	4.21568	4.02699	5.0824	5.05775	0.963818	0.988918	-0.0188711	0.591434	0.771667	0.156524	0.0182983
P97429	Annexin A4	Anxa4	4.52098	4.27762	4.35048	4.51122	4.44004	4.74914	4.99117	5.06243	4.86648	4.75391	4.58155	4.5256	4.09621	4.5505	4.59321	4.9329	4.6682	5.19211	4.76774	4.76262	4.51518	4.23573	4.47101	4.41063	4.43266	4.5677	4.89598	4.88643	4.73153	4.79734	4.56554	4.00339	4.28008	4.43572	4.48086	4.69466	5.01031	4.64313	4.75009	4.65308	0.408403	0.734268	0.0616585	0.117794	0.286979	0.111642	1.36889e-05
Q1HFZ0	RNA cytosine C(5)-methyltransferase NSUN2	Nsun2	3.26344	3.37745	3.25466	3.06331	3.30819	2.89502	2.79753	2.98559	2.64842	2.44168	3.20525	3.25993	3.35136	3.04654	3.34789	2.9424	2.63354	3.00245	2.80291	2.72966	3.32519	3.3541	3.38146	3.31115	3.24984	3.09732	3.21563	2.92248	2.93759	3.08881	3.08704	3.38627	3.4226	3.29537	3.18653	3.10132	2.91782	3.16897	2.86537	3.10702	0.296277	0.655833	-0.0521521	0.00153298	0.0210549	-0.254312	2.06165e-06
Q8BFY9	Transportin-1	Tnpo1	3.52795	3.73696	3.41539	3.51783	3.25995	3.62526	3.33118	3.63641	3.73798	3.68363	3.60649	3.76087	3.42305	3.45042	3.43721	3.64385	3.46521	3.7199	3.56648	3.52005	3.59318	3.52006	3.61857	3.62594	3.45547	3.42222	3.56845	3.52137	3.60701	3.86173	3.62879	3.71936	3.63151	3.48833	3.51723	3.66887	3.82949	3.65902	3.97824	3.72865	0.243545	0.61586	-0.0662298	0.185771	0.385788	-0.0915095	0.221525
P28352	DNA-(apurinic or apyrimidinic site) endonuclease	Apex1	4.81476	5.29196	4.86069	4.79146	5.01818	4.86559	4.61648	4.57314	4.60068	4.45481	4.91908	4.79314	4.96012	4.85807	5.00245	4.99487	4.72909	4.41989	4.72461	4.5698	4.83529	5.05441	4.6848	4.84325	4.73478	4.93329	4.57229	4.31672	4.76816	4.59512	4.85069	4.90768	5.00466	4.91653	4.8512	4.86469	4.74854	4.82743	4.79809	4.56499	0.305126	0.661954	0.0626627	0.593439	0.772181	-0.0440362	0.0014952
Q61029	Lamina-associated polypeptide 2, isoforms beta/delta/epsilon/gamma	Tmpo	4.69613	4.46037	4.97097	4.53839	5.01375	1.42941	0.919083	1.51446	1.77019	2.42161	4.45331	4.39883	5.44126	4.36968	4.57349	3.17638	1.22456	2.12642	1.88535	2.90392	4.33695	4.72994	4.5594	4.38712	4.35163	3.51765	2.46845	1.56029	1.90413	1.6961	4.15994	4.597	4.83919	4.484	4.59649	2.74098	0.200241	3.33006	1.81279	2.37672	0.15675	0.516732	0.18745	0.564289	0.754799	-0.223604	2.62171e-09
Q8R146	Acylamino-acid-releasing enzyme	Apeh	3.27481	3.51213	3.34628	3.15127	3.24065	3.49208	3.2941	3.66211	3.42716	3.88083	3.18144	3.37928	3.25651	3.34377	3.50476	3.51641	3.40662	3.67398	3.57354	3.52702	3.35439	3.18434	3.20067	3.25726	3.30651	3.36353	3.59792	3.51619	3.5662	3.60711	3.37793	3.41439	3.17606	3.34903	3.32423	3.61178	3.68046	3.67499	3.915	3.68072	0.609042	0.854534	0.0246069	0.2813	0.499053	-0.0760051	0.00264985
P48962	ADP/ATP translocase 1	Slc25a4	4.01319	4.28223	4.02961	3.94689	4.15625	4.29168	4.0704	4.24273	3.81539	3.67998	3.94464	4.02085	3.90085	4.04475	4.26281	4.21611	4.01833	3.77182	3.85763	3.65976	3.91048	4.09488	3.86036	3.96778	3.89853	3.94177	3.98397	4.02444	4.10942	3.96819	3.88364	3.79009	4.20657	4.13527	3.84414	4.21861	4.40712	4.0339	4.15282	3.98609	0.112584	0.44023	0.101034	0.187599	0.388289	-0.120252	0.269164
P01899	H-2 class I histocompatibility antigen, D-B alpha chain	H2-D1	6.31398	6.18107	6.13958	6.36003	6.06848	6.8715	6.68918	6.64142	6.26976	6.15224	6.45125	6.4091	6.02862	6.55106	6.18713	6.54597	6.59635	6.6018	6.33833	6.3975	6.22411	5.79618	6.362	6.23575	6.2592	6.55331	6.50248	6.41837	6.30539	6.1162	6.29685	6.06926	5.95445	6.08849	6.32945	6.5354	6.62593	6.34084	6.40971	6.13343	0.192832	0.561022	0.107456	0.201511	0.407215	0.116298	0.0133734
Q810B6	Rabankyrin-5	Ankfy1	2.78777	2.95801	2.59888	2.95014	2.61094	3.29427	2.91096	2.99104	2.83975	3.26938	3.08279	2.87551	2.43926	3.17453	2.50019	2.5921	2.60468	2.86571	3.1142	3.38247	2.81074	2.62499	2.64903	3.10574	2.93634	2.57485	2.56144	3.49157	3.22079	2.94656	3.18573	3.16747	2.75568	2.83103	2.53849	2.86137	3.14091	3.3358	3.18071	2.94622	0.569347	0.836216	-0.062723	0.765611	0.88175	-0.0395661	0.128367
Q9D0R2	Threonine--tRNA ligase 1, cytoplasmic	Tars1	3.45183	3.30845	2.83975	2.70771	2.82115	3.08087	3.26041	3.32263	3.28782	2.66534	2.9008	2.83012	2.71859	2.86368	3.09026	3.0875	3.05128	3.25538	2.98185	3.00294	3.03279	3.30146	2.88618	3.03534	2.89011	3.05606	3.32281	3.17972	3.28109	3.08829	2.82371	2.82363	2.97138	3.04257	2.73152	3.19874	3.56748	3.34251	3.49457	3.24764	0.994705	0.999332	-0.000634003	0.0407763	0.141749	-0.178291	0.163829
P36371	Antigen peptide transporter 2	Tap2	4.17018	4.46365	4.05357	3.95145	4.02832	4.06074	3.93985	4.00574	3.72085	3.61483	4.21284	4.04756	4.02178	3.92991	4.18556	4.14255	3.7677	4.12617	3.91799	3.63266	3.86234	4.0358	3.87275	3.86072	3.75323	3.88538	4.02531	3.95967	3.92964	3.86569	3.93217	3.63033	3.9564	3.86233	3.72948	3.92245	4.11764	4.05439	4.21338	3.70683	0.000639912	0.0274286	0.256927	0.341997	0.564778	-0.0751281	0.0155307
P32067	Lupus La protein homolog	Ssb	4.39822	5.05677	4.5541	4.30282	4.47318	3.59525	4.22594	3.43807	3.93655	3.89635	4.31277	4.33002	4.88807	4.38612	4.62948	4.13954	4.08568	3.66549	4.12162	3.93887	4.38803	4.70751	4.36936	4.36222	4.24837	4.23005	4.23875	3.54662	3.7842	3.72083	4.3163	4.41311	4.64551	4.52559	4.34271	4.1374	3.60931	4.13778	3.97084	3.95322	0.294711	0.653485	0.101283	0.807386	0.905493	-0.0285647	3.70204e-05
Q8K4I3	Rho guanine nucleotide exchange factor 6	Arhgef6	3.00321	3.09607	3.14241	3.11219	3.03452	3.16653	2.83006	3.07274	2.68228	2.74934	3.1031	3.24724	2.85428	3.0047	3.16902	3.31432	3.33493	2.92717	2.76887	2.80237	2.96551	3.10938	3.15228	3.05001	2.99305	2.97148	2.94258	2.88774	2.86874	2.75981	3.02625	2.96868	3.00794	2.97624	3.07691	2.94038	3.02207	3.04772	2.93434	2.81182	0.282971	0.647205	0.0440474	0.576521	0.76142	0.0461946	0.197443
P49717	DNA replication licensing factor MCM4	Mcm4	2.73146	2.84205	2.54861	2.63794	2.69664	2.5639	2.16746	2.4752	2.37355	2.1101	3.00293	2.76939	2.53901	2.73827	2.71496	2.56984	2.1225	2.49957	2.31107	2.17152	2.68615	2.94161	2.69313	2.77287	2.80134	2.75196	2.84006	2.94897	2.87196	2.38443	2.7282	2.98703	2.97637	2.7845	2.81716	2.8399	2.67382	2.69866	2.96506	2.65158	0.100395	0.416702	-0.0967112	4.50653e-05	0.00390476	-0.42617	4.73418e-05
Q8QZT1	Acetyl-CoA acetyltransferase, mitochondrial	Acat1	4.7529	4.7808	4.90057	4.84524	4.97641	4.61416	4.63704	4.83056	4.81598	4.63579	4.68593	4.75134	4.92272	4.8726	4.40331	4.73447	4.55952	4.9192	4.79128	4.67018	4.94629	4.81345	4.77866	4.72807	4.70382	4.67477	5.02896	4.72244	4.63705	4.72799	4.74133	4.82072	4.9045	4.86459	4.83148	4.95856	4.74389	4.85805	4.66131	4.55754	0.677345	0.886227	-0.0241083	0.549047	0.744381	-0.0362372	0.292421
Q9CPV4	Glyoxalase domain-containing protein 4	Glod4	3.9321	3.76307	3.84814	4.00981	3.7013	4.05692	3.70747	4.34544	4.14079	4.05931	4.00973	4.09445	3.3111	3.90796	3.54146	3.83162	3.84219	4.31758	4.18093	4.0787	4.09259	3.77913	4.03568	4.02795	4.12867	4.03013	4.27088	4.31853	4.02903	4.21423	4.04483	3.99382	3.852	3.94684	4.07359	4.267	4.40822	4.17518	4.16462	3.97362	0.0396029	0.277226	-0.185598	0.122028	0.292905	-0.129048	0.0262097
P25911	Tyrosine-protein kinase Lyn	Lyn	3.51066	4.06295	3.6251	3.59465	3.83382	3.76261	3.66304	3.90569	3.32725	3.28947	3.47377	3.56067	3.53713	3.33537	3.84118	3.7548	3.65256	3.87355	3.4229	3.43158	3.55068	3.83191	3.25812	3.45354	3.47195	3.73585	3.87332	4.10096	3.73437	3.60978	3.69167	3.89133	3.71095	3.77194	3.56281	3.92729	4.03099	3.83752	3.78626	3.59856	0.846261	0.953783	0.0180387	0.0254719	0.104485	-0.215145	0.769803
P46061	Ran GTPase-activating protein 1	Rangap1	2.94012	2.50115	2.67608	2.65801	2.54169	2.86802	2.66613	2.85709	2.5271	2.66681	2.99171	2.88878	2.83211	2.84881	2.80381	2.95166	2.9132	2.83996	2.76784	2.39595	2.82461	2.88587	2.84861	3.18302	2.73121	3.09445	3.14513	2.67918	2.93189	2.71883	2.99201	2.86465	2.85074	2.6788	2.80684	3.09105	2.88401	2.76404	2.75287	2.74454	0.16921	0.535351	-0.0984091	0.105843	0.265528	-0.135222	0.771172
P52332	Tyrosine-protein kinase JAK1	Jak1	3.32599	3.58493	3.35576	3.02707	3.47234	3.11155	3.37294	3.14994	3.52415	3.27486	3.11457	3.35222	3.80247	3.48877	3.16395	3.61103	3.29753	3.46574	3.57202	3.6258	3.46314	3.90103	3.42118	3.49833	3.27633	3.80708	3.71453	3.17067	3.58079	3.88406	3.43572	3.33356	3.61333	3.47097	3.54499	2.48557	3.36622	3.20865	3.84907	3.9192	0.181327	0.549771	-0.12705	0.533879	0.732467	-0.0980273	0.740665
Q9CZ13	Cytochrome b-c1 complex subunit 1, mitochondrial	Uqcrc1	4.72572	4.50544	4.6862	4.88313	4.4953	5.05762	4.36926	5.11312	4.94037	4.69771	4.75336	4.89337	4.35279	4.78958	4.24168	4.58247	4.5158	5.08263	4.93566	4.8491	5.07816	4.79632	5.06287	5.02256	4.92584	4.9362	4.96629	5.05225	4.98987	5.03159	4.84653	5.01273	4.72777	4.75825	5.07214	5.18664	5.0608	5.01126	4.94256	4.84578	0.00208543	0.05488	-0.29766	0.0445253	0.149869	-0.187951	0.110473
Q8CIN4	Serine/threonine-protein kinase PAK 2	Pak2	4.58921	4.40109	4.63866	4.70892	4.88826	4.36099	3.82118	4.26601	4.55112	4.39032	4.66697	4.57017	4.73202	4.6425	4.24568	4.31958	4.27577	4.02154	4.21503	4.73202	4.64927	4.69714	4.74778	4.68068	4.56004	4.42936	4.32465	4.24864	4.24125	4.16294	4.43831	4.69063	4.82168	4.63424	4.80482	4.45845	4.35528	4.42102	4.25501	4.36972	0.349872	0.697371	-0.0641079	0.719666	0.856151	-0.0312768	0.00500491
Q8K411	Presequence protease, mitochondrial	Pitrm1	2.30677	2.33796	2.23112	3.44098	3.52337	2.44	3.907	2.87502	3.83769	1.91716	2.18336	2.2713	2.18211	2.10061	3.47579	2.35363	2.39774	3.76375	2.39784	4.00594	3.34687	4.76358	2.42637	2.39672	4.3413	2.61039	2.92686	2.51702	2.94768	2.43946	2.36878	2.45243	2.3595	3.32102	2.54669	2.63341	2.62308	2.54305	2.34876	2.21291	0.226255	0.596193	-0.42699	0.137411	0.318025	0.409315	0.242196
Q9Z2D6	Methyl-CpG-binding protein 2	Mecp2	3.3236	4.65533	3.8344	3.58978	3.94429	1.30371	2.09967	0.956758	1.30215	1.35667	3.37779	3.47193	4.44536	3.66502	3.87347	2.87899	1.70911	1.25762	1.47895	1.22068	3.47643	3.70303	3.45384	3.36529	3.45351	2.45619	1.98623	1.04852	0.902229	1.00529	3.18498	3.34728	3.98432	3.93604	3.47015	1.9945	0.676561	2.29247	1.48055	1.30913	0.0992658	0.41403	0.28061	0.878232	0.941326	0.0412639	8.1757e-09
P62908	Small ribosomal subunit protein uS3	Rps3	5.89119	6.38841	5.9743	5.88933	6.11919	6.14142	5.88558	6.07582	5.76607	5.58867	5.93819	5.98939	6.00648	5.90945	6.19475	6.01279	5.80656	6.00414	5.68319	5.66593	5.9291	6.19466	5.86487	6.04318	5.91283	6.04273	6.10211	6.18596	6.16872	6.03359	5.92243	6.08749	6.24302	6.11354	5.88652	6.08603	6.20259	6.1963	6.13433	5.78923	0.878315	0.962996	0.0103027	0.00468202	0.0375449	-0.231143	0.0475779
P14685	26S proteasome non-ATPase regulatory subunit 3	Psmd3	3.40355	3.8654	3.38847	3.3165	3.55025	3.301	3.26431	3.27333	3.09189	2.9829	3.34787	3.4065	3.4146	3.38939	3.4972	3.40282	3.02781	3.18455	3.07866	3.09345	3.30256	3.63998	3.26505	3.39645	3.3663	3.32903	3.32846	3.29235	3.38652	3.3534	3.35211	3.13257	3.61973	3.54172	3.22728	3.35578	3.58412	3.44666	3.43	3.14978	0.327513	0.681824	0.0735983	0.0025419	0.0269914	-0.195539	0.000374957
P45376	Aldo-keto reductase family 1 member B1	Akr1b1	5.86577	6.2052	6.03438	5.86604	5.76909	6.2127	5.96775	6.17105	5.94928	5.77567	5.8504	5.95945	5.95382	5.76398	6.16707	6.19317	6.04757	6.12473	5.96066	5.76806	6.00188	6.02468	5.89184	5.87039	5.80003	6.09169	6.14717	6.09134	5.96245	6.01562	5.84536	5.94452	6.0525	5.99665	5.78037	6.23395	6.16348	6.03287	6.07258	5.83872	0.696358	0.898136	0.0226976	0.450672	0.667792	-0.0479226	0.310217
P47962	Large ribosomal subunit protein uL18	Rpl5	5.55483	5.99106	5.72117	5.48123	5.59528	5.06262	5.07343	4.98085	4.80014	4.53921	5.5818	5.5455	6.24302	5.42381	6.04112	5.58978	5.1028	5.27552	5.04335	4.51583	5.56395	5.91271	5.59673	5.74084	5.4568	5.64612	5.42017	5.30316	5.13742	5.1491	5.52245	5.75166	5.97367	5.83957	5.55171	5.50198	5.27822	5.7102	5.16803	4.97833	0.798902	0.936653	0.0268742	0.0174228	0.0840139	-0.330921	4.257e-05
Q9WTK5	Nuclear factor NF-kappa-B p100 subunit	Nfkb2	3.55745	4.45037	4.09738	1.91953	4.58387	3.16508	7.76648	5.19069	7.16207	7.51878	2.04424	4.6561	6.42912	5.83089	4.41249	6.68977	7.91702	4.17385	2.00773	7.6616	4.59868	3.88611	3.94371	4.50596	1.96802	5.84603	4.21662	4.99325	4.12626	5.96702	3.89021	4.10655	4.24261	5.1899	4.65056	4.6881	5.89234	4.67631	4.51776	4.55962	0.851614	0.955235	0.0999119	0.188705	0.390324	0.976977	0.048541
Q00623	Apolipoprotein A-I	Apoa1	5.81095	4.95138	5.78106	6.44819	5.94473	6.62414	4.97996	6.08509	5.6176	5.69842	6.13737	5.96523	5.61979	6.32912	6.38523	5.49176	5.9751	5.87681	5.35949	5.68048	6.17735	5.38783	6.11769	6.46375	6.52877	5.802	5.17681	5.06805	5.21562	5.69724	6.12566	6.24643	5.51535	5.6005	6.58544	6.14217	5.38077	4.83618	4.88064	5.44781	0.490747	0.785105	-0.137571	0.0683645	0.199771	0.374155	0.330898
O08539	Myc box-dependent-interacting protein 1	Bin1	3.99661	3.52983	3.95291	3.89497	3.77641	3.33042	4.38066	3.52896	3.44889	3.38029	4.08347	3.89513	3.5342	4.02259	3.46203	3.91087	4.94569	3.68231	3.75241	3.59379	3.92701	3.97437	4.17339	4.14763	3.98479	3.94243	3.64037	3.81114	3.67076	3.74043	4.14927	4.08594	3.82424	3.86413	4.30891	3.68393	3.17703	3.88253	3.73075	3.61962	0.0167278	0.183156	-0.229151	0.550283	0.745765	0.10553	0.913394
Q01149	Collagen alpha-2(I) chain	Col1a2	6.55303	7.38062	6.92881	8.585	7.71211	10.7752	11.3266	8.29695	10.2674	10.7502	6.48525	7.53898	10.2305	9.51622	7.75038	10.3913	11.4409	7.63547	9.59039	10.9462	7.51596	6.64794	6.81351	7.80093	7.28846	9.98749	7.05227	8.82925	7.64972	9.12962	6.63817	7.28539	7.11371	8.53832	7.82042	7.96993	8.99287	7.8392	7.12845	8.7295	0.244583	0.61668	0.521808	0.00202566	0.0240381	1.81123	0.00074225
Q08943	FACT complex subunit SSRP1	Ssrp1	4.11346	4.18917	4.29754	3.89682	4.25466	3.59691	3.40999	3.44705	3.39387	3.25341	4.05492	4.01037	4.22424	3.98388	4.16758	3.6271	3.41138	3.34433	3.51362	3.24406	3.92025	4.32178	4.06226	3.97487	3.92627	3.80821	3.77868	3.55175	3.64915	3.38766	3.86688	4.09884	4.41032	4.2365	3.98134	3.76115	3.62125	3.81896	3.65068	3.54987	0.589085	0.844311	0.0393324	0.0010108	0.0169686	-0.233563	4.91785e-10
P02088	Hemoglobin subunit beta-1	Hbb-b1	9.12175	8.16823	8.93835	9.03089	9.76142	8.86987	8.73095	9.4044	10.0082	9.07679	9.07953	8.94188	10.3423	9.54317	9.85032	8.19639	9.0849	8.41195	9.6079	9.35518	9.24341	9.37862	8.9872	9.5308	10.5806	8.58536	9.21294	8.05413	9.02383	9.18608	9.48563	8.95128	9.1965	9.41695	10.7879	9.11431	9.42619	8.35867	7.80804	9.32767	0.328118	0.682389	-0.278107	0.303622	0.52392	0.264934	0.44404
Q9JI91	Alpha-actinin-2	Actn2	-1.35205	-4.26518	-0.951647	-1.4607	-1.43991	0.506471	-1.40399	-0.685263	-0.302731	-0.397755	-1.71819	-1.11624	-1.05616	-1.16557	-1.27789	-1.90714	-1.45511	-0.846437	-0.127787	0.745975	-0.944834	-1.28005	-1.03682	-1.72666	-4.37125	-1.02141	-0.77879	-0.697563	-0.365946	0.189413	-0.8543	-0.971847	-3.35782	-4.89373	-0.897894	-0.695114	-1.7694	-1.1628	-0.0666094	0.0621138	0.446491	0.759749	0.453167	0.897442	0.949996	0.0432356	0.0256783
Q8CGP0	Histone H2B type 3-B	H2bc26	2.8705	4.61743	3.29837	2.79943	3.13794	0.871427	-1.081	0.968494	1.1384	2.6635	2.73248	2.22817	3.60594	2.797	2.97983	1.51327	-1.08843	1.06746	1.08523	3.44612	2.59916	3.27225	2.78276	2.91321	2.76827	1.91174	1.38071	0.307337	-0.326283	0.236948	2.23718	2.51894	3.57805	3.23607	2.71692	2.0195	-3.6004	1.38696	2.79079	0.576409	0.321789	0.676813	0.244426	0.592651	0.77213	0.390076	0.000545165
Q8BX70	Intermembrane lipid transfer protein VPS13C	Vps13c	1.36089	1.29432	1.32566	1.32735	1.2053	1.3982	1.77823	1.97008	1.49652	1.47566	1.3331	1.80372	1.22304	1.40923	1.63153	1.49254	2.10485	1.79461	1.83494	1.99461	1.72809	1.92306	1.18167	1.04671	1.56656	1.48646	1.67799	1.91574	2.02981	2.18657	1.70507	1.9134	1.34803	1.56653	1.12244	1.81559	1.9362	1.84697	2.1622	2.04612	0.324639	0.679584	-0.11874	0.110131	0.273162	-0.176341	0.00281716
Q9QY06	Unconventional myosin-IXb	Myo9b	1.86565	1.62732	1.64498	1.44265	2.2685	1.9587	1.78506	2.0383	1.45518	1.77221	1.81983	1.82071	1.98508	1.51828	2.28019	2.50115	1.55912	2.0143	1.69024	1.72413	1.6515	1.7266	1.45422	2.15747	1.14155	2.00422	1.5534	1.95352	1.43046	1.87593	1.49742	1.28872	1.51726	1.6571	1.38521	1.91951	1.97007	2.03295	1.37756	1.56122	0.0402588	0.277439	0.279615	0.51667	0.717894	0.0819547	0.864943
Q60520	Paired amphipathic helix protein Sin3a	Sin3a	2.48046	2.53771	2.73653	2.33614	2.43085	3.27672	2.3255	1.83581	2.19365	2.79993	2.07172	2.29259	3.00775	2.34313	2.32384	2.51192	2.14418	1.91359	2.43031	2.72563	2.1063	2.58468	2.18848	2.33828	2.10039	2.27076	2.07276	1.78496	2.57481	2.63401	2.00686	2.25661	2.50853	2.41046	2.06671	1.94845	1.866	2.06207	1.90885	2.38802	0.0697006	0.358725	0.199341	0.131609	0.309207	0.264655	0.804581
Q8BH64	EH domain-containing protein 2	Ehd2	2.32461	2.83125	2.60067	2.64125	2.38219	2.78462	2.66933	2.87688	2.95884	2.88024	2.58908	2.92699	2.68246	3.59251	2.9559	2.96359	2.94773	2.91509	2.57931	3.25547	3.30253	2.4502	2.44975	2.61093	2.62231	2.32409	2.28985	2.22662	2.35921	2.7916	2.53436	2.86581	2.62169	2.49114	2.78882	2.63104	3.16557	2.40524	2.17613	2.39842	0.581383	0.841326	0.0789349	0.00198269	0.0238457	0.406332	0.321773
Q8BH04	Phosphoenolpyruvate carboxykinase [GTP], mitochondrial	Pck2	2.93092	2.67645	3.15157	2.82292	2.84937	3.62647	3.60092	3.88141	3.72386	3.23101	2.71713	2.56991	2.92799	2.44101	3.12856	3.1382	3.70677	3.87104	3.76291	3.70411	3.30058	3.11047	2.97429	2.95719	3.16515	3.37743	4.23936	4.03791	3.88908	3.66152	3.09074	3.18006	3.11315	3.16037	2.96059	3.45571	3.99114	4.02349	3.81826	3.60797	0.00261178	0.0579459	-0.279679	0.133927	0.312609	-0.185516	5.91466e-07
P19324	Serpin H1	Serpinh1	3.99228	4.24754	3.86122	3.84956	4.3622	3.41103	3.89629	3.76746	3.66207	4.1128	3.92775	4.10358	4.13396	4.09453	4.12096	3.81552	3.70785	4.12969	3.84236	4.06609	4.23209	4.05223	3.91699	4.04357	4.10807	3.57302	4.10316	3.75583	3.74882	3.89421	4.05648	3.73205	3.98622	4.08977	3.89742	3.78158	3.85955	3.67208	3.73851	3.69206	0.404361	0.730974	0.0578661	0.491707	0.699429	0.059232	0.0182294
Q7TSV4	Phosphopentomutase	Pgm2	3.60531	3.99628	3.77181	3.48494	3.72776	4.1959	3.70904	4.19163	3.58555	3.46108	3.82731	3.69845	3.45702	3.76481	3.88086	4.1087	3.60699	4.00686	3.73128	3.55832	3.82072	3.80192	3.77514	3.75469	3.84955	3.8042	3.95641	4.03382	4.10923	3.99458	3.99816	3.52602	3.76399	3.69141	3.68438	4.11473	4.09338	3.99495	3.97134	3.7351	0.502501	0.791903	-0.0451431	0.107788	0.269635	-0.165238	0.377223
Q91ZX7	Prolow-density lipoprotein receptor-related protein 1	Lrp1	0.805464	1.10315	0.858229	1.43382	1.51321	2.18566	1.32195	2.47541	1.89195	1.18893	1.54936	1.36102	0.970545	1.18368	1.45097	2.17075	1.25086	2.35468	2.0513	1.77629	1.62949	0.693373	0.453375	1.42347	1.55292	1.27936	1.56221	1.87341	1.57468	1.51906	1.43584	1.20264	0.624319	1.18231	1.26321	1.8437	1.90619	1.72472	1.44973	1.43778	0.631178	0.865762	0.0768511	0.142216	0.324398	0.249694	0.00151589
P62806	Histone H4	H4c1;H4c11;H4c12;H4c14;H4c16;H4c2;H4c3;H4c4;H4c6;H4c8;H4c9;Hist1h4m	12.1891	12.6807	12.2873	12.2153	12.318	10.882	11.3032	10.7302	10.8409	10.821	12.1169	12.1843	12.8959	12.0362	12.7037	11.7384	11.5524	11.0491	11.0037	10.8298	11.8148	12.9923	12.2931	12.3375	12.1343	12.03	11.4885	10.7908	11.1044	10.9871	11.9795	12.2454	12.4543	12.2919	12.2876	11.5643	10.9041	11.6921	10.9575	11.0946	0.561302	0.830456	0.0796631	0.283002	0.501549	-0.18629	4.0459e-08
Q61207	Prosaposin	Psap	5.87149	6.42327	5.79157	6.61186	5.60419	6.46545	6.71651	6.89323	6.02624	5.77016	6.36238	6.52882	5.60725	6.20091	6.56865	6.58945	6.76722	6.78939	6.15021	5.65226	6.82426	5.04303	6.68568	6.49411	6.62867	5.82663	6.24543	7.57964	6.90915	6.86845	6.36666	6.11294	5.25897	5.74973	6.53669	6.45297	7.44482	7.46559	7.32669	6.32233	0.956127	0.986792	-0.0130365	0.0697343	0.201762	-0.46216	0.253767
E9Q0S6	Tensin-1	Tns1	1.74604	1.68092	2.32529	1.92051	2.10895	2.78174	0.742552	1.82706	1.69816	1.38081	1.62133	1.78247	2.29085	2.18394	2.32524	2.4734	1.5315	1.73655	1.16351	1.70978	2.11074	1.53708	1.61828	1.2728	1.81578	1.54041	1.04323	1.33394	0.85162	1.50506	1.51337	1.58217	1.48008	2.15751	1.82744	1.07005	0.942192	1.17977	0.523797	1.28288	0.0252578	0.227259	0.307027	0.0134	0.0723453	0.577213	0.170925
Q9Z2X1	Heterogeneous nuclear ribonucleoprotein F	Hnrnpf	6.62856	6.22851	6.48958	6.54364	6.00333	6.01121	5.45039	5.82153	5.90333	5.7237	6.61268	6.64822	6.33595	6.39124	6.31773	5.99939	5.52964	5.87534	5.76966	5.91391	6.58313	6.2732	6.75466	6.63709	6.60629	6.15086	5.95143	5.76987	5.70497	5.89039	6.52027	6.59856	6.40151	6.41852	6.59055	6.20303	5.75746	6.14878	5.87805	5.87295	0.148752	0.50561	-0.118436	0.121185	0.291481	-0.132968	1.43015e-06
Q3UDE2	Tubulin--tyrosine ligase-like protein 12	Ttll12	3.17305	2.40202	1.97213	1.88875	1.54563	1.8475	1.66985	2.41058	2.30753	2.31968	2.92832	2.20879	2.01979	2.25322	1.94757	2.1842	2.07778	3.16303	3.00227	2.16719	2.61146	2.65082	2.154	2.05376	2.11678	2.28889	2.97915	1.96521	2.34707	2.86172	2.60296	2.15166	1.90515	1.86976	2.04145	2.91583	2.18109	2.40627	2.43266	2.48589	0.921518	0.979327	0.0181471	0.354785	0.576242	-0.171417	0.709089
Q99MK8	Beta-adrenergic receptor kinase 1	Grk2	3.12312	3.59813	3.24982	3.1279	3.2368	2.88182	2.48061	2.71008	2.33628	2.50277	3.14622	3.22186	3.41114	3.02838	3.30466	3.12334	2.50744	2.68997	2.52196	2.55325	3.17128	3.27913	3.18986	3.31861	3.02743	3.01693	2.89045	2.84692	2.95579	2.70961	3.11812	3.29371	3.36672	3.16891	3.13363	2.92143	2.76037	3.10896	2.86491	2.83668	0.544058	0.819006	0.0380634	0.00502058	0.0386024	-0.260454	1.93799e-06
Q6NV83	U2 snRNP-associated SURP motif-containing protein	U2surp	2.65759	3.41673	2.9607	2.50005	3.01615	1.80889	2.08124	2.09985	1.34891	1.67461	2.60315	2.51012	3.25478	2.61486	2.62727	2.17338	2.4494	2.04864	2.11795	1.20793	2.2862	2.9689	2.45576	2.5513	2.28654	2.14814	2.98543	1.59085	2.01986	1.66504	2.57049	2.54215	2.96926	2.82991	2.43603	2.05598	2.21183	1.83463	2.19981	1.84353	0.0994091	0.41411	0.226484	0.388019	0.610517	-0.154429	2.07123e-05
Q9ESX5	H/ACA ribonucleoprotein complex subunit DKC1	Dkc1	3.66693	4.52367	3.79915	3.45337	3.58679	3.40904	3.18323	2.98549	2.80764	2.66712	3.78243	3.58615	3.95973	3.73874	3.80081	3.40734	3.09782	2.73752	3.05103	3.02617	3.63413	3.90333	3.5248	3.55251	3.30825	3.33699	3.15399	3.04659	3.56389	3.11947	3.65715	3.65589	3.78241	3.61359	3.50657	3.4938	3.33125	3.42936	3.44743	3.13291	0.114805	0.445688	0.175916	0.0140699	0.0743938	-0.268327	8.95239e-06
Q05D44	Eukaryotic translation initiation factor 5B	Eif5b	2.70278	3.38953	2.83956	2.54766	2.99772	1.94372	2.19244	2.20114	1.89803	1.76891	2.47693	2.36611	2.87653	2.38213	2.65949	1.98399	2.25104	2.19157	2.37274	1.73124	2.39376	2.81743	2.4422	2.45414	2.29884	2.49391	2.96654	2.29029	2.3225	2.02944	2.39796	2.48588	3.04782	2.85117	2.36637	2.41941	2.36177	2.44182	2.4822	2.24596	0.205195	0.576442	0.168286	0.00296964	0.0287047	-0.3519	3.00081e-05
Q3THK7	GMP synthase [glutamine-hydrolyzing]	Gmps	2.59926	2.67941	2.56401	2.48927	2.5007	2.77547	2.68026	2.58283	2.44633	2.91058	2.60485	2.68542	2.17689	2.47044	2.79242	2.81702	2.32134	2.49574	2.82893	2.77833	2.59422	2.73086	2.59496	2.66027	2.62367	2.7198	2.7812	2.68338	2.88128	3.057	2.55891	2.90841	2.60318	2.50319	2.58177	2.82281	2.71182	2.68933	2.72481	2.73384	0.227349	0.596715	-0.0796759	0.118303	0.287965	-0.116846	0.200339
P68404	Protein kinase C beta type	Prkcb	3.70788	4.28163	3.93764	3.72508	3.83724	4.08945	3.87383	3.9304	3.45533	3.20631	3.77182	3.77852	3.80721	3.72904	3.89367	3.95213	3.74409	3.70389	3.56665	3.31215	3.6932	3.99354	3.68208	3.83299	3.75953	3.76544	3.60214	3.80838	3.56473	3.60006	3.72271	3.80569	3.95506	3.93998	3.74517	3.76849	3.83671	3.82784	3.60426	3.45747	0.605482	0.852572	0.0339781	0.999005	0.999984	-0.00012846	0.143511
P07759	Serine protease inhibitor A3K	Serpina3k	5.34817	5.83632	5.26337	6.54165	5.42401	6.72804	3.18089	4.78772	3.83741	4.50348	6.02164	6.14133	5.47619	6.28927	6.02658	6.21662	3.01699	4.53417	3.52486	4.46666	6.42426	4.61393	5.92948	6.44881	6.21379	5.07578	2.20536	4.44389	3.66809	4.92993	6.07307	6.30599	4.75935	5.06623	6.24149	5.72225	3.34142	3.88444	3.3579	4.54703	0.913193	0.97533	0.0292133	0.481691	0.692094	0.362078	0.00382246
Q60790	Ras GTPase-activating protein 3	Rasa3	2.42957	2.94176	2.31294	1.9822	2.19307	4.59373	5.41744	2.62516	2.41679	1.86108	2.36004	2.26786	2.99856	2.6796	2.6676	3.12064	2.12629	2.01381	1.60673	1.70102	2.53115	2.39005	2.30187	2.25845	2.37651	2.07684	2.60521	1.92443	2.39059	3.27555	2.52936	2.49949	2.24843	2.02438	2.77728	2.81506	2.4712	2.1281	1.9907	2.73218	0.474879	0.776029	0.0896244	0.48295	0.693118	0.307282	0.536185
P20918	Plasminogen	Plg	1.8452	2.49442	2.01939	2.40042	2.41935	3.23526	2.80869	3.40912	2.97309	2.58109	2.32227	2.31787	2.51687	2.54734	2.71729	2.98696	2.80132	3.17513	2.92793	2.46206	2.7354	1.96798	2.17693	2.53622	2.49741	2.46644	2.79873	3.044	3.248	3.29682	2.53474	2.72639	2.14505	2.08845	2.59687	2.6204	3.22707	2.47525	2.80794	2.8836	0.739765	0.916324	-0.0405001	0.718688	0.855788	0.0492396	0.000180181
Q9JHR7	Insulin-degrading enzyme	Ide	2.10171	4.22369	4.23274	2.16332	1.80658	7.54832	4.84009	3.88106	7.00784	7.4813	2.28987	2.44788	2.29637	5.27454	2.26491	6.91044	3.14189	3.57485	6.09944	5.86694	4.48767	2.02271	2.11106	5.04007	2.32631	7.01262	2.82218	3.66669	4.71996	5.39556	2.3945	4.90191	2.01229	2.65211	4.21486	2.46018	5.68687	3.71978	4.54859	5.68839	0.586776	0.842551	-0.30619	0.142437	0.324642	1.06314	0.000539331
Q9WVJ2	26S proteasome non-ATPase regulatory subunit 13	Psmd13	3.51997	3.53055	3.31786	3.4454	3.18111	3.37631	3.18714	3.38881	2.9181	2.67952	3.59233	3.50825	3.28264	3.26663	3.47541	3.43033	3.01749	3.3313	3.12758	2.87944	3.43614	3.46211	3.41619	3.45914	3.22128	3.29789	3.49477	3.28582	3.32529	3.15212	3.53613	3.35794	3.32008	3.18337	3.20092	3.45614	3.38256	3.1974	3.16661	3.07233	0.381388	0.714506	0.0526846	0.119765	0.290857	-0.149493	0.00712396
P17225	Polypyrimidine tract-binding protein 1	Ptbp1	5.16463	5.61439	5.28483	5.06925	5.24726	5.16977	4.98811	5.00048	5.20984	5.27469	5.23674	5.26226	5.37341	5.15326	5.40814	5.21519	4.97282	5.00421	5.25464	5.3084	5.24242	5.43915	5.20365	5.35972	5.25291	5.18013	5.20864	4.79611	5.05053	5.09927	5.21147	5.29401	5.36893	5.67948	5.22292	5.10155	4.96515	5.17156	5.16666	5.07765	0.50209	0.791885	-0.0460503	0.326045	0.545832	0.0580894	0.0413859
Q3TW96	UDP-N-acetylhexosamine pyrophosphorylase-like protein 1	Uap1l1	4.27083	3.64061	3.57944	3.96872	3.75789	4.4354	4.22697	4.55329	4.06756	4.11449	4.19821	3.85017	3.50064	4.14693	3.63548	3.92352	4.33654	4.51668	4.15955	4.10378	3.87808	3.12894	3.46808	4.13248	3.87643	4.14527	4.53925	4.29215	4.33778	4.14421	4.203	3.70808	3.29745	3.95117	3.75467	4.26756	4.43537	4.14099	4.27966	4.45912	0.425147	0.745808	0.115054	0.458031	0.673892	-0.0603581	0.00234573
Q8CGY8	UDP-N-acetylglucosamine--peptide N-acetylglucosaminyltransferase 110 kDa subunit	Ogt	1.64978	1.8044	1.75448	1.70828	1.41323	1.78312	1.09832	1.50663	1.48105	1.06711	1.59767	1.8734	1.32266	1.76008	1.6251	1.58507	1.2924	1.43098	1.48745	1.45985	1.87884	1.85165	1.79827	1.8175	1.75203	1.67903	1.78828	1.60635	2.02409	1.55713	1.62749	1.99194	1.7794	1.94233	1.91209	1.68655	1.98785	1.79047	1.98368	1.73396	0.00974688	0.134558	-0.184247	0.00049518	0.0114177	-0.364541	0.0162584
P27659	Large ribosomal subunit protein uL3	Rpl3	5.06225	5.50014	5.08063	4.96822	5.07966	4.76643	4.98299	4.72749	4.36672	4.27284	5.02749	5.05756	5.3577	4.79426	5.40371	5.08022	4.97615	4.86774	4.26637	3.93152	5.00607	5.4193	4.98513	5.10883	5.02784	5.02966	5.04061	4.90773	4.7978	4.72003	4.98847	5.11083	5.33887	5.27	5.0251	4.92808	5.05067	5.09178	4.75517	4.51659	0.952787	0.987668	0.00511551	0.071121	0.203579	-0.259966	0.00193465
Q8BNW9	Kelch repeat and BTB domain-containing protein 11	Kbtbd11	2.79875	3.65195	3.02468	2.91421	2.7979	2.89138	2.46603	2.70437	2.59476	2.3896	2.86542	2.95085	2.94587	2.93459	3.13412	3.10435	2.36399	2.67342	3.49792	2.50559	2.97653	2.88346	2.93232	2.9588	2.88173	2.85273	2.53768	2.36428	3.00687	2.41404	2.78404	2.99465	2.98139	2.93967	2.79224	2.67241	2.71494	2.72924	2.84063	2.55773	0.292744	0.652094	0.0893513	0.704218	0.846701	0.0500842	0.0549206
P97855	Ras GTPase-activating protein-binding protein 1	G3bp1	4.14495	3.58274	4.33299	4.12034	4.38427	4.20869	3.59504	3.52886	3.92091	3.51113	4.06862	3.95285	4.63944	3.90092	4.02287	3.63352	3.83656	4.33443	3.92745	4.09282	3.94331	4.40239	4.18179	4.45143	3.89304	4.16932	4.07453	3.7196	3.86454	3.86377	4.04752	4.274	4.44188	4.29424	4.23247	4.00072	3.65282	3.74904	3.76734	3.76121	0.37651	0.711995	-0.101209	0.97521	0.989319	-0.00334997	0.0647483
Q8VCM7	Fibrinogen gamma chain	Fgg	2.93768	4.34228	3.30657	4.41494	3.83523	4.88481	4.5568	4.2341	4.63824	4.87316	3.15053	3.97812	5.38703	4.80466	4.40504	4.22151	4.24561	3.77514	4.37468	4.23856	3.87975	4.11443	3.81561	4.39768	4.4477	4.86578	4.0289	4.58185	4.36789	4.56759	3.73805	4.12242	3.82249	4.75736	4.34725	4.19115	4.25794	3.54744	3.86127	4.3943	0.744511	0.916916	-0.0880642	0.405781	0.626341	0.137848	0.208001
P62196	26S proteasome regulatory subunit 8	Psmc5	3.49319	3.64658	3.57846	3.53024	3.78708	3.75315	3.78899	3.81092	3.59915	3.44897	3.43954	3.50945	3.6481	3.47427	3.68214	3.6053	3.56516	3.74326	3.55268	3.44707	3.54815	3.66366	3.57994	3.63531	3.52644	3.63744	3.93988	3.67363	3.65344	3.57404	3.5553	3.62975	3.75069	3.63512	3.40356	3.67965	3.81197	3.68324	3.66867	3.52472	0.764116	0.924984	-0.0138863	0.35839	0.580302	-0.0532014	0.35191
P43404	Tyrosine-protein kinase ZAP-70	Zap70	2.66983	3.11486	2.92093	2.73672	2.27385	2.85203	2.24413	2.2776	2.4528	2.09069	2.87488	2.94267	2.74616	2.56682	2.73975	2.71949	1.99443	1.69399	2.80667	2.18204	2.52649	2.96565	2.71323	2.89003	2.42599	2.69755	2.03827	2.63323	2.50266	2.1327	2.72865	2.685	3.11335	2.65554	2.65165	2.55029	2.27403	2.54151	2.5828	2.32282	0.81563	0.942476	0.0230879	0.495255	0.702917	-0.0962007	0.00673819
Q64324	Syntaxin-binding protein 2	Stxbp2	2.66202	2.76381	2.29743	2.93196	2.51426	2.44005	2.65403	2.37888	2.61502	2.41047	3.11814	2.77279	2.40384	2.8514	2.55826	2.32273	3.45185	2.57041	2.44969	3.8267	2.93763	2.56614	2.67605	2.39065	2.71822	2.34826	2.56681	2.11113	2.77352	2.23662	3.00984	2.5892	2.68076	2.39398	2.83284	2.30334	2.08302	2.59517	2.79865	2.80861	0.939934	0.985588	0.00785847	0.191003	0.392246	0.249471	0.892248
Q9R1P4	Proteasome subunit alpha type-1	Psma1	4.90072	5.07357	5.12531	4.90141	5.12097	5.19242	5.34683	5.35703	4.73212	4.65771	4.9073	5.01482	5.25105	4.85673	5.1836	5.11489	5.34089	5.2643	4.8415	4.53768	4.95284	5.10887	4.93956	4.80246	4.92363	5.29275	5.53702	5.31662	5.04369	4.9829	4.74305	4.94653	5.2595	5.07947	4.92958	5.17378	5.26216	5.16642	5.07861	4.72863	0.324335	0.679411	0.0650011	0.33768	0.559728	-0.119719	0.963957
P60122	RuvB-like 1	Ruvbl1	3.9896	3.62044	4.00827	3.98104	3.97336	3.89884	4.18906	3.93519	3.91256	4.04176	3.99897	3.84383	4.09894	3.92496	4.03851	3.96062	4.00088	3.9767	4.20755	3.98722	3.98127	4.1548	4.09797	3.96113	3.89282	4.20931	4.52898	3.91649	4.1825	3.92354	4.00813	4.0986	4.19853	4.09278	4.08707	4.17385	4.15186	3.89745	4.2924	4.02266	0.0475927	0.301575	-0.109516	0.111676	0.275248	-0.118869	0.257316
Q9QXK3	Coatomer subunit gamma-2	Copg2	1.92489	1.98066	2.19491	2.03292	1.95454	2.40823	1.9833	2.50558	1.75649	1.78508	2.27666	2.32082	1.69729	2.15431	2.00393	2.17327	1.78571	2.3321	1.92899	1.91156	2.23786	2.04303	2.02674	2.03443	2.18708	1.69984	1.99904	2.22134	2.16174	2.10708	2.08301	1.97427	1.925	1.96514	1.81601	2.25298	2.56796	2.06353	1.98003	2.71172	0.728865	0.912807	0.0248362	0.360118	0.58228	-0.119496	0.978158
Q3UJB9	Enhancer of mRNA-decapping protein 4	Edc4	3.42097	4.02513	3.52312	3.3608	3.95653	3.56346	2.58009	3.57046	4.16815	3.37726	2.89622	3.13025	4.92493	2.63082	3.45559	4.14363	2.67581	4.07251	3.2209	3.78628	3.1954	3.78398	3.52931	3.03362	2.67419	4.50908	3.51905	3.01123	3.02037	3.52275	2.26284	3.85966	3.69306	3.78605	3.96495	3.32771	2.86369	4.34434	3.54929	3.41421	0.579395	0.840897	0.154128	0.975642	0.989415	0.00768137	0.952161
P70460	Vasodilator-stimulated phosphoprotein	Vasp	4.94785	4.46746	4.88282	4.64049	4.86025	7.022	7.08495	4.79212	6.96629	7.4247	4.56424	4.53894	6.0394	5.80848	4.29754	6.552	7.62935	4.92952	6.1713	7.1508	5.24497	4.78036	4.75343	4.55523	4.3633	4.59098	4.39872	5.49927	4.77002	5.46549	4.44975	4.83644	4.88124	4.86811	4.91924	4.35984	4.96033	4.16446	4.81018	5.897	0.492882	0.786403	0.139541	0.000194932	0.00665306	1.68067	0.000221157
Q8VCI0	Phospholipase B-like 1	Plbd1	4.55179	4.51412	4.69844	4.60316	4.70299	5.28938	5.09846	5.29382	4.50411	4.76441	4.65182	4.89221	4.35274	4.77405	4.909	5.17484	5.02819	5.16355	4.65648	4.71679	4.18672	3.96074	4.10706	4.22042	4.17636	4.06907	4.2592	4.39051	4.11051	4.35434	4.18761	3.62198	3.68453	4.15722	4.11214	4.15565	4.80778	3.97993	4.39676	4.33745	1.20795e-06	0.001	0.623555	1.48605e-05	0.00243478	0.682883	0.00959938
Q9CZN7	Serine hydroxymethyltransferase, mitochondrial	Shmt2	3.29487	3.83252	3.49967	3.4316	3.46868	3.73661	3.65415	3.81395	3.4561	3.14443	3.64432	3.43684	3.34733	3.39683	3.50706	3.6296	3.81208	3.74796	3.53272	3.31493	3.56701	3.80033	3.48332	3.51451	3.53381	3.68128	3.81526	3.81563	3.93482	3.53686	3.56199	3.70776	3.88973	3.5763	3.49962	3.77575	4.05737	3.82743	3.84165	3.59407	0.0678846	0.356704	-0.127466	0.0284991	0.113199	-0.20376	0.266769
Q9ET01	Glycogen phosphorylase, liver form	Pygl	0.964649	1.41331	1.23076	1.15586	1.42951	1.26466	1.44227	2.00356	1.46754	1.86963	0.883483	1.48663	0.955709	1.5578	1.66368	1.45537	1.56851	2.24927	1.66074	2.28419	1.49107	1.34295	1.16015	1.38268	1.5367	0.854128	1.574	1.57283	1.71593	2.00117	1.25486	2.05867	1.04321	1.40918	1.27202	1.4805	2.29854	1.52804	1.63518	1.84453	0.340202	0.690812	-0.121012	0.648234	0.809861	0.0760892	0.0052875
Q9Z315	U4/U6.U5 tri-snRNP-associated protein 1	Sart1	3.08196	3.7328	3.31668	2.69003	3.466	0.397542	0.424147	0.414455	1.21064	1.16468	2.91299	2.69649	3.24827	2.82759	2.35644	1.32088	0.41711	0.405758	0.629946	1.19598	2.8183	2.91481	2.7916	2.73311	2.64139	1.61088	0.877754	0.688442	1.45023	0.689327	2.83816	2.84556	3.16841	2.92956	2.98679	1.17648	0.484091	1.82455	0.983186	1.13021	0.247752	0.621862	0.166157	0.0935161	0.244736	-0.333401	3.11497e-10
P17156	Heat shock-related 70 kDa protein 2	Hspa2	0.116026	0.0353298	-0.371227	-1.44557	-0.0987816	-0.770642	-0.135326	0.148478	-0.303602	0.267691	1.13747	-0.0765266	-0.0823708	0.211876	-0.507265	-0.935717	-0.589613	-0.542025	0.181553	-0.337328	-0.499092	0.181492	0.97892	-0.484205	-0.518028	0.153557	0.863049	-0.204618	-0.106672	0.398315	0.194588	-0.288636	-0.333412	-0.146975	0.475958	-0.335131	-0.789951	-0.640631	0.0578566	-0.244	0.805727	0.938836	-0.0641655	0.297107	0.516595	-0.216831	0.435327
Q8BU30	Isoleucine--tRNA ligase, cytoplasmic	Iars1	2.50031	2.83243	2.45122	2.3745	2.51085	2.81192	3.60032	3.37105	4.53131	3.94022	2.61798	2.50176	4.44462	3.08587	2.59867	3.38978	4.5399	3.21452	2.66272	4.63195	2.59159	2.73918	2.61904	2.89698	2.59205	3.41164	3.1984	3.33279	3.38209	3.43369	2.70369	2.68535	2.63809	2.81029	2.53531	2.78077	3.42977	3.30195	3.09592	2.742	0.583499	0.841492	0.110664	0.0734829	0.208387	0.458468	0.00887738
P18760	Cofilin-1	Cfl1	8.44558	7.92061	8.20185	8.2129	8.32314	7.66953	7.66606	7.65897	7.68267	7.75212	8.37936	8.18	8.21044	8.24909	8.03019	8.19041	7.50117	7.76095	7.8566	7.74465	8.05755	8.51256	8.36463	8.27001	8.11407	8.32283	8.40905	7.68976	7.48032	7.83992	8.32131	7.96211	8.3789	8.32893	8.49262	8.10367	7.77034	7.98396	7.82359	7.78378	0.401266	0.729123	-0.0649546	0.125458	0.297516	-0.172409	7.35315e-06
Q05816	Fatty acid-binding protein 5	Fabp5	4.97409	4.15933	4.36928	5.06455	4.51773	5.01401	4.439	4.85657	4.60277	4.52418	5.06864	5.08688	3.69615	4.95673	4.42443	4.80256	4.30233	4.83074	4.67077	4.60571	4.91734	4.23165	5.20519	5.1838	4.93714	4.64665	4.98395	5.06597	4.86179	4.93551	4.94846	4.77857	4.47837	4.62977	5.26827	5.12092	5.33784	4.87808	4.75575	4.98786	0.234447	0.605716	-0.226077	0.00497413	0.0383179	-0.292567	0.843206
Q8CJG1	Protein argonaute-1	Ago1	0.949106	1.68529	1.22184	0.704657	1.07363	1.27159	1.11738	1.14055	1.11596	0.903734	1.36147	1.21045	1.04925	1.37368	1.26585	1.3954	0.70661	0.915407	1.37068	1.23647	1.16511	1.22265	1.22872	0.844492	0.959915	1.16	1.27903	0.70113	0.881886	1.19039	1.18156	1.04501	1.22499	1.14798	0.650747	1.00369	1.36948	1.16429	1.38781	0.7158	0.256528	0.629106	0.122406	0.764729	0.881936	0.0320275	0.518057
P56960	Exosome complex component 10	Exosc10	2.35942	2.73076	2.54968	2.44269	2.53493	2.27338	2.70713	1.6891	1.78658	1.82199	2.22148	2.09258	2.6703	2.10589	2.35109	2.34975	2.96314	1.61616	1.96243	1.87576	2.01184	2.47876	2.20765	2.18373	2.04139	2.44031	1.92691	1.83402	1.84377	2.11584	2.06479	2.34711	2.50756	2.35653	2.17968	2.22701	1.82206	1.9347	2.22734	1.82592	0.077638	0.378225	0.167975	0.601189	0.777248	0.0847531	0.0753847
P14152	Malate dehydrogenase, cytoplasmic	Mdh1	7.3743	7.21973	7.39114	7.29658	7.34898	7.78962	7.61581	7.61207	7.49919	7.25638	7.44063	7.27374	7.28094	7.40532	7.4616	7.57948	7.68871	7.52256	7.62983	7.23372	7.3634	7.55752	7.42834	7.40698	7.2655	7.81303	7.87063	7.37641	7.33583	7.51711	7.2699	7.29837	7.34508	7.44921	7.47109	7.73879	7.67525	7.49582	7.47868	7.29813	0.365477	0.704317	-0.0362444	0.841841	0.922793	-0.0172309	0.00543431
Q91W90	Thioredoxin domain-containing protein 5	Txndc5	3.8415	2.66625	2.60588	3.88055	3.37048	5.34929	4.05485	5.89732	5.21038	4.26583	4.054	3.85202	3.73125	3.28381	3.28578	4.2947	4.47516	5.74421	5.24781	4.57597	3.87288	3.48292	4.17012	4.07216	3.9642	5.00973	6.29214	5.79453	5.5356	5.30193	3.78288	3.74305	4.01303	4.52356	4.23088	5.06188	5.48013	5.58628	5.35341	5.1681	0.01058	0.141342	-0.528419	0.0354187	0.129833	-0.54682	2.99114e-05
Q00898	Alpha-1-antitrypsin 1-5	Serpina1e	2.23097	2.41873	1.86966	3.07234	1.64026	2.80005	-0.0236378	-2.82947	-0.856686	-2.06151	2.79742	3.02539	2.04172	3.11444	2.89177	2.18736	-3.03753	-2.20874	-1.82675	-3.2067	2.8998	1.25056	2.16533	2.81822	2.52813	1.31233	-2.85462	-6.65326	-1.57598	-2.36075	2.43491	2.89606	1.08878	1.55718	2.54993	1.39575	-3.66262	-3.40594	-3.01588	-2.45738	0.304389	0.662066	0.291381	0.240663	0.456603	1.22147	6.1996e-05
Q62418	Drebrin-like protein	Dbnl	4.71059	4.16396	4.54416	4.68109	4.41587	4.08776	3.20828	4.10167	3.90843	3.57041	4.60877	4.6061	4.23181	4.43039	3.65981	3.63589	3.56124	4.07119	3.54194	3.96329	4.68218	4.21627	4.87904	4.60708	4.62064	3.89267	3.97704	4.26107	3.89932	4.05409	4.49384	4.821	4.53095	4.20769	4.88699	4.2715	4.20302	4.55583	4.16963	4.1554	0.152927	0.50948	-0.189313	0.00401748	0.0340582	-0.378948	0.0002213
P10630	Eukaryotic initiation factor 4A-II	Eif4a2	1.37067	2.15485	1.63605	1.25986	1.52883	1.02591	1.19356	1.64127	1.08755	1.18198	1.64008	1.72952	1.73662	1.63221	1.90376	1.3714	1.18343	1.49161	1.15756	1.24637	1.30672	1.93727	1.71736	1.27029	1.22109	1.38297	1.8194	1.71696	1.82111	1.61688	1.56421	1.39157	1.61974	1.52795	1.38492	1.39736	1.58607	1.64467	1.6341	1.43434	0.139723	0.488137	0.165133	0.000321547	0.00893023	-0.347324	0.000820926
Q80WQ2	Protein VAC14 homolog	Vac14	2.25884	2.0996	2.12152	2.49413	2.39327	2.66831	2.10289	2.63027	2.12451	2.27351	2.14521	2.28479	1.0239	2.32302	2.36569	2.50937	2.0081	2.47002	2.32079	2.14759	2.22869	2.9768	2.11953	2.23055	2.2783	2.39437	2.52573	2.36293	2.24821	2.53658	2.21651	2.16761	2.1335	3.25745	2.41936	2.48602	2.65405	2.38569	2.52214	2.26218	0.18006	0.548759	-0.251832	0.200035	0.405267	-0.112254	0.262126
P63085	Mitogen-activated protein kinase 1	Mapk1	4.15101	4.40144	4.23025	4.2164	4.22432	4.22347	4.06452	4.24934	3.80003	3.60184	4.21817	4.35176	4.08759	4.03231	4.57622	4.15948	4.06888	4.29597	3.8722	3.78585	4.10867	4.32642	4.05028	4.15217	4.08657	4.07288	3.9074	4.14674	3.73194	3.81052	4.14338	4.13659	4.10409	4.25851	3.90034	4.04249	3.77801	4.15092	3.95488	3.68751	0.0636189	0.346525	0.122246	0.373292	0.596189	0.0838271	0.0163623
Q9Z110	Delta-1-pyrroline-5-carboxylate synthase	Aldh18a1	2.11087	2.65397	2.0922	2.13105	2.2636	2.30938	2.06	2.5606	2.1869	1.73493	2.13788	2.1454	2.30894	1.99813	2.26139	2.45773	1.98401	2.70029	2.28498	1.93005	2.00196	2.56858	2.15582	2.35654	2.2005	2.55807	2.80085	2.64846	2.73511	2.43767	2.15969	2.37866	2.49826	2.33896	2.13895	2.61816	2.68563	2.74465	2.72004	2.46386	0.398376	0.728133	-0.0694471	0.000687392	0.0139016	-0.420364	0.925537
P60335	Poly(rC)-binding protein 1	Pcbp1	6.00584	5.87974	6.02816	5.87506	6.02483	5.84121	5.50696	5.70767	5.59205	5.46829	5.91969	6.01518	5.9425	5.86583	5.664	5.61231	5.50497	5.70906	5.7107	5.66192	6.12744	6.09264	6.12199	6.13187	6.07391	5.91228	5.91946	5.9156	5.69827	5.67283	5.97274	6.17668	6.19135	6.03665	6.0863	5.91654	5.72112	5.87646	5.8798	5.72505	0.00034784	0.018	-0.179074	0.00111744	0.0181991	-0.192225	2.14318e-05
Q9WTM5	RuvB-like 2	Ruvbl2	3.98419	4.20344	4.02097	4.11099	3.8504	3.93154	3.84035	3.92105	3.99603	3.63176	4.07005	4.11773	3.71999	4.01728	3.90207	4.07974	3.91372	4.08834	4.32917	3.65095	4.19411	4.08632	4.16235	4.19594	4.1861	3.9698	4.11584	4.13724	3.94132	4.0444	4.12791	4.26108	4.054	4.00803	4.07372	4.15402	4.19792	4.14955	4.10449	4.02141	0.0172222	0.18498	-0.135245	0.0549048	0.172796	-0.145333	0.449892
P97384	Annexin A11	Anxa11	4.27446	3.98857	4.25864	4.09876	4.33232	4.22412	4.51385	4.31532	4.24476	4.09424	4.18608	4.20361	4.20001	4.17356	4.37574	4.43333	4.35238	4.47714	4.37125	4.07777	4.10755	4.37147	4.27579	4.19475	4.1293	4.238	4.53643	4.21969	4.17933	4.16047	4.16483	4.21649	4.30998	4.2628	4.28488	4.29306	4.40957	4.21905	4.16442	4.18471	0.615136	0.856108	-0.0226093	0.425255	0.644015	0.0499429	0.104092
P11881	Inositol 1,4,5-trisphosphate receptor type 1	Itpr1	0.872402	1.82149	1.62091	1.71685	1.15065	1.52643	1.23879	1.54016	1.63032	1.76951	1.40036	1.18237	1.07078	1.42641	1.23648	1.54882	1.35555	1.35744	1.7627	1.30836	1.04758	1.23313	0.892851	0.929789	1.12418	0.91573	0.897997	1.22438	1.29827	1.29125	1.1628	0.884397	1.53581	1.32866	0.695103	1.15667	1.51044	1.15442	1.2779	1.03834	0.0447023	0.295628	0.266442	0.00100121	0.0169593	0.327267	0.18726
Q91WD5	NADH dehydrogenase [ubiquinone] iron-sulfur protein 2, mitochondrial	Ndufs2	3.1837	3.64341	3.30078	3.26546	3.3192	3.76373	3.61659	3.87775	3.7664	3.50453	3.14714	3.36902	3.27198	3.5351	3.49203	3.64459	3.60732	3.8023	3.6429	3.57483	3.37981	3.41421	3.2941	3.29927	3.38399	3.50795	3.68081	3.62093	3.85993	3.70131	3.36993	3.38321	3.57237	3.47034	3.51542	3.68748	3.68501	3.5127	3.7232	3.4604	0.346867	0.695689	-0.0554832	0.504709	0.70808	0.0361217	5.31088e-05
O35841	Apoptosis inhibitor 5	Api5	4.039	3.93777	3.94768	3.82607	3.75881	3.78146	3.74083	3.56845	3.68797	3.84256	4.00364	4.02511	3.47315	4.04999	3.53179	3.6691	3.48909	3.55564	3.69583	3.71537	4.04281	4.07621	3.94085	3.97645	3.77719	3.56244	3.60003	3.65372	3.9844	3.87691	3.95796	3.99261	4.07237	3.78769	3.99027	3.87153	3.67902	3.86158	3.89772	3.88789	0.186257	0.553599	-0.102141	0.0675527	0.198315	-0.112893	0.0239357
Q62465	Synaptic vesicle membrane protein VAT-1 homolog	Vat1	4.25194	4.61893	4.42673	4.51848	4.52744	5.5166	5.46821	5.60305	5.11587	6.02042	4.2901	4.36341	4.46381	4.51166	4.79706	5.36155	5.42358	5.5429	5.04212	5.07019	4.55443	4.18103	4.2296	4.37094	4.59323	4.80852	4.94008	5.17819	4.99678	5.13188	4.4678	4.28661	4.25164	4.43982	4.46325	4.95193	5.41217	4.95247	4.88292	4.87353	0.18494	0.553407	0.0931204	0.00165607	0.0215192	0.403603	5.51866e-08
Q8CGK3	Lon protease homolog, mitochondrial	Lonp1	2.20168	2.52947	2.36658	2.39479	2.33452	2.29582	2.66062	2.54124	2.42486	2.485	2.55131	2.39083	2.27987	2.74112	2.56675	2.63398	2.44469	2.53611	2.60074	2.48685	2.52847	2.44168	2.40087	2.32849	2.41307	2.67185	2.91	2.61304	2.65228	2.4936	2.57287	2.50259	2.46443	2.38346	2.59742	2.51226	2.70922	2.56866	2.60136	2.48864	0.636493	0.8692	-0.0276436	0.0493552	0.16088	-0.1111	0.234232
P63242	Eukaryotic translation initiation factor 5A-1	Eif5a	5.91922	5.22214	5.89689	5.78115	5.97382	5.31301	5.64832	5.35935	5.20007	5.12361	5.93612	5.71617	6.39077	5.85922	6.19084	5.26329	5.30685	5.36144	5.55228	5.25734	5.62823	5.80086	5.88461	5.92784	5.80647	5.72768	5.79407	5.34951	5.34165	5.27168	5.83741	5.81799	6.046	5.99726	6.0875	5.84912	5.28964	5.59999	5.38773	5.58065	0.961219	0.988368	0.00521698	0.0479098	0.157719	-0.180617	8.09683e-05
Q8BYW1	Rho GTPase-activating protein 25	Arhgap25	3.4701	3.128	3.38154	3.37885	3.29913	2.78939	2.76048	2.84125	2.91145	2.64402	3.39213	3.37019	2.91087	3.2688	2.94645	2.77401	2.56804	3.1597	2.776	2.70457	3.35795	3.42181	3.45763	3.44855	3.40239	2.84135	3.23794	3.10011	3.12304	3.12069	3.41593	3.4893	3.47948	3.15972	3.47218	3.15299	3.08487	3.41647	3.02387	3.02427	0.0360117	0.271928	-0.155886	0.000218552	0.00711111	-0.319669	1.78245e-05
Q9EPL8	Importin-7	Ipo7	1.57591	1.78007	1.48268	1.78752	1.29015	1.95736	1.1965	1.80593	1.51201	1.60013	2.09853	1.85864	1.08216	1.76817	1.51761	1.85438	2.66308	1.62126	1.91478	1.6295	1.49818	1.68102	1.68797	1.66841	1.71861	1.55086	1.58803	1.82934	1.9739	2.02307	1.77957	1.51342	1.65086	1.69279	1.73974	1.96692	1.80265	1.8215	1.93246	2.00258	0.696077	0.898351	-0.0389122	0.585051	0.766723	-0.0736369	0.337001
Q99KJ8	Dynactin subunit 2	Dctn2	4.0669	3.04685	3.83164	3.99038	3.44195	4.2737	3.46886	4.30546	3.97497	3.97821	4.10017	3.80522	3.16435	3.99382	3.03886	3.56833	3.75718	4.18678	4.13257	4.1175	4.29293	3.5605	4.10872	4.23004	3.99924	3.9229	3.87032	4.16086	4.10099	4.05216	4.17494	4.27903	3.83428	3.77844	4.17095	4.22634	4.11348	3.97668	4.10726	4.17107	0.021743	0.208274	-0.394892	0.353839	0.576757	-0.0938472	0.0615809
P42209	Septin-1	Septin1	4.00265	3.78703	4.2655	4.19263	4.20597	4.04806	4.1586	3.64371	3.74581	3.69561	4.17988	4.07433	4.27265	4.27562	3.91398	3.89585	4.03176	3.39143	4.00896	3.80998	4.14704	4.28986	4.204	4.12475	4.12931	4.37437	4.25066	3.78057	3.99485	3.65349	4.08265	4.22481	4.46644	4.10276	4.06206	4.07825	3.79427	4.06336	4.06428	3.79787	0.324871	0.679348	-0.0663437	0.183195	0.382435	-0.142221	0.00724154
Q8C1A5	Thimet oligopeptidase	Thop1	3.09595	2.80244	3.01123	3.14405	2.87406	3.51594	3.57513	3.59687	3.18483	3.44971	3.12221	3.02191	2.79225	3.12765	3.2979	3.4139	3.66109	3.44866	3.39258	3.00401	3.20771	2.92419	3.09863	3.19391	3.0983	3.22692	3.502	3.18682	3.28663	3.35725	3.15661	2.9348	2.94136	3.0617	3.15882	3.47548	3.44491	3.27696	3.21034	3.11683	0.443702	0.758734	-0.0486378	0.140798	0.322442	0.115858	0.00012371
P42232	Signal transducer and activator of transcription 5B	Stat5b	2.8371	3.272	2.98756	2.87115	2.72033	2.92801	2.63297	2.70593	2.47721	2.32566	2.87015	2.82566	2.71153	2.70131	3.08945	3.00569	2.63973	2.68772	2.558	2.19829	2.59753	2.92934	2.7489	2.60809	2.68562	2.66797	2.51202	2.52659	2.65095	2.40139	2.76512	2.62603	2.75852	2.78114	2.62216	2.86514	2.82542	2.69474	2.76723	2.35318	0.0161574	0.179883	0.176382	0.913084	0.958849	-0.0105432	0.0114296
Q99LC5	Electron transfer flavoprotein subunit alpha, mitochondrial	Etfa	4.3432	4.34596	4.34877	4.29414	4.39763	4.57462	4.4257	4.82245	4.47972	4.38396	4.29751	4.36327	4.36608	4.53456	4.16683	4.47223	4.5842	4.68176	4.49536	4.33331	4.65035	4.47689	4.42861	4.41102	4.38196	4.54666	4.88781	4.57794	4.52485	4.57538	4.48096	4.42718	4.52796	4.44128	4.60814	4.62584	4.78271	4.51921	4.49103	4.53898	0.00299262	0.0618137	-0.137641	0.199904	0.405318	-0.0817082	0.00403104
P0DOV2	Interferon-activable protein 204	Ifi204	2.1606	2.48601	2.31075	2.31001	2.4402	1.76686	2.0055	2.18196	1.68614	1.66623	2.26124	2.24829	2.53238	2.40132	2.48447	2.47572	2.96699	2.14174	1.98835	1.90278	2.27127	2.45966	2.1926	2.24556	2.15779	2.37534	2.12559	2.53801	2.17031	1.96845	2.20317	2.40841	2.35665	2.41364	2.07132	2.10769	1.93838	2.27566	1.96693	2.15069	0.143785	0.496211	0.0855215	0.557649	0.750089	-0.0834785	0.0440926
P62334	26S proteasome regulatory subunit 10B	Psmc6	4.19959	3.91813	4.19328	4.18334	4.35087	4.41554	4.43646	4.50387	3.98042	3.97828	4.1861	4.22261	4.42772	4.16882	4.1208	4.20157	4.51091	4.30807	4.14212	3.96387	4.36451	4.46244	4.32078	4.30042	4.24018	4.54735	4.68015	4.32531	4.23016	4.07759	4.13244	4.35924	4.40891	4.1908	4.38269	4.32006	4.37993	4.39659	4.06197	4.11738	0.038584	0.275737	-0.119116	0.471652	0.684067	-0.0695384	0.572858
E9PV24	Fibrinogen alpha chain	Fga	3.46466	3.83349	3.69271	4.42989	4.41489	4.80884	4.97154	4.35925	4.74443	4.90186	3.44337	3.71615	5.29235	4.77059	4.56872	4.37666	4.80093	4.15285	4.25896	4.24095	4.07579	4.33535	3.90195	4.59799	4.74161	5.11081	4.52326	4.15135	4.56882	4.68211	3.90364	4.3908	4.17855	4.85033	4.75732	4.36725	4.33041	3.57332	3.79192	4.46976	0.36435	0.703759	-0.210649	0.244688	0.461291	0.204728	0.0863194
Q02819	Nucleobindin-1	Nucb1	3.13278	2.10992	2.22643	3.24135	1.40335	2.91232	2.90334	3.34014	2.87751	2.99199	3.3542	3.22188	2.31447	2.97691	2.42066	2.58731	2.52073	3.29097	3.30106	3.18619	3.50922	1.72688	3.49092	3.44886	3.50962	2.359	2.73437	3.79401	3.57093	3.79556	3.47245	3.51519	1.71742	2.14783	3.68605	3.49616	3.58769	3.63878	3.66054	3.79407	0.257342	0.629336	-0.382248	0.0220984	0.0954268	-0.451954	0.132266
Q99MN1	Lysine--tRNA ligase	Kars1	3.34672	3.74577	3.31842	3.20552	3.32347	3.39614	3.07472	3.46835	3.62184	3.54216	3.35264	3.41991	3.22975	3.31135	3.17207	3.57806	3.05444	3.65031	3.3447	3.77785	3.47239	3.57427	3.40927	3.35868	3.36814	3.56446	3.60942	3.66089	3.6422	3.42584	3.43952	3.36609	3.57868	3.37388	3.44664	3.59101	3.67391	3.7219	3.78183	3.39228	0.108539	0.432445	-0.0961952	0.0832168	0.226536	-0.155518	0.249341
Q64213	Splicing factor 1	Sf1	4.67013	4.18329	4.84262	4.58104	4.74699	4.23268	3.91635	3.88785	4.12954	4.24733	4.41515	4.34697	4.94711	4.64109	3.79208	3.72926	3.81794	3.88653	4.09342	4.29365	4.53156	4.5521	4.68418	4.66678	4.56558	4.3616	4.20884	4.1355	4.17096	4.27863	4.36377	4.85134	4.86147	4.65296	4.69612	4.33484	4.11242	4.32591	4.32914	4.41049	0.301966	0.660064	-0.125939	0.00305474	0.0291867	-0.243379	0.00100008
P51174	Long-chain specific acyl-CoA dehydrogenase, mitochondrial	Acadl	4.09101	4.55506	4.18278	3.92747	4.10781	4.4284	4.45361	4.70492	4.04415	3.83796	4.08377	4.09454	4.02657	4.30489	3.95972	4.3032	4.31418	4.62667	4.69601	4.26456	4.38244	4.28587	4.09029	4.06904	4.03103	4.26188	4.38942	4.52471	4.47739	4.47656	4.22364	4.07975	4.18433	4.18553	4.14387	4.37893	4.64962	4.46619	4.3416	4.27219	0.616836	0.857305	-0.0342199	0.563814	0.754467	-0.0564839	0.0397359
P14148	Large ribosomal subunit protein uL30	Rpl7	5.52474	5.62747	5.44164	5.48324	5.63867	4.52886	4.87531	4.2646	4.18678	3.89557	5.38344	5.50505	5.96991	5.04905	5.67844	4.50718	4.95485	4.3542	4.08654	3.72408	5.06636	6.30194	5.59046	5.49467	5.50549	5.08941	4.77594	4.27439	4.55938	4.40946	5.12094	5.56454	5.8522	5.7019	5.57474	4.71701	4.38567	4.99531	4.42167	4.36677	0.727526	0.912452	-0.0471594	0.104996	0.264122	-0.261704	1.6949e-07
Q9CY64	Biliverdin reductase A	Blvra	3.65242	3.63459	3.60222	3.66181	3.85163	3.69208	3.68723	4.17368	3.35193	3.55795	3.63183	3.63428	3.97603	3.6706	4.03489	3.7219	3.71723	4.12605	3.56681	3.57022	3.75507	3.72155	3.59165	3.59998	3.70612	4.00731	3.93394	3.85229	3.67482	3.75444	3.66387	3.56972	3.6877	3.83307	3.59468	3.83165	3.58353	3.92495	3.82921	3.69212	0.285028	0.648458	0.0626902	0.323115	0.542512	-0.0919194	0.847048
Q8K2H4	Arf-GAP with coiled-coil, ANK repeat and PH domain-containing protein 1	Acap1	2.49522	2.47806	2.74882	2.37061	2.26604	2.00235	1.91935	2.6276	1.7236	1.57694	2.41437	2.35106	1.98435	2.06598	2.1987	2.12123	1.61232	2.39949	2.00943	2.10335	2.04254	2.37246	2.25672	2.16288	2.11601	2.01058	2.45194	2.21231	2.16525	2.53154	2.32656	2.30258	2.44773	2.49652	2.20559	2.16649	2.01878	2.49473	2.94913	2.44991	0.452628	0.762329	0.0643633	0.0265145	0.106789	-0.3355	0.0182319
Q04750	DNA topoisomerase 1	Top1	3.39247	4.35045	3.42208	3.21182	3.67367	2.54324	3.08662	2.72247	2.25864	2.34271	3.30601	3.16376	3.99731	3.08954	3.75096	3.01412	2.8155	2.74851	2.69609	2.41902	3.38288	3.7738	3.07742	3.49703	3.1711	3.34417	3.47077	3.13366	2.91709	2.88183	3.21369	3.339	3.94332	3.58477	3.40826	3.03392	2.69911	3.41402	3.139	2.83615	0.537528	0.81301	0.0966799	0.00240897	0.0263481	-0.42228	2.38566e-05
P35550	rRNA 2'-O-methyltransferase fibrillarin	Fbl	5.29753	5.7387	5.34274	5.03475	5.05221	4.45344	4.69791	4.44152	4.4943	4.3707	5.35247	5.16298	5.48682	5.28218	5.48292	5.00089	4.54324	4.5635	4.56658	4.34471	5.05021	5.49828	5.12922	5.17521	4.98492	4.95291	4.79747	4.5635	4.73361	4.68444	5.17322	5.00391	5.39801	5.28872	5.16407	4.94449	4.47317	4.93333	4.67317	4.54211	0.127642	0.466216	0.136753	0.0386583	0.137181	-0.182142	8.86447e-08
Q3TRM8	Hexokinase-3	Hk3	1.656	1.76265	1.52147	1.54006	1.30817	2.22988	1.58983	2.64042	1.34318	1.79351	1.82729	1.72741	1.10422	1.54033	1.38785	1.87442	1.41183	2.61008	1.9862	1.76273	1.88449	0.998814	1.55333	1.32639	1.6131	1.6257	2.08016	2.43135	2.06982	2.09322	1.30155	2.23578	0.761734	1.28776	1.21158	1.95012	2.42288	1.7291	2.29897	1.97772	0.439665	0.755962	0.120093	0.398343	0.61909	-0.143696	0.0259916
P84078	ADP-ribosylation factor 1	Arf1	-1.55686	-1.02621	-0.886885	-1.15352	-0.247585	-1.25862	-2.60178	-0.823233	NaN	NaN	NaN	-0.868994	0.0493298	NaN	-1.81602	-0.681013	-1.20037	-0.74198	NaN	NaN	-0.195198	-0.514324	-0.350597	-1.52773	-0.487226	-0.933475	-1.12218	-0.813601	-1.019	-0.83334	-1.08376	-0.216407	-0.445713	-0.499426	-0.618736	-1.63131	-1.40207	-0.673353	-1.03995	-1.03485	0.175048	0.543859	-0.344431	0.515776	0.717086	-0.167521	0.44933
P63330	Serine/threonine-protein phosphatase 2A catalytic subunit alpha isoform	Ppp2ca	0.473824	1.04942	1.07534	0.888405	0.879091	0.924359	0.211882	0.866064	0.145294	0.0344429	1.00522	0.940723	0.474976	1.12218	0.0775414	0.660009	0.178904	0.924778	0.103453	0.180613	1.18547	0.85231	0.930485	1.01982	1.09681	0.575518	0.697788	1.1038	0.592726	0.327288	0.944101	1.20379	1.12194	0.78298	1.0218	0.93763	1.25663	1.18582	0.758061	0.668872	0.0791932	0.380424	-0.217279	0.0197117	0.0899566	-0.387433	0.0303893
Q921H8	3-ketoacyl-CoA thiolase A, peroxisomal	Acaa1a	3.83582	3.49739	3.95376	3.77071	4.33285	3.62058	4.35227	4.08082	3.88718	3.78334	3.78126	3.80025	3.92064	3.75677	3.1097	3.76307	4.21778	4.08143	3.84916	3.66072	3.54913	3.82135	3.63602	3.44945	3.59983	3.87461	4.23155	3.80469	3.75861	3.60677	3.55467	3.62739	3.83372	3.68825	3.74482	3.8042	3.72749	3.55619	3.76971	3.71162	0.255105	0.628125	0.125452	0.14927	0.334677	0.145092	0.237054
Q5FWK3	Rho GTPase-activating protein 1	Arhgap1	3.62303	3.71498	3.7058	3.77026	3.57443	3.75585	3.4481	3.76468	3.45508	3.17926	3.51281	3.83713	3.34966	3.86263	3.84373	3.58815	3.46753	3.69141	3.57145	3.41803	3.80398	3.58006	3.7847	3.49167	3.74416	3.46241	3.49756	3.38922	3.27175	3.51425	3.5449	3.70146	3.31534	3.76379	3.76148	3.65387	3.79351	3.61981	3.66575	3.57408	0.682611	0.888216	0.0302912	0.891139	0.948061	-0.0102679	0.0754404
P21844	Chymase	Cma1	2.9505	2.85877	3.51135	3.08901	2.49657	7.10205	7.79168	6.93355	7.24506	6.67343	3.10601	2.55153	3.82262	2.8224	3.29453	6.49702	7.83787	6.67556	6.94763	6.41349	3.5389	3.1066	2.70542	3.3471	3.08688	6.12407	7.04419	6.22282	6.75162	7.01618	3.71257	3.61376	2.21453	2.54596	3.14509	6.11162	7.59229	5.66071	6.50979	6.28974	0.802128	0.938058	-0.0513504	0.0601082	0.184564	0.479432	1.58619e-13
P10605	Cathepsin B	Ctsb	4.92884	4.41199	4.6681	5.13017	4.66548	5.69906	4.93974	6.0434	5.32874	5.15796	5.05174	5.10636	4.48284	4.99881	5.04459	5.10278	5.01198	6.08356	5.33351	5.32372	5.58872	4.70488	5.46919	5.43707	5.58041	5.44223	5.64414	6.18863	5.67991	5.83995	5.4722	5.1587	4.87196	5.23426	5.54818	5.79713	6.01432	6.08136	5.71137	5.73099	0.00235482	0.055482	-0.457664	0.0121248	0.0684909	-0.41056	0.00209464
P10711	Transcription elongation factor A protein 1	Tcea1	4.36619	4.05556	4.42905	4.20825	4.4275	3.55845	3.49973	3.68607	3.48412	3.16189	4.17333	4.08712	4.72231	3.94537	3.92207	3.74577	3.47535	3.59085	3.5347	3.41152	4.23041	4.45093	4.411	4.36018	4.1215	4.27177	4.2402	3.66819	3.52796	3.58222	4.20457	4.50262	4.59416	4.4318	4.4161	4.01313	3.66256	4.11406	3.55644	3.69261	0.148804	0.50512	-0.138652	0.00756526	0.0501849	-0.31807	4.76419e-07
P35821	Tyrosine-protein phosphatase non-receptor type 1	Ptpn1	2.65147	3.23718	2.76215	2.77127	2.77647	2.22042	2.00915	2.70121	1.72878	1.69963	2.77338	2.66902	2.56653	2.5901	2.83211	2.55721	2.23071	2.69756	2.15171	1.99388	2.57072	2.98937	2.66136	2.88486	2.84774	2.74213	2.61045	2.65378	2.66607	2.29445	2.81065	2.42476	2.78034	2.8731	2.60844	2.78978	2.39334	2.71937	2.56259	2.51022	0.828167	0.945732	0.0178333	0.00537547	0.0402708	-0.395194	0.000371945
P05555	Integrin alpha-M	Itgam	1.86747	1.98173	1.68021	2.18248	2.02931	2.58173	2.42991	3.76142	2.81164	2.57918	1.95468	1.94838	1.57255	1.85744	2.45769	2.60996	2.5777	3.76985	2.62741	2.54365	2.37335	1.94854	2.20496	2.29634	2.8625	2.59313	2.83239	3.10141	3.12492	3.17556	2.42908	3.17179	1.70059	2.26709	2.30581	2.87626	3.26441	2.79324	2.93068	2.93793	0.0169582	0.184103	-0.40281	0.445361	0.663978	-0.133747	0.000103782
Q9DB05	Alpha-soluble NSF attachment protein	Napa	3.81854	3.34905	3.59718	3.88064	3.24151	3.76857	4.69671	4.14095	3.21275	4.3019	3.87403	3.83415	3.53032	4.02671	4.03085	3.45384	4.43236	4.26593	4.35443	3.59027	3.81329	3.46753	3.62627	3.83587	3.77089	3.53161	4.07899	3.90121	3.84199	3.84899	3.84803	3.78308	3.30714	3.86369	3.76075	3.6444	4.16059	3.81307	3.98026	3.757	0.920249	0.979259	0.0106459	0.326489	0.546127	0.165961	0.102196
P61205	ADP-ribosylation factor 3	Arf3	5.43034	5.89425	5.63229	5.54849	5.63176	5.79036	5.71851	5.92455	5.40451	5.51185	5.6221	5.59199	5.55464	5.74522	5.82259	5.76624	5.76802	5.85281	5.54279	5.41894	5.43211	5.74039	5.41774	5.60343	5.45268	5.65733	5.78039	5.72634	5.65283	5.62179	5.54306	5.26006	5.64912	5.65799	5.45667	5.71594	5.79432	5.47018	5.66449	5.52733	0.0606525	0.337847	0.126043	0.897373	0.950096	0.00876303	0.761522
P21550	Beta-enolase	Eno3	2.00409	1.95946	2.15572	1.1664	2.06947	1.96964	2.84658	1.737	1.81624	2.23618	2.09646	2.09489	1.97504	1.70078	1.92966	1.83608	2.35352	1.4678	1.75769	1.28042	2.08429	1.63682	2.0243	1.82265	1.35505	1.81395	1.96285	1.80148	1.63842	1.75456	2.07078	1.50981	2.0834	1.99027	1.82014	1.60591	1.75262	1.57202	2.06556	2.17684	0.550255	0.822802	0.0754435	0.468492	0.681977	0.115693	0.93111
Q91ZA3	Propionyl-CoA carboxylase alpha chain, mitochondrial	Pcca	1.70831	1.8894	1.76833	1.82212	1.86538	2.0521	1.86124	2.42183	2.31833	1.68391	1.78367	1.80705	1.72821	2.05301	1.69805	2.27772	1.87066	2.18751	2.22433	1.7392	2.26948	1.9594	1.93906	1.89125	1.5987	2.36187	2.17968	2.29295	2.19473	2.17115	2.02534	1.97845	1.79849	1.98995	1.93765	2.36759	2.24768	2.12881	2.04811	1.75394	0.0608165	0.338529	-0.126422	0.28048	0.498169	-0.110967	0.0110343
P47856	Glutamine--fructose-6-phosphate aminotransferase [isomerizing] 1	Gfpt1	2.70201	2.64885	2.68745	2.98791	2.7255	2.67493	2.70232	3.03279	2.22508	2.47245	2.74652	2.85589	1.99809	2.75222	2.67292	3.24461	2.42757	3.04726	2.81359	2.89089	2.31618	2.61863	2.54059	2.71601	2.24767	2.5974	3.18555	3.14424	2.80287	2.5427	2.49498	2.06092	2.37319	2.69384	2.30824	2.94799	3.2244	3.09562	2.83431	2.77592	0.0353558	0.270939	0.240711	0.21581	0.424655	-0.161951	0.567039
O35892	Nuclear autoantigen Sp-100	Sp100	4.32767	4.47722	4.32395	4.45355	4.14232	4.03239	3.32663	3.52773	3.18238	2.84573	4.48983	4.61878	4.13213	4.21449	3.8472	3.19645	3.15525	3.25789	3.13697	3.28264	4.49121	4.4227	4.67107	4.53989	4.39198	3.19722	3.11915	3.96088	3.87902	3.79268	4.43239	4.7662	4.47211	3.73458	4.28504	4.01891	4.10634	4.37733	4.03821	3.72608	0.311018	0.667075	-0.118003	0.00375807	0.0326651	-0.527176	1.44691e-07
Q07076	Annexin A7	Anxa7	4.27931	4.24453	4.17525	4.35751	4.26353	4.48348	4.33765	4.72685	4.51513	4.39155	4.27922	4.34909	4.18307	4.29799	4.42304	4.50846	4.32375	4.83424	4.40908	4.37042	4.43127	4.36965	4.41757	4.30252	4.35682	4.38693	4.70921	4.78204	4.30535	4.58273	4.30691	4.39819	4.31383	4.44891	4.37256	4.5387	4.71754	4.49853	4.53628	4.45894	0.0087641	0.128395	-0.0865705	0.402003	0.62294	-0.061563	0.00262195
Q8R016	Bleomycin hydrolase	Blmh	3.03087	3.12981	2.77495	2.80761	2.54099	2.87079	3.32861	3.05423	3.47055	2.78713	3.1023	3.1173	2.72586	3.15492	2.81909	2.91327	3.12877	2.8104	3.02056	2.6511	2.9388	3.06359	3.07957	2.87237	3.09148	2.8038	2.85986	2.8747	3.15553	2.85619	3.14686	2.85664	2.91424	2.90501	2.95032	2.70624	3.1011	3.08922	3.06007	2.76978	0.422398	0.745142	-0.0615166	0.432461	0.651457	0.0758889	0.437042
Q9JLN9	Serine/threonine-protein kinase mTOR	Mtor	0.514759	0.909113	0.745878	0.504435	0.335323	0.899077	0.844439	0.897112	0.239048	0.517466	0.759152	0.490227	0.296724	0.505138	1.04229	0.917788	0.41544	0.869709	0.860977	0.541109	0.687771	0.798416	0.45969	0.301245	0.46314	0.509909	0.69948	0.705759	0.89658	0.839916	0.753613	-0.11937	0.556723	0.641018	0.296072	0.884441	0.896902	0.549465	0.904149	0.763085	0.29035	0.650356	0.126473	0.486289	0.69615	-0.0647523	0.424546
P97927	Laminin subunit alpha-4	Lama4	1.44353	1.71034	1.2824	2.16469	1.05837	2.48145	2.42805	2.48247	2.87601	2.64988	2.33044	1.97411	2.55565	2.5773	1.5398	2.20793	2.57623	2.17491	2.60783	3.16499	2.16179	1.45255	1.64786	1.98827	1.71306	2.11803	1.59432	2.18382	1.85161	2.40835	1.91333	1.42929	1.74854	2.27187	2.27196	2.0575	2.29428	2.08958	1.98452	2.0883	0.984756	0.994785	0.00380974	0.000490434	0.0113121	0.497944	0.00195876
Q5XJY5	Coatomer subunit delta	Arcn1	3.38258	3.64176	3.28127	3.3562	3.35442	3.43043	3.04256	3.64634	3.13597	3.26279	3.35507	3.47867	3.1317	3.25946	3.45666	3.40294	2.98101	3.68442	3.37266	3.40462	3.56599	3.39237	3.3621	3.40699	3.49178	3.31124	3.7977	3.74269	3.5213	3.39702	3.40528	3.50656	3.44757	3.54246	3.3607	3.62603	3.55298	3.67681	3.5796	3.42171	0.130745	0.472614	-0.0784016	0.0203215	0.0905132	-0.226334	0.702218
O35639	Annexin A3	Anxa3	3.59938	3.16299	3.4434	3.58744	3.42748	3.44166	3.82363	4.09062	4.03324	3.95662	3.57844	3.62273	2.98774	3.74911	3.35251	3.41971	3.36303	4.15102	3.92776	3.95114	3.91708	3.82626	3.88405	3.74087	3.63614	3.82944	4.33692	3.9777	3.78907	4.10986	3.86178	3.82514	3.60616	3.91025	3.8788	3.90514	3.95725	3.53136	3.87551	3.90714	0.000346358	0.0181887	-0.357529	0.366639	0.588761	-0.106093	0.00660947
P62715	Serine/threonine-protein phosphatase 2A catalytic subunit beta isoform	Ppp2cb	4.3127	4.60284	4.49293	4.24524	4.46466	4.59461	4.05159	4.67505	4.13839	3.90429	4.28491	4.40762	4.26574	4.47631	4.19462	4.5808	4.11209	4.52529	4.54054	4.18069	4.32856	4.33809	4.37187	4.355	4.33169	4.40148	4.41064	4.41028	4.38365	4.28435	4.34531	4.42654	4.46698	4.43807	4.29906	4.55416	4.71725	4.43622	4.41973	4.33925	0.91981	0.979122	0.00463886	0.287181	0.505268	-0.105368	0.654614
Q61753	D-3-phosphoglycerate dehydrogenase	Phgdh	4.58745	4.42304	4.51999	4.50825	4.53905	4.61578	4.43433	4.67239	4.28938	4.08876	4.657	4.69389	4.28975	4.4205	3.9143	4.4474	4.68386	4.46567	4.28184	4.06576	4.7666	4.83402	4.77862	4.6307	4.57709	4.82587	5.32446	4.9929	4.89565	4.64302	4.63531	4.96313	4.91992	4.63693	4.72252	4.78409	5.00292	5.11742	4.64211	4.46471	0.00227527	0.0573538	-0.291164	0.000375767	0.0102647	-0.464798	0.61663
Q8BZ03	Serine/threonine-protein kinase D2	Prkd2	2.80005	3.35729	3.05038	2.83752	2.84318	3.6488	2.18284	2.17652	2.4946	2.30575	3.00526	2.94633	2.70675	2.93349	2.93594	2.37048	2.5154	2.33069	2.64339	2.39544	2.8544	3.07656	2.79042	2.81275	2.66853	2.18676	2.51644	2.45405	2.53113	2.65533	2.8607	2.77759	2.96669	2.73608	2.7592	2.56889	2.49087	2.67134	2.73666	2.4334	0.116425	0.447254	0.111326	0.901049	0.952589	-0.0180978	0.00808479
Q60932	Voltage-dependent anion-selective channel protein 1	Vdac1	4.37755	4.93759	4.5295	4.33405	4.4121	4.72681	4.83812	5.03801	4.54858	4.48381	4.3783	4.42362	4.44346	4.50058	4.67426	4.64074	4.74362	4.87174	4.50226	4.40495	4.42878	4.57466	4.42604	4.4138	4.26374	4.57029	4.61499	4.79553	4.76706	4.64734	4.3866	4.25932	4.56453	4.44819	4.38956	4.679	4.92922	4.47851	4.66943	4.52235	0.212587	0.583827	0.0855764	0.87192	0.937108	0.0124907	0.0509379
Q6ZWX6	Eukaryotic translation initiation factor 2 subunit 1	Eif2s1	3.71969	4.20774	3.83989	3.81637	3.73233	3.96915	3.73284	4.23352	3.53466	3.75592	3.89204	3.93021	3.53017	3.67513	3.90202	3.87939	3.5958	4.19463	3.59367	3.74653	3.97977	3.9857	3.84817	3.88154	3.78979	3.86231	3.98455	4.25349	4.15928	3.97166	3.82271	3.95669	3.95366	3.83828	3.8357	3.9918	4.22586	4.07313	4.00038	3.60217	0.310333	0.666823	-0.064641	0.0692299	0.201239	-0.188852	0.992253
P70335	Rho-associated protein kinase 1	Rock1	2.64817	2.06768	2.36525	2.03661	2.12173	2.32615	1.90181	2.67063	1.62021	2.21366	2.258	2.41434	1.78604	4.05779	2.06202	2.93771	2.66841	2.5026	2.32873	2.09826	2.1135	2.53719	2.26114	2.15892	2.52951	2.21906	2.67595	2.22189	1.96503	2.1625	2.30205	2.782	2.88364	2.13465	3.39528	2.45071	2.38604	2.37194	1.8117	2.53696	0.599556	0.849466	-0.128027	0.757682	0.878082	0.0466399	0.818721
P42230	Signal transducer and activator of transcription 5A	Stat5a	0.432981	1.15393	1.27203	0.678057	0.749512	0.944957	1.81824	1.07989	0.26325	0.55843	1.06281	0.595226	1.00455	0.887957	0.988113	1.36766	1.31936	0.757784	1.11307	0.12623	0.232357	0.82313	0.545914	0.554253	0.0931263	0.646103	0.568777	0.440378	0.748598	0.803255	0.481544	0.0598288	0.654928	0.264627	0.0853558	0.603443	0.498707	0.225376	0.681233	0.625691	0.000507795	0.0225397	0.50301	0.0577034	0.178961	0.350732	0.78014
P63005	Platelet-activating factor acetylhydrolase IB subunit beta	Pafah1b1	3.15588	3.67442	3.22065	3.06507	3.11348	3.20069	3.31643	3.461	2.52405	2.47009	3.17073	3.22304	2.77536	3.15001	3.44254	3.38814	2.82578	3.31552	2.6447	2.22284	3.1559	3.32228	3.06973	3.16746	2.95533	3.03298	3.18511	3.31842	3.01424	2.92741	3.12318	3.0912	3.32983	3.1331	2.98731	3.30531	3.37151	3.24803	2.78406	2.41978	0.443679	0.758913	0.0655855	0.476953	0.687684	-0.12376	0.120382
Q64524	Histone H2B type 2-E	H2bc21	-1.88118	-1.58241	-1.72737	-2.12441	-0.395941	-1.84385	-2.68885	-3.00624	-3.40311	-2.91248	-0.950156	-2.0943	-2.71878	-1.89212	-1.08693	-4.09312	-2.99356	-2.68511	-2.66508	-2.9063	-3.01427	-0.902794	-1.76738	-1.52929	-1.20421	-2.613	-2.29792	-4.23591	-2.23078	-2.51939	-1.17102	-1.11536	-0.943806	-0.838499	-1.39095	-3.44141	-2.97639	-2.5163	-3.16275	-2.28504	0.392045	0.722264	-0.257603	0.738653	0.866387	-0.0918827	0.000241211
P58281	Dynamin-like 120 kDa protein, mitochondrial	Opa1	1.89865	3.45503	2.73843	2.15576	2.37651	1.85462	1.69684	1.80436	1.52604	2.2748	1.73882	2.55052	2.50038	2.34537	3.05209	2.42904	1.6042	2.45694	2.27419	2.00702	2.37732	2.69729	2.48273	1.76397	2.31222	2.37587	2.55707	2.41685	2.33597	2.02485	1.80456	1.75598	1.7581	2.00404	1.70929	2.03715	1.93553	2.22337	2.26729	2.52197	0.052289	0.316279	0.414607	0.0451056	0.151564	-0.276786	0.0225265
Q80X82	Symplekin	Sympk	1.83158	2.71173	2.34294	2.00755	1.89869	1.97949	1.61139	2.03576	1.32177	1.50381	2.12347	2.0672	1.77979	2.1668	2.28942	2.14477	1.33524	1.76751	1.88597	1.81896	1.90441	2.59119	1.96082	2.01233	1.96207	1.73353	1.90255	1.76273	2.17053	1.98539	2.52981	2.1846	2.21017	1.81186	1.87682	2.07984	1.92745	1.90239	1.9612	1.97117	0.888181	0.966926	0.0175072	0.0619143	0.188607	-0.199211	0.00746404
P06728	Apolipoprotein A-IV	Apoa4	3.05869	2.12946	3.03489	3.87088	3.47802	3.25029	2.97887	3.49725	2.60803	2.54543	3.65777	3.47993	3.30611	3.53139	3.74882	1.78513	3.59287	3.20637	2.64109	2.48799	3.61525	2.76218	3.25008	3.94958	3.90388	2.87562	3.21827	2.80838	3.03962	2.95151	3.54623	3.6831	2.93525	3.1483	3.8488	2.92611	3.22023	2.85362	2.57678	2.80248	0.522425	0.804385	-0.134667	0.717666	0.855076	-0.0679296	0.0613091
P27046	Alpha-mannosidase 2	Man2a1	2.30927	2.77851	2.54123	2.33687	2.89012	2.15042	2.25927	2.81828	2.66132	2.55548	2.19003	2.4862	2.59453	2.46174	2.32955	2.44079	1.8846	2.76878	2.56159	2.10559	2.6114	2.84498	2.34991	2.76908	2.58518	2.64339	2.92979	2.93444	2.73625	2.72345	3.02092	2.67635	2.80248	2.56083	2.629	2.71692	2.85661	2.94753	2.86884	2.81417	0.0465032	0.299274	-0.193208	0.00122609	0.018506	-0.396527	0.559607
Q8CI51	PDZ and LIM domain protein 5	Pdlim5	3.0716	2.83174	3.29992	3.11687	3.31556	3.30571	3.06456	3.10221	2.8149	2.45145	3.05571	3.0746	3.45274	2.99379	3.07972	2.70311	2.89828	3.1445	2.67881	2.76384	2.72432	3.12777	2.92579	2.90789	2.94109	2.60201	3.07249	2.18169	2.4119	2.77341	2.93327	2.86143	3.30883	2.98619	2.54577	2.4964	2.81732	1.98747	2.54993	2.47227	0.0302813	0.25113	0.202989	0.0124513	0.0699723	0.356248	0.0291685
Q61599	Rho GDP-dissociation inhibitor 2	Arhgdib	5.78488	5.88625	5.72732	5.71178	5.54381	5.90558	5.50723	5.79128	5.91958	5.99323	6.02265	5.93055	5.5387	5.93974	5.5169	5.82451	5.55112	5.63671	5.96188	6.03095	5.75729	5.75851	5.73023	5.80865	5.71859	5.74512	5.69652	5.49328	6.05673	6.04727	5.93512	5.91384	5.76452	5.73916	5.85346	5.91736	5.60283	5.69345	6.0876	5.9481	0.558357	0.828387	-0.0376781	0.853779	0.92902	-0.0166181	0.539559
O35218	Cleavage and polyadenylation specificity factor subunit 2	Cpsf2	2.29226	2.61072	2.44403	2.24397	1.91025	2.29993	1.9276	2.23302	1.70867	2.13263	2.46328	2.39548	1.55762	2.44509	2.17295	2.36814	2.07503	1.98808	2.02205	1.90209	2.52045	2.2699	2.3049	2.46615	2.24651	1.97727	2.05849	2.30012	2.14062	2.15324	2.45617	2.57774	2.20029	2.29332	2.39072	2.53298	2.51755	2.42995	2.20122	2.26674	0.278595	0.646223	-0.119049	0.0404473	0.141224	-0.192094	0.126226
Q8BIJ6	Isoleucine--tRNA ligase, mitochondrial	Iars2	2.55805	2.91388	2.53396	2.53669	2.51733	2.87237	2.64619	2.98669	2.57725	2.32822	2.58852	2.55376	2.57513	2.70043	2.79063	2.94412	2.86256	2.89882	2.86283	2.62265	2.89881	2.60422	2.59272	2.60667	2.50487	2.70736	2.60452	2.98014	2.84868	2.87871	2.58134	2.63322	2.70354	2.57412	2.91557	2.97605	3.12767	2.79097	2.79423	2.62861	0.574401	0.8376	-0.0346699	0.392673	0.61492	-0.0735215	0.104553
Q6ZQ58	La-related protein 1	Larp1	2.25446	2.09307	2.42609	2.16639	2.62157	1.55357	1.46832	0.955822	1.02878	0.873915	2.22304	1.96405	2.4911	1.86192	1.78072	1.73143	1.23999	1.10601	1.0896	1.12794	1.66182	2.24349	2.04881	1.81912	1.84947	1.8372	1.72316	0.818346	1.33789	1.0437	2.07908	1.82528	2.43528	1.9326	1.84383	1.83772	1.29242	1.71201	1.70526	1.48691	0.0745165	0.370407	0.214362	0.080662	0.221614	-0.261924	3.16115e-07
O09061	Proteasome subunit beta type-1	Psmb1	4.3241	4.32211	4.34462	4.22118	4.49637	4.6012	4.97644	4.54686	4.5813	4.29118	4.54082	4.34906	4.53045	4.4158	4.76377	4.55309	4.91275	4.59727	4.63648	4.18789	4.15724	4.52337	4.35677	4.14017	4.2312	4.73348	4.806	4.33099	4.44177	4.52539	4.19882	4.10532	4.547	4.45375	4.34888	4.47454	4.4411	4.40584	4.42116	4.34008	0.0975417	0.409567	0.124575	0.300139	0.520221	0.0964103	0.0968652
Q8CH18	Cell division cycle and apoptosis regulator protein 1	Ccar1	3.01334	2.99022	3.04502	2.75952	3.04107	2.55031	2.09847	2.73286	2.28386	2.40314	2.78194	2.88806	3.02194	2.92486	2.83295	2.52146	2.06118	2.67508	2.45333	2.56198	2.96444	3.03234	3.01264	2.89751	2.96636	2.74105	2.61975	2.51012	2.59877	2.58842	2.90971	3.16165	3.05289	2.91119	2.96813	2.71388	2.58582	2.74268	2.6277	2.64367	0.194295	0.563342	-0.0577919	0.0148554	0.07604	-0.203018	6.85874e-06
P08122	Collagen alpha-2(IV) chain	Col4a2	3.00391	3.82814	3.63677	5.10739	4.1031	6.21896	7.17201	4.69106	6.26117	6.18673	2.35708	4.07587	6.69254	5.7399	5.05195	5.57339	7.48362	4.01336	5.26124	6.32252	3.0281	4.00716	3.12086	4.20094	4.18134	6.01574	4.204	4.82915	4.97245	4.95122	2.67763	3.23289	2.94415	5.34444	3.56518	4.01824	4.76972	4.26397	3.67195	4.45704	0.148926	0.504616	0.729398	0.00393348	0.0333124	1.30306	0.00879636
Q9Z2I0	Mitochondrial proton/calcium exchanger protein	Letm1	2.62012	3.01173	2.6774	2.70706	2.63051	2.38852	2.36922	2.57213	2.2674	2.50945	2.64626	2.72334	2.36023	2.70046	2.45654	2.82706	2.11359	2.6038	2.33227	2.41446	2.86728	2.64038	2.6507	2.72769	2.66239	2.41093	2.60738	2.86005	2.99048	2.76547	2.643	2.85356	2.63564	2.58983	2.59327	2.89553	2.90111	2.95988	3.00248	2.75164	0.605154	0.852943	-0.0330097	0.000394551	0.0105324	-0.374705	0.0191901
Q8CGF7	Transcription elongation regulator 1	Tcerg1	2.90308	2.49408	3.31211	2.82829	3.35618	2.21097	2.71324	1.87045	1.82268	1.91532	2.92376	2.79746	3.66065	2.9133	3.26832	2.50142	2.55698	1.8685	2.04843	2.0737	2.86244	3.23113	2.97633	2.93708	2.94578	2.79907	2.76816	1.75846	2.0685	1.85127	2.96767	2.86327	3.20501	3.07891	2.83295	2.30373	2.03275	2.49748	1.8726	2.04779	0.640464	0.870727	0.0556646	0.793024	0.897445	-0.0418103	1.26236e-05
Q08093	Calponin-2	Cnn2	5.36197	4.66511	5.44807	5.24298	5.44474	4.97415	4.67506	4.53187	4.40955	4.16241	5.21897	5.11503	5.71095	5.20021	4.87384	4.7585	4.69461	4.47575	4.54745	4.50662	4.9783	5.30455	5.2289	5.14705	5.01819	4.93437	4.83662	4.35383	4.22782	4.39913	4.98026	5.14841	5.34735	5.17493	5.28473	4.9564	4.54037	4.51282	4.38851	4.46568	0.526245	0.805753	0.0669207	0.911427	0.957862	0.0120421	2.64562e-05
Q3UM45	Protein phosphatase 1 regulatory subunit 7	Ppp1r7	2.81853	2.3851	2.47479	2.70567	2.58032	3.32804	2.80104	3.00871	2.83356	2.7277	3.00049	2.79033	2.18299	2.63742	2.43275	2.74727	2.84594	3.01213	3.05443	2.5781	2.92212	2.72727	2.88231	2.91856	2.9039	3.09786	3.01006	2.725	3.04102	2.89093	2.88622	2.7616	2.26076	2.69973	2.91967	2.92933	3.04607	2.84422	2.83457	2.75406	0.0766255	0.377085	-0.187374	0.766927	0.881585	-0.0236213	0.00981066
Q04447	Creatine kinase B-type	Ckb	4.57561	4.10497	4.5575	4.52757	5.01922	4.96797	5.47238	5.14533	5.21539	4.88698	4.46429	4.50887	4.9458	4.61619	4.99586	4.50388	5.45054	5.15561	5.06152	5.05421	4.55939	4.49241	4.5315	4.38601	4.31271	5.12691	5.49757	4.64683	5.02364	4.67622	4.55613	4.11199	4.78326	4.76528	4.54167	4.72458	5.04924	4.46344	4.88525	4.6208	0.259524	0.63082	0.127553	0.11133	0.275181	0.219934	0.00180347
Q60902	Epidermal growth factor receptor substrate 15-like 1	Eps15l1	1.74031	1.02749	0.961119	1.99235	0.454407	1.70716	0.814106	1.76135	1.22411	1.09346	2.01558	2.00466	0.347401	1.74894	0.816681	1.03503	0.291254	1.44847	1.26852	1.45338	1.89742	0.273594	2.07317	1.99347	2.16106	0.304329	0.806637	1.54	1.84089	1.99511	2.03618	1.77221	0.540146	1.10579	2.22741	1.74077	1.85047	1.7896	2.01075	1.83195	0.344985	0.695324	-0.297152	0.126368	0.298311	-0.361364	0.690843
P27612	Phospholipase A-2-activating protein	Plaa	2.45013	2.8584	2.57132	2.64757	2.45668	2.71199	2.16915	2.78869	2.29448	2.21738	2.65163	2.71125	2.13679	2.40307	2.54583	2.45078	1.89369	2.81537	2.45654	2.23227	2.94779	2.63931	2.77166	2.60737	2.64659	2.40493	2.69239	2.90328	2.65592	2.82488	2.64412	2.74413	2.83323	2.64198	2.53242	2.74767	2.94685	2.85783	2.91226	2.39624	0.0462654	0.299524	-0.157594	0.00941307	0.0582133	-0.331191	0.232807
Q61687	Transcriptional regulator ATRX	Atrx	1.52851	1.64097	1.79474	0.969233	1.41482	0.171296	0.0376682	0.288837	-0.289291	0.256472	1.21774	1.27862	1.54357	1.17932	0.913395	0.617058	0.274721	0.354324	0.179379	0.189793	1.0112	1.49346	1.07613	0.973497	1.13833	0.571739	0.894798	0.29619	0.115767	0.360903	1.05101	1.26328	1.65197	1.14319	1.13387	0.704456	0.259007	0.564211	0.36855	0.251523	0.192736	0.560979	0.1545	0.0416836	0.143477	-0.230689	1.26557e-08
P25799	Nuclear factor NF-kappa-B p105 subunit	Nfkb1	2.83744	3.26494	2.90432	2.92081	2.86792	2.72282	2.64543	2.69377	3.32981	2.68404	2.80558	3.00115	2.62225	2.83726	2.8677	2.72891	3.0121	2.89136	3.1195	3.20296	2.92674	2.9662	3.02379	2.8599	2.89082	2.69055	2.98932	2.80754	2.9875	2.81336	2.82928	3.06738	3.00865	2.97085	2.89912	2.80098	2.8178	2.9565	3.05625	3.0716	0.3791	0.713292	-0.0513371	0.96497	0.983662	0.00393038	0.915139
Q8CJ91	CD209 antigen-like protein B	Cd209b	4.80095	4.16037	4.68403	5.11528	4.8662	5.54925	5.14567	6.26964	5.01307	5.57571	4.64408	4.53439	4.43101	4.99412	5.09698	5.37011	5.03806	6.27197	5.16347	5.56171	5.39095	4.66749	5.10259	5.30438	5.61172	6.27106	6.18425	6.11284	5.5669	6.00291	5.38072	4.74562	4.98961	5.54498	5.32281	6.28392	6.07781	5.57707	5.94576	5.77074	0.00333573	0.067	-0.473346	0.00990034	0.0602296	-0.48346	0.000368983
E9Q634	Unconventional myosin-Ie	Myo1e	2.17337	2.53664	2.20942	2.1423	2.42364	2.81575	3.37584	2.38884	2.24776	2.09122	2.18629	2.12761	2.75389	3.01359	3.22151	2.19872	3.11711	2.49466	2.46825	2.5271	2.54031	2.58519	1.82411	2.24247	2.15394	2.64756	2.87915	2.41262	3.38864	2.69174	2.30821	2.01087	2.33146	3.26338	2.33843	2.10127	2.56167	2.39099	2.88497	2.17478	0.506722	0.794353	0.118987	0.820576	0.912447	-0.0408135	0.610377
Q4QRL3	Coiled-coil domain-containing protein 88B	Ccdc88b	1.80331	1.80369	2.11323	2.01237	2.16321	2.13098	2.17283	1.7805	2.42037	2.88515	1.85572	1.84492	2.09351	1.81863	1.09808	1.7505	1.38756	1.90467	1.68534	2.25467	1.48473	1.86697	1.95862	1.58762	1.26612	2.37076	2.04446	1.81919	2.01085	1.87159	1.52926	1.42536	2.01649	1.77921	1.77876	1.98406	1.86623	1.51569	1.59088	2.08705	0.138644	0.486302	0.191357	0.448135	0.665501	0.121181	0.300965
P67778	Prohibitin 1	Phb1	4.81014	5.92225	6.57315	5.32652	4.98208	4.85067	5.51126	5.17487	5.53885	5.06842	7.21523	7.52429	4.84356	7.6743	4.62285	5.79427	5.37457	5.75216	5.69848	5.27533	5.89884	6.22821	5.35082	4.87248	6.88214	5.18595	5.78473	4.95464	5.2926	5.4005	7.26733	6.05734	5.23575	6.30436	6.99537	5.00444	5.14286	5.48638	6.25038	6.08867	0.73023	0.912758	-0.159826	0.752391	0.876338	-0.0552278	0.182478
Q9D8W5	26S proteasome non-ATPase regulatory subunit 12	Psmd12	3.14302	3.49472	3.21578	3.12563	3.14955	3.45323	3.26386	3.4058	3.80928	3.91125	3.16243	3.05162	3.5231	3.02167	3.36565	3.37463	4.49272	3.40854	3.89644	3.20315	3.09543	3.33229	3.04655	3.13091	3.11647	3.28499	3.2663	3.33425	3.21141	3.80268	3.14902	3.11253	3.21459	3.28188	3.14626	3.33116	3.44472	3.25288	3.46666	3.11923	0.327064	0.681313	0.0627254	0.0689211	0.20082	0.270461	0.0101576
P97496	SWI/SNF complex subunit SMARCC1	Smarcc1	1.79202	1.36627	1.86424	1.50333	1.97978	0.576196	0.355389	0.798708	0.767115	0.614714	1.56727	1.4766	1.97744	1.51289	1.35243	0.669146	1.77526	0.807903	1.61025	0.519693	1.46593	2.1092	1.69232	1.48806	1.5347	1.44761	1.14352	0.981304	0.835239	0.212994	1.46309	1.89111	2.184	1.92704	1.71195	1.11546	0.854013	1.10734	0.950917	0.961322	0.359881	0.70173	-0.107512	0.539718	0.737092	-0.111535	0.000160322
Q8C0C7	Phenylalanine--tRNA ligase alpha subunit	Farsa	3.13879	3.13051	3.05084	2.94683	3.14117	2.67235	2.82148	2.72432	2.64215	2.29518	2.95018	3.11437	3.13012	2.84039	3.23419	3.00604	2.76151	2.72428	2.59329	2.61547	3.3335	3.19066	3.22234	3.03205	3.09238	3.00227	3.31831	2.97684	2.69708	2.96924	3.1188	3.32679	3.29704	3.14434	3.07415	2.96104	2.78073	3.06594	2.9403	2.57618	0.0364658	0.272774	-0.115466	0.0118342	0.0674979	-0.243185	2.85888e-05
Q61937	Nucleophosmin	Npm1	5.79785	5.53564	5.59583	5.95411	5.04714	5.46785	5.12201	5.28297	5.34909	5.15801	5.92221	5.95918	5.83761	5.63234	5.4003	5.25066	4.91248	5.11765	5.21685	5.44014	6.05466	5.09114	6.26342	6.23573	6.01114	5.22113	5.1959	5.75791	5.75469	5.98542	6.02822	6.26014	5.57907	5.43846	6.25909	5.92935	5.8021	5.81109	5.96621	5.92827	0.128059	0.466864	-0.253886	0.000155704	0.00572727	-0.503436	0.000633147
Q60854	Serpin B6	Serpinb6	3.25816	3.6353	3.4896	3.53172	3.59768	3.16309	2.61484	3.52445	2.38636	2.69899	3.38636	3.63702	3.38955	3.41187	4.14536	3.30557	2.38691	3.45527	2.48425	2.73931	3.70946	3.22455	3.18362	3.65382	3.74606	2.95961	2.58805	3.39762	2.8055	2.92691	3.59534	3.1972	3.19176	3.64854	3.60751	2.64676	2.71968	3.35337	2.70264	3.06684	0.512694	0.798718	0.0724766	0.809332	0.906097	-0.0407939	0.000537654
P32921	Tryptophan--tRNA ligase, cytoplasmic	Wars1	3.72539	3.99095	3.85371	3.77928	3.75763	3.51557	3.07414	3.5498	3.25893	3.4025	3.88167	3.87083	3.56476	3.87795	3.84281	3.63034	2.76825	3.67705	3.17614	3.48379	3.77379	3.88437	3.76661	3.90969	3.75348	3.45927	3.34439	3.7884	3.83055	3.68662	3.73162	3.83398	3.77899	3.82894	3.649	3.52696	3.45409	3.79334	3.76988	3.71849	0.598436	0.849581	0.0234509	0.0150019	0.0762974	-0.283549	0.000159229
P97310	DNA replication licensing factor MCM2	Mcm2	2.72926	3.17614	2.7271	2.65362	2.53414	2.52317	2.22208	2.3758	1.97267	2.1178	2.89033	2.88547	2.59353	2.54611	2.6813	2.73413	1.99852	2.28094	2.40403	1.98217	2.71093	3.01074	2.75739	2.93511	2.7204	2.54819	2.65065	2.68078	2.75792	2.24891	2.79179	3.05807	3.01607	2.99084	2.80403	2.78006	2.80804	2.76094	2.60851	2.53773	0.0842098	0.389044	-0.137838	0.000986697	0.0169541	-0.377042	0.000163363
Q8BHD7	Polypyrimidine tract-binding protein 3	Ptbp3	4.2393	4.55375	4.31338	4.15293	4.17589	4.11989	4.07979	3.97308	3.54459	3.51778	4.21293	4.25863	4.39057	4.13995	4.41773	4.15597	3.69258	4.07186	3.83628	3.7002	4.25642	4.47179	4.17843	4.30639	4.20401	4.02554	3.99038	4.02093	3.69471	3.73013	4.09725	4.14821	4.5341	4.25615	4.02592	4.17393	3.90157	4.16549	3.96907	3.8791	0.571824	0.837527	0.0376371	0.362664	0.585338	-0.0858819	0.00015976
Q6NS46	Protein RRP5 homolog	Pdcd11	1.49903	1.89863	1.41841	1.12353	1.31022	0.897103	0.9168	0.916618	1.03913	0.908682	1.5643	1.41215	1.3352	1.54926	1.59778	1.11436	1.19968	0.922392	1.38074	1.15396	1.24059	1.72253	1.17544	1.24646	1.27027	1.18701	1.03801	1.01759	1.57876	1.66496	1.34696	1.25293	1.61857	1.42679	1.1568	1.16871	0.637859	1.37123	1.72919	1.52634	0.175601	0.544121	0.125117	0.0554405	0.173801	-0.247018	7.47634e-05
Q9QUI0	Transforming protein RhoA	Rhoa	6.59122	6.11301	6.6328	6.5655	6.87216	6.5267	6.52481	6.63644	6.4418	6.12916	6.51036	6.44084	6.40887	6.47209	6.04197	6.34031	6.71262	6.673	6.34902	6.19079	6.45378	6.67238	6.61578	6.55575	6.46015	6.814	6.84537	6.3971	6.20859	6.36918	6.41162	6.50338	6.67732	6.60782	6.62739	6.66515	6.57243	6.47272	6.312	6.31494	0.270759	0.639952	-0.0936558	0.639289	0.802105	-0.0446811	0.901804
Q8BJ71	Nuclear pore complex protein Nup93	Nup93	2.58221	2.8774	2.6343	2.34871	2.34011	2.37891	2.09039	2.61279	1.95616	1.54863	2.6314	2.56917	1.77729	2.54301	2.45045	2.58214	1.986	2.48693	1.9578	2.02474	2.71683	2.66537	2.55486	2.58541	2.59075	2.20556	2.47313	2.57269	2.27236	2.26452	2.70184	2.65699	2.6091	2.59215	2.58652	2.54975	2.63508	2.62866	2.46958	2.19691	0.124457	0.461351	-0.150578	0.0428079	0.146316	-0.264374	0.0403515
O89079	Coatomer subunit epsilon	Cope	3.19144	1.78827	2.58152	3.23527	2.35428	3.11715	2.1392	3.45085	3.18124	2.93489	3.37256	3.12128	1.30315	3.01699	1.93511	2.45278	2.14332	3.30045	3.16389	2.90286	3.28842	2.77687	3.36324	3.4331	3.27011	2.50943	2.87346	3.51999	3.31949	3.30313	3.26575	3.07006	2.88838	2.34912	3.30932	3.06995	3.72262	3.5134	3.20473	3.10455	0.0565227	0.327697	-0.511449	0.0881238	0.234827	-0.335413	0.302147
P41216	Long-chain-fatty-acid--CoA ligase 1	Acsl1	0.966583	1.4873	0.66291	1.26397	0.758135	1.94735	2.2333	2.61489	2.79432	2.13066	1.03194	1.23036	1.28456	3.11934	1.3848	2.07582	2.38275	2.36906	2.27734	2.41516	2.95873	0.856344	0.824911	0.659544	0.473871	0.719633	1.6383	1.68468	2.3577	2.63305	1.72665	1.8981	1.39558	0.957415	1.40361	1.92608	3.13087	1.87066	2.08324	1.85339	0.991339	0.997745	0.00351524	0.143437	0.325757	0.334304	0.000387356
Q8BFW7	Lipoma-preferred partner homolog	Lpp	2.6018	2.07043	3.09832	2.67219	3.15415	2.25197	2.22156	2.54697	1.84464	1.50582	2.55469	2.58083	2.90615	2.71715	1.78205	1.6043	2.00007	2.30443	1.52563	2.14591	2.59485	2.53968	2.54757	2.21107	2.45293	2.09439	2.37572	1.99353	2.06088	1.59319	2.38862	2.98963	2.84598	2.65563	2.70824	1.93692	1.85701	1.97745	1.49081	1.96624	0.894697	0.968952	0.0203535	0.668337	0.823579	0.0605153	0.00249245
P21958	Antigen peptide transporter 1	Tap1	3.93973	4.36544	3.95874	3.86277	3.88653	4.13879	3.96718	4.19966	3.43645	3.57825	3.99114	3.95815	3.83313	3.83214	4.04941	4.08804	3.82498	4.00521	3.81695	3.72892	3.73198	3.83223	3.69315	3.6958	3.69373	3.95306	3.87077	4.1872	4.07211	3.86699	3.65329	3.65759	3.93332	3.8257	3.61036	3.96356	4.24047	3.93996	4.13394	3.84037	0.000839563	0.0329351	0.235002	0.172697	0.365734	-0.1284	0.348402
P30416	Peptidyl-prolyl cis-trans isomerase FKBP4	Fkbp4	3.28284	3.78022	3.23534	3.17336	3.18761	3.01353	3.04581	3.25583	2.96698	3.45945	3.3763	3.4038	3.16634	3.1316	3.34937	3.27133	2.96476	3.28669	3.0445	3.2432	3.44035	3.46752	3.38188	3.48892	3.43399	3.25939	3.39941	3.48085	3.73334	3.46832	3.51303	3.53269	3.53528	3.50624	3.34482	3.53977	3.62952	3.52831	3.51242	3.28061	0.024979	0.22616	-0.155792	0.000194381	0.00668041	-0.327986	0.0731803
P51660	Peroxisomal multifunctional enzyme type 2	Hsd17b4	2.64611	3.4632	2.81467	2.90352	3.01349	3.03538	3.1337	3.55781	3.02727	3.11393	2.74039	2.8455	2.57192	2.94358	3.25739	3.30803	3.05477	3.64876	2.73388	2.69332	2.83069	2.95143	2.65555	2.85933	2.87986	2.54365	2.85001	2.98408	2.74578	2.98885	2.65502	2.3965	2.82051	2.77397	2.50086	2.92067	3.02563	2.56042	2.85355	2.69033	0.084009	0.389072	0.187606	0.0117751	0.0673711	0.31439	0.122374
O89110	Caspase-8	Casp8	2.88807	2.56429	2.79761	2.93249	2.73203	2.71584	2.0082	2.77407	2.23864	2.38367	3.1529	3.04154	2.41257	3.05051	2.45429	2.29147	2.11562	2.86479	2.38677	2.35772	3.02687	2.85073	3.28105	3.10501	3.03688	2.78511	2.85679	2.79475	2.96329	2.56162	3.05574	3.10232	2.94703	2.77135	3.1016	3.02262	2.79471	2.86942	2.91904	2.80173	0.0268871	0.237141	-0.22523	0.00042713	0.010869	-0.423229	0.00495351
Q9JK81	MYG1 exonuclease	Myg1	3.14712	2.2998	3.21578	3.47767	3.09386	3.10817	3.18295	3.38534	3.15245	3.09465	2.96684	2.89052	2.8878	3.48707	2.91194	2.71691	3.40129	3.1737	3.51624	2.82503	2.95925	3.16548	3.08925	2.97948	2.91409	3.39382	3.58895	3.03799	3.0813	2.99251	2.98273	3.09913	3.1741	2.85334	3.0953	3.13457	3.13182	3.05151	3.07551	3.01781	0.954075	0.987643	0.00662384	0.959447	0.981196	0.00509691	0.389027
Q99JI6	Ras-related protein Rap-1b	Rap1b	5.36213	5.59743	5.32428	5.27647	5.36079	5.07214	5.2103	5.26226	5.15305	5.04764	5.39381	5.2924	5.29848	5.38717	5.35325	5.37591	5.35976	5.39058	5.28549	5.14571	5.1753	5.34579	5.29287	5.21663	5.26361	5.32714	5.34267	4.78665	4.82262	5.07336	5.33872	5.38611	5.39419	5.40292	5.39244	5.19291	5.18867	5.16339	5.14154	5.11745	0.270266	0.639735	0.0437658	0.120791	0.291533	0.114646	0.0130916
Q7TPH6	E3 ubiquitin-protein ligase MYCBP2	Mycbp2	0.963987	0.918686	1.15204	0.835184	1.36821	0.867894	0.485628	-0.111645	0.922464	1.28882	0.970942	0.773504	0.452311	0.967901	1.17045	0.88064	0.133488	0.704796	1.39183	0.684013	0.877586	1.43396	0.480196	0.74711	0.354616	0.951023	0.893248	0.829487	1.90408	1.00376	0.861565	0.898503	1.12655	0.777908	0.38327	0.892242	0.536604	0.70089	1.71999	1.58678	0.231493	0.601346	0.163196	0.0864898	0.23194	-0.377017	0.18103
Q3UMY5	Echinoderm microtubule-associated protein-like 4	Eml4	2.98967	3.17031	2.46626	2.29674	2.43155	2.19118	2.43438	2.35588	3.29261	1.8694	2.68736	2.47396	2.33715	2.63579	2.7279	2.30604	2.21584	2.30931	2.12221	3.06161	2.9507	2.72156	2.15716	3.27486	2.31139	2.48916	2.44641	2.37122	3.3415	2.55456	2.95856	2.32975	2.42431	2.51527	3.45288	2.45775	2.48461	3.29435	2.35898	2.09448	0.599696	0.849479	-0.0879747	0.366602	0.588873	-0.173456	0.224469
Q8VH51	RNA-binding protein 39	Rbm39	4.07054	4.66943	4.18808	4.02716	4.1758	3.62391	3.3873	3.66021	3.62659	3.51621	4.06245	4.07399	4.30284	3.98544	3.95751	3.32912	3.35266	3.53902	3.58268	3.46303	3.92577	4.17805	4.08178	4.08193	3.95185	3.89427	3.73987	3.67593	3.61177	3.5209	3.88396	4.30797	4.24074	4.1506	4.02042	3.82818	3.5653	3.83403	3.70651	3.78254	0.39674	0.726691	0.0690163	0.00125712	0.018912	-0.207859	1.1571e-07
Q6P9Q6	FK506-binding protein 15	Fkbp15	2.19195	2.61665	2.20699	1.7634	1.56094	1.70646	2.56458	2.07804	1.4735	1.55703	1.84055	1.98845	0.934868	1.42101	1.20264	2.07206	3.84932	2.01882	2.18379	1.43292	2.13277	2.56037	2.34338	2.05518	2.03497	2.05736	2.15411	2.59498	1.83148	1.95635	2.09937	2.88751	2.62699	1.62586	1.66077	1.90201	1.59531	2.49385	1.91036	1.92549	0.0511564	0.313126	-0.429972	0.8358	0.9199	0.0515214	0.261641
P52431	DNA polymerase delta catalytic subunit	Pold1	1.84287	2.13803	1.93391	1.58944	2.10035	1.86324	1.65581	1.88473	2.665	1.81579	1.71855	2.00895	1.65886	1.69473	2.1518	1.98862	1.48365	1.78874	1.99724	1.84802	1.95974	2.06754	1.65197	1.86055	1.86833	1.93199	1.856	1.94485	2.25273	2.31974	1.88474	1.98055	2.04569	1.91492	1.85695	1.80571	2.02163	2.11202	2.19838	2.17508	0.744605	0.916825	-0.0253483	0.164754	0.35543	-0.162728	0.898425
Q9Z0P5	Twinfilin-2	Twf2	3.95573	4.14814	4.00706	4.01931	4.09406	3.96132	3.85057	4.0614	3.90747	4.09693	3.99439	4.03411	4.02313	4.06491	4.26071	4.10038	3.91735	4.00537	3.95468	4.03002	3.73624	4.05782	3.93024	3.97082	3.89462	4.08521	3.92463	3.65953	3.90585	3.93252	3.88022	3.89723	3.98736	3.97167	3.8733	3.93146	3.77115	3.88192	4.10171	3.89454	0.00216773	0.055937	0.140205	0.121007	0.291689	0.0796966	0.0809929
P54823	Probable ATP-dependent RNA helicase DDX6	Ddx6	2.86579	3.43901	2.96751	2.87641	3.16324	4.37508	2.62168	2.78081	2.70691	2.63714	2.91231	3.08522	3.09812	2.81524	3.29607	3.11752	2.48923	2.75492	2.61117	2.79393	2.86543	3.25921	2.91803	2.88249	3.19582	2.92422	2.98594	2.8379	2.85109	2.88785	3.02677	3.11014	3.28265	3.24774	2.89052	2.8185	4.05481	2.94769	2.88009	2.59655	0.851451	0.955229	-0.0159874	0.679229	0.831459	-0.0896262	0.389532
P09055	Integrin beta-1	Itgb1	3.41381	3.03967	2.96908	3.37583	2.96249	3.78674	3.55389	3.957	3.69687	3.60796	3.35643	3.4239	2.94275	3.41823	3.12355	3.59914	3.46136	3.96021	3.67506	3.83096	3.53312	2.76446	3.50274	3.30381	3.45625	3.38776	3.59652	3.49814	3.32104	3.53835	3.43535	3.19881	2.92072	3.30574	3.60509	3.49557	3.64398	3.338	3.35893	3.50492	0.372863	0.709867	-0.100035	0.0012204	0.0185484	0.244598	1.23123e-05
Q80TY0	Formin-binding protein 1	Fnbp1	3.16893	2.69054	3.07853	2.85776	3.14379	2.36814	2.42591	2.62824	2.30874	2.12731	3.0444	2.93167	2.7736	2.6395	2.88469	2.43488	2.2659	2.65635	2.46225	1.95154	2.73644	3.11009	3.03903	3.04332	2.92345	2.92932	3.02498	2.68139	2.49478	2.43375	2.91385	2.90705	3.14373	3.00927	3.04562	2.8918	2.48592	2.77187	2.61929	2.34563	0.35814	0.701048	-0.0658447	0.0067415	0.04725	-0.304948	7.07398e-06
Q9JLV6	Bifunctional polynucleotide phosphatase/kinase	Pnkp	3.23464	3.03567	3.37282	3.21022	3.52684	2.95296	3.50646	3.06124	2.69991	2.5735	3.16135	3.13404	3.46764	3.16978	3.28442	3.3297	3.60124	3.08037	3.02718	2.82372	3.29601	3.48151	3.28775	3.15871	3.16709	3.36298	3.51422	2.88092	3.00694	2.84526	3.28263	3.48488	3.59148	3.37805	3.18648	3.22237	3.1674	3.1966	2.99064	2.83	0.304364	0.662262	-0.0717167	0.78119	0.891467	-0.0361058	0.112032
P21812	Mast cell protease 4	Mcpt4	4.38024	4.53493	5.00674	4.65955	4.45028	8.19978	8.26527	7.69953	7.59437	7.25414	4.4603	4.10059	5.58498	4.51534	4.99193	7.60275	8.39082	7.41672	7.32188	7.10714	5.00606	4.6877	4.26356	4.83586	4.64988	6.9776	7.39742	6.88563	7.05318	7.44202	4.96871	4.99451	3.98947	4.14187	4.66021	7.02251	8.27819	6.53657	7.04161	6.94058	0.786142	0.930923	0.0487045	0.0195469	0.0895861	0.527709	7.93069e-12
Q11011	Puromycin-sensitive aminopeptidase	Npepps	2.89915	3.18207	3.00326	2.97376	3.00885	3.32472	3.40872	3.45814	3.00715	3.20082	2.98531	3.0718	2.79795	3.07106	3.11619	3.31868	3.23778	3.52861	3.48702	3.06141	3.01301	3.04047	2.96261	3.05648	2.83946	3.16461	3.3259	3.25721	3.18086	3.40383	3.08526	3.00442	2.95774	2.95227	2.99422	3.29105	3.38625	3.24241	3.15752	3.12884	0.62461	0.861447	0.0203465	0.448245	0.665524	0.0494561	0.000311186
P12970	Large ribosomal subunit protein eL8	Rpl7a	5.32546	5.87642	5.39746	5.21385	5.48122	4.62175	5.1763	4.55934	4.73437	4.46177	5.29178	5.36078	5.72193	5.02463	5.56623	5.22054	5.14376	5.01023	4.69596	4.35913	5.33942	5.75395	5.31964	5.40063	5.31979	5.27573	5.2807	4.85455	4.67109	4.74543	5.26211	5.40673	5.7478	5.55554	5.27686	5.0306	4.63753	5.22577	4.87654	4.60151	0.901438	0.971342	-0.0122713	0.364242	0.586331	-0.121631	0.000103386
Q91V41	Ras-related protein Rab-14	Rab14	4.53218	4.91364	4.59391	4.49167	4.68806	4.20632	4.12207	4.89847	3.81513	4.18628	4.50121	4.57125	4.18582	4.70563	4.75383	4.55064	4.07405	4.8693	4.28829	4.33785	4.44211	4.67497	4.42361	4.538	4.50899	4.29077	4.54576	4.67893	4.4688	4.3458	4.55084	4.45915	4.56578	4.66165	4.34873	4.59847	4.58037	4.58419	4.16787	4.33108	0.286652	0.648243	0.0763355	0.318442	0.537982	-0.124365	0.0535277
Q6KCD5	Nipped-B-like protein	Nipbl	1.2039	1.51859	1.67418	0.87888	1.50381	1.27745	1.69454	0.818533	0.710402	1.04414	1.33187	1.11291	1.48531	0.952608	1.10622	0.943419	1.67127	0.5903	0.541437	1.09031	1.06517	1.39509	1.08263	1.16995	1.0734	0.768129	0.440355	0.412039	0.800358	0.775677	1.07283	1.46809	1.40034	1.18398	1.06888	1.18249	0.62339	0.80583	0.604651	0.614173	0.433795	0.751449	0.0787912	0.0346947	0.128312	0.335471	0.139351
P0DOV1	Interferon-activable protein 205-B	Ifi211	1.5358	1.55379	1.67931	2.46606	1.84792	1.53743	1.49778	2.02474	1.34381	1.59123	1.94484	2.50345	1.39794	1.63338	1.8409	1.6374	1.23293	2.3767	1.66444	1.91622	1.49501	1.57388	1.62719	1.55076	1.53075	1.71855	2.2466	1.7205	1.88843	1.77735	1.44248	2.70352	2.48715	2.48814	2.42841	2.49258	1.72665	2.93183	2.89722	2.88561	0.654031	0.876447	-0.0923891	0.013368	0.07225	-0.546265	0.337687
Q9R111	Guanine deaminase	Gda	2.90279	2.8393	2.72677	3.15002	3.00669	3.38262	3.49039	3.46963	3.4437	2.85593	2.98543	3.04861	2.81021	3.04052	3.14853	3.13692	3.16355	3.50735	3.27722	3.06254	3.28933	3.07442	3.01063	3.15035	3.26022	3.366	3.49576	3.50349	3.49956	3.38252	3.32677	3.3821	2.90781	3.19471	3.3322	3.42273	3.49547	3.51323	3.15505	3.24095	0.00317315	0.0646061	-0.226967	0.123438	0.294727	-0.128491	0.00133468
Q7TNP2	Serine/threonine-protein phosphatase 2A 65 kDa regulatory subunit A beta isoform	Ppp2r1b	0.863686	0.385328	0.744173	0.750704	-0.141954	0.820975	0.0390224	0.790392	0.391054	0.312449	0.980165	0.66349	-0.172083	1.04604	0.558643	0.450769	-0.021574	0.686401	0.527437	0.73917	0.99864	0.208714	0.863682	0.840889	0.86948	0.732624	0.574009	0.547338	0.904181	0.63586	0.749783	0.92578	0.982367	0.364311	0.904266	0.954351	0.919382	0.601688	1.02014	0.907914	0.219213	0.589825	-0.202972	0.0125686	0.0702094	-0.306139	0.575191
Q9DB77	Cytochrome b-c1 complex subunit 2, mitochondrial	Uqcrc2	4.07183	4.58414	4.12825	4.06173	4.1234	4.20649	4.23639	4.28491	3.9064	3.69347	4.01831	4.06338	4.21949	4.26716	4.18039	4.29548	4.21601	4.19002	4.00212	3.64289	4.18395	4.36152	4.01985	4.08088	3.96358	4.08989	4.26327	4.04316	4.10309	3.98497	4.17811	4.12069	4.21269	4.25679	4.14976	4.33889	4.26828	4.09379	4.02222	3.85467	0.767742	0.926259	0.0190258	0.671478	0.826264	-0.0388057	0.276189
Q9Z1F9	SUMO-activating enzyme subunit 2	Uba2	3.06023	3.26762	3.4656	3.26334	2.94217	3.76701	3.46057	3.73315	3.44585	3.65109	3.40935	3.45685	3.35773	3.46522	3.30834	3.64134	3.11089	3.65435	3.5188	3.55448	3.60451	3.41501	3.35198	3.28652	2.99721	3.32737	3.60976	3.76483	3.51537	3.67271	3.48993	3.74992	3.24164	3.351	3.42239	3.71699	3.52524	3.65084	3.8812	3.48788	0.300019	0.658211	-0.0913683	0.441044	0.660395	-0.0614667	0.006196
Q80YV3	Transformation/transcription domain-associated protein	Trrap	0.675362	1.16758	0.845268	0.338451	0.524302	0.326074	0.0440884	0.560183	0.443195	0.336493	0.475015	0.61677	0.293209	0.679829	0.883068	0.419584	0.216476	0.286526	0.307756	0.567348	0.623903	1.06225	0.338608	0.562454	0.482954	0.0631809	0.442717	0.176746	0.69701	0.735897	0.862207	0.419784	0.883678	0.487581	0.442503	0.772652	0.555044	0.402988	0.769273	0.591109	0.77152	0.927791	0.0332924	0.0845261	0.228594	-0.169889	0.00665838
P18654	Ribosomal protein S6 kinase alpha-3	Rps6ka3	3.01231	3.3468	3.33045	3.10689	3.04143	2.93036	2.61248	2.64771	2.24553	2.14447	3.04113	3.07887	3.03124	3.0056	3.27793	2.98571	2.43091	2.71395	2.44025	2.55316	2.91006	3.15322	3.10262	3.0787	2.81954	2.76516	2.68127	2.24896	2.5406	2.43952	2.83454	2.81636	3.16198	3.11374	2.98814	2.69938	2.18302	2.66696	2.5554	2.35875	0.0520863	0.31605	0.129376	0.60085	0.777278	0.0565495	1.59999e-05
Q8CFQ3	RNA helicase aquarius	Aqr	1.46086	1.9998	1.55887	1.42421	1.48143	1.32133	1.25116	1.52804	1.0456	1.20746	1.57929	1.43682	1.19948	1.55637	1.81371	1.77415	1.11974	1.07136	1.35323	1.37307	1.37922	1.78928	1.39519	1.64331	1.37324	1.23261	1.3022	1.07096	1.49558	1.37161	1.50838	1.2435	1.53951	1.50717	1.21727	1.40351	1.54738	1.41729	1.46467	1.46615	0.317973	0.674876	0.0914797	0.395287	0.617286	-0.0726815	0.0227843
P58771	Tropomyosin alpha-1 chain	Tpm1	3.55653	4.79957	4.13609	4.99474	3.51849	4.75269	4.23137	4.88475	3.5515	3.79272	4.33381	5.05973	3.6681	4.16775	4.23183	4.55604	4.5422	4.6769	3.64938	4.03441	5.59702	3.25831	5.57675	5.56186	5.3919	3.71248	3.77597	5.58608	5.33966	5.50622	5.12759	5.58405	3.54844	3.75405	5.17822	4.55645	5.69701	5.42755	5.44793	5.35099	0.09652	0.407451	-0.611153	0.0134707	0.0726844	-0.772838	0.931634
P35329	B-cell receptor CD22	Cd22	2.81087	2.94291	2.67509	2.73129	2.35575	2.90453	3.00448	3.17362	2.98259	3.06054	2.94573	2.67937	2.33407	2.6985	2.57104	2.79328	2.99831	2.91958	3.14636	3.07478	3.10349	2.54965	3.0566	3.09566	3.13807	2.8626	3.04591	3.29386	3.19741	3.28108	3.08133	3.21012	2.47859	2.63238	2.91239	3.05834	3.32743	3.36563	3.13544	3.06445	0.0319391	0.255656	-0.251366	0.0204001	0.0908692	-0.157406	0.000362111
P61202	COP9 signalosome complex subunit 2	Cops2	2.30193	2.1011	2.25996	2.23978	2.35482	2.72682	2.61962	2.51922	1.78013	1.96174	2.20475	2.30964	2.03459	2.39113	2.91913	2.69922	2.53161	2.58405	2.40562	2.20412	2.27353	2.57507	2.3116	2.32121	2.32627	2.65932	2.77122	2.41031	2.37276	2.28027	2.52021	2.29321	2.24898	2.51073	2.21638	2.55124	2.50014	2.43042	2.50704	2.30621	0.582386	0.840479	-0.0480343	0.509244	0.711649	-0.0756785	0.478941
Q8BP47	Asparagine--tRNA ligase, cytoplasmic	Nars1	3.16114	3.58677	3.06442	3.02799	3.07306	2.67665	2.96938	3.07512	2.68336	2.60677	3.31965	3.13126	3.17213	3.16495	3.08918	2.89205	2.94769	3.04865	3.00435	2.73636	2.98417	3.21058	3.08711	3.14366	3.10716	3.09197	3.57213	3.24917	3.36289	3.04971	3.15508	3.08404	3.215	3.22109	3.05338	3.04235	3.21302	3.41539	3.26753	3.30268	0.370177	0.707639	0.0529263	6.74427e-05	0.00467925	-0.392647	0.000564797
P97311	DNA replication licensing factor MCM6	Mcm6	3.73804	3.79374	3.49496	3.56588	3.72394	2.8281	3.50927	2.70848	3.24157	2.57234	3.66652	3.70692	3.43022	3.53604	3.10885	3.295	3.43618	2.90714	2.76038	1.87071	3.62182	3.59519	3.07524	2.47341	3.62789	2.75616	3.45517	3.25694	2.62419	3.12184	3.54407	3.80536	3.43635	3.11244	2.45528	3.08404	2.72443	3.13283	2.62937	2.8189	0.0855252	0.391093	0.301805	0.794496	0.897598	-0.0474708	0.000916901
O08749	Dihydrolipoyl dehydrogenase, mitochondrial	Dld	3.73129	4.25319	3.8451	3.87917	3.68534	4.14981	3.88179	4.34808	4.0106	3.84365	3.94551	3.95486	3.63952	4.15311	3.85127	4.13393	4.04108	4.30174	4.09488	3.88256	4.20757	3.90377	3.92677	3.99026	3.93026	3.80342	4.07948	4.25122	4.22018	4.16469	4.0553	3.96214	3.87238	3.88268	3.97566	4.13866	4.42403	4.20985	4.21702	4.04415	0.281393	0.647733	-0.0768419	0.262576	0.481445	-0.0864577	0.0476509
P15864	Histone H1.2	H1-2	10.5038	11.2467	10.7819	10.4365	10.8614	9.91797	10.2749	9.7108	9.72113	9.26855	10.3501	10.3399	11.5171	10.3065	10.9399	10.2759	10.2348	9.8551	9.68158	9.18149	10.4245	10.8367	10.5755	10.5787	10.3473	10.5712	10.2656	9.69381	9.35151	9.69138	10.3357	10.6335	10.8764	10.7638	10.5841	10.3064	9.67336	10.0934	9.29374	9.44661	0.371646	0.708329	0.132766	0.888297	0.94611	-0.0264832	7.60919e-05
O09106	Histone deacetylase 1	Hdac1	3.49397	4.0202	3.58532	3.45389	3.5157	3.4668	3.50998	3.60698	3.19375	2.86866	3.55646	3.59245	3.41977	3.51754	3.79727	3.72382	3.36648	3.62302	3.56088	3.03989	3.41524	3.82466	3.41928	3.53189	3.48476	3.44624	3.51563	3.33388	3.60181	3.51838	3.54688	3.58593	3.74945	3.59277	3.4222	3.48483	3.53876	3.39656	3.78759	3.656	0.606035	0.852965	0.0379498	0.190957	0.392608	-0.131945	0.0738684
P25444	Small ribosomal subunit protein uS5	Rps2	5.58285	6.03468	5.73036	5.48363	5.54687	5.56682	5.49952	5.43732	4.92787	4.93102	5.64138	5.59223	5.87368	5.48815	5.85753	5.60407	5.42958	5.46419	5.07458	4.90188	5.53373	5.93	5.52675	5.65534	5.56381	5.68437	5.58904	5.66043	5.43077	5.36953	5.60117	5.69796	5.86398	5.71081	5.50531	5.63832	5.43213	5.65095	5.48359	5.17718	0.748186	0.918413	0.0242466	0.0430115	0.146598	-0.227945	0.00168652
O88990	Alpha-actinin-3	Actn3	-2.95014	-3.8146	-2.53644	-4.66164	-2.85387	-1.88282	-1.34479	-2.95764	-1.67032	-1.25058	-1.70832	-3.64837	-2.20118	-5.84146	-3.24898	-1.75536	-5.16385	-2.59176	-2.42658	-1.65197	-2.06636	-6.94642	-6.35016	-2.47695	-5.40522	-1.85805	-6.23311	-1.92019	-2.79966	-2.54073	-6.04711	-2.2948	-3.0309	-4.39039	-2.54691	-2.75634	-0.325027	-3.94844	-1.47763	0.027585	0.270736	0.640158	0.809023	0.868217	0.935712	0.113592	0.0575046
P84091	AP-2 complex subunit mu	Ap2m1	3.1595	3.61459	3.29367	3.27629	3.20417	2.92201	2.76379	2.99692	2.60894	2.87164	3.0693	3.34284	3.51513	3.34963	3.55705	3.34484	2.26342	3.18214	2.65248	3.03726	3.4051	3.47646	3.06104	3.35684	3.553	2.87773	2.97977	3.21093	2.88447	3.07512	3.35062	3.21182	3.25064	3.41721	3.26296	3.20197	2.8818	3.33714	3.01838	3.05006	0.960164	0.987829	0.00364532	0.105431	0.264813	-0.187391	0.000542944
P70333	Heterogeneous nuclear ribonucleoprotein H2	Hnrnph2	2.92413	2.66091	2.94852	2.73969	3.18492	2.14678	2.0713	1.8656	1.531	2.08986	2.70371	2.81236	3.17348	2.87558	2.53559	2.15183	1.84188	1.91158	1.94191	2.49953	2.79817	3.02749	3.03756	2.82888	2.75145	2.68983	2.07602	2.06798	1.71023	2.06179	2.81748	2.97732	3.00428	2.98602	2.99297	2.12814	1.18462	2.2996	1.53577	1.72169	0.389968	0.722632	-0.0662737	0.716543	0.854754	0.0575608	1.91303e-07
Q9QYB5	Gamma-adducin	Add3	3.2534	3.47051	3.36815	3.04116	3.4374	1.89422	2.16195	2.34957	1.81584	1.91805	3.18315	3.07564	3.21279	3.1255	3.26825	2.65589	2.16999	2.41815	2.18691	2.26194	2.86925	3.21699	2.94299	3.01284	2.98038	2.33354	2.55609	2.32354	2.10627	2.49755	3.08538	2.97413	3.36362	3.23864	3.02009	2.65017	2.48828	2.9109	2.41401	2.28652	0.0193176	0.197167	0.173163	0.020612	0.0914832	-0.273435	1.35275e-09
Q9WV54	Acid ceramidase	Asah1	3.66764	2.98404	3.55396	3.65038	3.60101	4.11961	3.82931	4.62997	4.0472	3.93151	3.53509	3.60129	3.52321	3.73345	4.06401	3.59183	3.99952	4.60792	4.22001	4.02363	3.60083	3.58688	3.57171	3.77442	3.85228	4.04897	4.25978	4.07154	3.94949	4.23722	3.80522	3.24617	3.5345	3.88626	3.78798	4.05436	4.2981	4.19315	4.02294	4.16592	0.490414	0.784798	-0.0732153	0.784105	0.892881	-0.0300937	0.00114921
Q9D0K2	Succinyl-CoA:3-ketoacid coenzyme A transferase 1, mitochondrial	Oxct1	3.36978	3.70208	3.44245	3.373	3.40002	3.95387	4.12269	4.31043	3.80739	3.82681	3.47658	3.49304	3.44489	3.37386	3.52701	3.93897	4.10999	4.24085	3.8446	3.55981	3.41073	3.31451	3.29285	3.31882	3.29462	3.66562	4.036	4.12931	4.07627	3.72185	3.38262	3.19603	3.31884	3.44831	3.32376	3.87002	3.99217	3.84434	3.84309	3.61996	0.00358822	0.0712326	0.130163	0.326404	0.546138	0.0916795	4.07594e-06
Q9QWR8	Alpha-N-acetylgalactosaminidase	Naga	4.54996	4.37791	4.53597	4.76244	4.43429	4.82997	4.80666	4.87844	4.22963	4.36518	4.63643	4.79011	4.08057	4.60801	4.69123	5.10135	4.84641	4.89387	4.19707	4.60445	4.15532	3.76808	4.13967	4.05532	4.0262	3.69697	3.96462	3.75724	3.6405	4.11614	3.76371	3.40711	3.41682	3.66517	4.11855	3.68443	4.28681	3.7487	3.64822	3.97604	8.38575e-06	0.000888889	0.695097	2.22836e-06	0.0016	0.823335	0.292608
Q01768	Nucleoside diphosphate kinase B	Nme2	4.83272	4.60278	4.82806	4.83941	5.00324	4.64644	5.03376	5.20962	4.62241	4.97016	4.89703	4.7704	5.05539	4.91651	5.05943	4.6374	5.15091	5.12103	5.2669	4.96052	4.75475	4.95407	4.81554	4.93268	4.83733	5.24929	5.42055	4.97448	5.18322	5.13264	4.95656	4.72388	5.00644	5.08425	4.52068	5.10666	5.05735	4.96016	4.78949	5.05501	0.751753	0.919496	0.02188	0.18403	0.382979	-0.130971	0.373394
O88544	COP9 signalosome complex subunit 4	Cops4	3.20396	2.80909	3.24757	2.97964	2.44434	3.28541	2.53041	3.52444	3.20713	3.00869	2.94566	3.33857	2.40379	2.89997	3.38989	2.91761	3.4255	3.8555	3.38832	2.95549	2.99	3.19373	3.05231	3.07388	3.15855	3.06141	3.87121	3.52734	3.59079	3.22439	3.17974	3.02974	2.97848	2.65165	3.09335	3.40299	3.60857	3.52282	3.29045	3.41225	0.544937	0.819508	-0.0738943	0.0975628	0.252137	-0.241372	0.146921
Q8JZN5	Complex I assembly factor ACAD9, mitochondrial	Acad9	2.86004	3.20833	2.74949	2.70797	2.94644	3.0265	2.98934	3.149	2.92838	2.64785	2.79615	2.8551	2.62453	2.79164	2.87506	2.92839	2.94194	2.97727	2.82635	4.25966	2.77747	2.85488	2.39349	2.91492	2.66855	2.76675	2.78258	2.74555	2.83567	2.83603	2.71243	2.48791	2.85876	2.83282	2.80997	2.97147	2.93751	2.8369	3.18373	3.07893	0.150761	0.506995	0.110355	0.259677	0.476991	0.169954	0.142839
Q01514	Guanylate-binding protein 1	Gbp1	2.3282	1.41192	1.39552	1.62995	1.62224	1.97454	0.429447	2.53255	0.44463	1.16342	2.20915	1.84015	1.19018	1.89616	1.73613	1.97243	0.427891	2.03136	0.551926	1.49714	1.23154	0.205051	1.22528	1.31095	0.930695	1.53711	2.26685	1.48433	1.78669	1.36247	1.35376	0.11197	0.908154	1.25812	1.53667	1.47142	1.15223	0.861849	2.24555	1.49699	0.00139492	0.0423689	0.718741	0.374358	0.597302	-0.264015	0.145811
Q61823	Programmed cell death protein 4	Pdcd4	4.50917	4.21165	4.45706	4.15199	4.3668	3.50126	2.89812	3.1944	3.29463	3.37251	4.48061	4.28582	4.44856	4.41488	3.7026	3.9035	2.9228	3.14681	3.5032	3.75426	4.00647	4.44205	4.39129	4.16069	3.90191	3.94056	3.89284	3.52014	3.70922	3.49386	4.06423	4.07034	4.44979	4.28457	4.27929	3.99522	3.49503	3.92383	3.92719	3.84374	0.330462	0.684635	0.0978504	0.00264223	0.0272981	-0.425012	7.44985e-07
Q9DBG6	Dolichyl-diphosphooligosaccharide--protein glycosyltransferase subunit 2	Rpn2	3.59397	3.88716	3.51744	3.68783	3.66988	4.12931	3.97301	4.33878	3.98182	3.90911	3.69475	3.55248	3.39911	3.56695	3.86815	4.02704	3.73454	4.17383	4.13231	3.80372	3.68373	3.61302	3.43815	3.76622	3.45162	3.9191	4.34693	4.2556	4.45799	4.32151	3.60124	3.49321	3.61872	3.79466	3.42613	3.99596	4.31992	4.10134	4.38513	4.03722	0.400789	0.729197	0.0551006	0.0294293	0.115585	-0.193723	8.42504e-05
P42208	Septin-2	Septin2	3.55335	4.06951	3.6694	3.70234	3.87747	4.12224	3.93645	4.29785	3.92863	3.91875	3.83371	3.77776	3.72472	3.98892	4.08132	4.0269	4.15594	4.30642	4.04438	4.13219	3.8752	3.78214	3.76352	3.87222	3.829	3.90989	4.05556	3.89721	3.83816	3.94735	3.70701	3.77304	3.76982	3.85369	3.78016	3.86494	4.00517	3.94128	3.95009	3.85277	0.646356	0.873953	0.0272699	0.0047556	0.0373963	0.160732	0.00198228
P06240	Proto-oncogene tyrosine-protein kinase LCK	Lck	3.2482	3.34651	3.30427	3.08342	2.85004	3.64876	2.64716	2.61511	2.88149	2.74566	3.3193	3.37286	3.28744	3.28329	3.10308	3.43607	2.40921	2.54666	2.71834	2.98037	2.9748	3.20335	3.30105	3.03352	2.9229	2.96608	2.72982	2.60857	2.97378	2.76343	3.16438	3.27047	3.43191	3.05963	3.05505	3.41755	2.86086	2.90515	2.99236	2.64878	0.292423	0.652605	0.0781311	0.871612	0.937277	-0.0237578	0.0165845
Q08481	Platelet endothelial cell adhesion molecule	Pecam1	2.34683	2.60032	2.14986	2.54135	2.0707	2.74001	2.8763	2.9754	2.91631	2.68921	2.28377	2.46143	1.72152	2.42981	2.16788	2.76793	2.82337	3.04964	2.86157	3.05102	2.68846	2.0632	2.4851	2.5181	2.66825	2.10953	2.06884	2.47473	2.36651	2.89305	2.57555	2.33973	1.92484	2.28077	2.5109	2.3928	2.63896	2.39282	2.62048	2.48404	0.280178	0.647409	-0.128143	9.98726e-05	0.00527536	0.430898	3.94834e-06
Q8R1Q8	Cytoplasmic dynein 1 light intermediate chain 1	Dync1li1	2.9842	2.85815	3.10074	2.81482	3.10474	2.94371	3.01181	2.88225	2.72674	2.69856	2.95971	2.81801	3.14683	2.83282	2.82409	2.9479	2.81941	3.01475	2.70037	2.75558	2.85762	3.09801	2.96921	2.83346	2.86332	3.05753	3.09097	2.73797	2.65345	2.89388	2.96825	2.85395	2.85665	3.05183	3.0338	2.91547	2.98839	3.00074	2.97843	2.79253	0.912957	0.975783	0.00579987	0.325672	0.545643	-0.0608293	0.121593
Q6WVG3	BTB/POZ domain-containing protein KCTD12	Kctd12	4.67753	5.07595	4.83676	4.98432	4.68347	4.85075	5.03697	5.46722	5.07155	5.02667	4.74105	4.89363	4.65788	4.99469	4.81922	5.13513	4.86316	5.46058	5.06832	4.81861	5.10486	4.80052	4.88536	4.94474	5.07265	4.87041	5.17042	5.29283	4.98426	5.28252	4.97284	4.86872	4.63788	4.9124	4.89725	5.15574	5.39496	5.10519	5.20646	4.98353	0.258926	0.630923	-0.0732746	0.47464	0.686208	-0.0647363	0.0112054
Q9WUA2	Phenylalanine--tRNA ligase beta subunit	Farsb	3.55048	3.61918	3.54325	3.44533	3.54311	3.60191	3.50235	3.43323	3.55585	3.51838	3.66267	3.5526	3.54056	3.50025	3.62557	3.56532	3.15917	3.50701	3.47397	3.37309	3.69301	3.78329	3.61921	3.56746	3.57129	3.51762	3.91402	3.73796	3.74242	3.62404	3.5788	3.611	3.68127	3.69012	3.60159	3.76511	3.7328	3.7143	3.80161	3.60058	0.0138132	0.1647	-0.0814045	0.000222628	0.00719266	-0.246019	0.0626386
Q8VDP4	Cell cycle and apoptosis regulator protein 2	Ccar2	3.35241	3.50097	3.41154	3.2904	3.25304	3.18163	2.95943	3.22496	3.49284	3.22756	3.33185	3.42626	3.36082	3.37187	3.30572	3.36839	3.14228	3.26564	3.34336	3.46671	3.57488	3.36256	3.54624	3.52149	3.44206	3.41413	3.39498	3.19567	3.4723	3.53649	3.43761	3.56078	3.4596	3.44428	3.44646	3.53032	3.48074	3.44004	3.52357	3.4245	0.00132398	0.04124	-0.119109	0.00896047	0.056781	-0.173993	0.108962
Q9JLV5	Cullin-3	Cul3	2.10909	2.32541	2.33286	2.4852	2.37502	3.17981	2.72895	2.60871	2.20423	2.01607	1.94018	2.05545	1.61429	3.00576	2.55886	2.69189	1.78369	2.16646	2.54973	2.18151	2.09031	2.48682	1.91414	2.56743	1.82116	2.15997	2.27293	2.27095	2.13823	2.59969	2.65281	1.89345	2.24656	2.09379	1.88163	2.70272	3.02387	2.21917	2.11288	2.11657	0.465402	0.769741	0.115402	0.765438	0.881699	0.0494075	0.470164
Q61081	Hsp90 co-chaperone Cdc37	Cdc37	3.73666	3.3285	3.69144	3.69533	3.77153	3.73871	3.52264	3.51766	3.07464	3.23528	3.78433	3.62993	3.42013	3.62262	3.34007	3.33755	3.20637	3.43045	3.30578	3.60682	3.69629	3.69569	3.76341	3.71823	3.66706	3.8483	3.7224	3.54602	3.51167	3.27437	3.71622	3.69575	3.70542	3.71068	3.7749	3.64755	3.47775	3.54172	3.46298	3.47427	0.0608897	0.338218	-0.112309	0.0759067	0.21328	-0.15311	0.0265875
Q8R0G9	Nuclear pore complex protein Nup133	Nup133	1.5477	1.95037	1.5729	1.47523	1.49575	1.47852	0.979874	1.38161	1.66273	1.6909	1.57719	1.64192	1.56659	1.29949	1.71419	1.58443	1.36901	1.51192	1.7247	1.4693	1.35615	1.7304	1.47189	1.46385	1.50493	1.48197	1.56837	1.6116	1.96523	1.76391	1.60934	1.70964	1.82036	1.648	1.47058	1.39153	1.58506	1.54951	1.70117	1.62017	0.93772	0.985336	0.0056179	0.119908	0.290489	-0.138552	0.269936
P12382	ATP-dependent 6-phosphofructokinase, liver type	Pfkl	2.65946	3.26091	2.72981	2.83967	2.88122	3.2789	3.17368	3.1305	2.80152	3.09805	2.81052	2.94499	2.67611	2.95383	3.12548	3.04041	2.95935	3.04746	2.84091	3.09572	2.60014	2.77402	2.66786	2.77389	2.60835	3.18675	2.94412	3.24512	3.23404	2.98326	2.84663	2.5977	2.66103	2.9743	2.50017	3.08772	3.14236	3.0992	3.13183	3.06551	0.0228538	0.216381	0.18779	0.256209	0.473979	-0.0653424	0.052805
Q9CSH3	Exosome complex exonuclease RRP44	Dis3	1.89039	2.35598	2.04008	1.75706	2.12495	2.00738	1.34424	1.81057	1.53144	1.64124	2.0907	2.06459	1.97783	2.0747	2.09046	1.8845	1.08078	1.71782	1.89427	1.75867	2.17744	2.49693	2.03633	2.09655	1.81438	1.69922	1.98164	1.99854	2.19853	1.97526	2.1626	2.20999	2.26551	2.01792	1.96735	1.90676	2.05505	1.84373	2.05432	2.08733	0.324285	0.679548	-0.0778269	0.00550729	0.0411638	-0.312945	0.00154012
Q9Z0N1	Eukaryotic translation initiation factor 2 subunit 3, X-linked	Eif2s3x	3.2884	3.81839	3.31956	3.30264	3.33077	3.38878	3.21199	3.55813	3.21908	3.10213	3.288	3.35344	3.24724	3.20509	3.47378	3.40443	3.06122	3.63569	3.27274	2.99323	3.37191	3.50039	3.14386	3.39593	3.20195	3.21062	3.51591	3.68136	3.67578	3.52997	3.27728	3.36372	3.49111	3.4464	3.22685	3.43653	3.86702	3.73409	3.64126	3.38201	0.762887	0.924698	0.0207911	0.00571707	0.0421101	-0.282715	0.380383
Q9D1Q6	Endoplasmic reticulum resident protein 44	Erp44	3.52691	2.99927	3.20325	3.50105	3.28976	3.79447	3.52921	4.25683	3.98507	3.9613	3.6027	3.53075	3.15716	3.57989	3.6036	3.45257	3.55656	4.33943	4.08718	3.80721	3.71782	3.61034	3.63205	3.65555	3.71145	4.05285	4.67867	4.19968	4.29097	4.35127	3.81847	3.57292	3.48731	3.73641	3.71359	3.94022	4.21297	4.34717	4.28212	4.16073	0.0023419	0.0556812	-0.266157	0.00435528	0.0361905	-0.374682	0.000789709
Q61792	LIM and SH3 domain protein 1	Lasp1	4.70012	4.40768	5.04559	4.78371	4.88858	2.9928	3.16615	2.83225	3.05565	3.18899	4.60971	4.72824	5.46294	4.71956	4.51973	3.80618	3.03622	3.07468	3.15539	3.68821	4.68977	4.63785	4.82659	4.432	4.4715	3.67447	3.50964	3.16393	2.79096	2.786	4.41985	4.75335	4.87915	4.55077	4.7627	3.81888	2.40807	3.94093	3.05384	3.26282	0.197754	0.567504	0.144234	0.825831	0.914864	-0.0413005	7.26278e-10
O88738	Baculoviral IAP repeat-containing protein 6	Birc6	0.558411	1.07537	0.626852	1.09972	0.528303	1.46537	1.50734	1.21308	0.843878	0.815521	0.918424	0.618248	1.32539	0.849279	0.834362	1.17098	1.23273	0.861549	1.09493	1.17129	0.632034	0.961023	0.811779	0.804289	0.159481	0.872051	0.906805	1.08245	1.04485	1.30384	0.826265	0.592177	0.568699	0.977436	0.634689	1.06361	1.32715	0.691841	1.01938	1.23968	0.210879	0.582144	0.146648	0.417295	0.637833	0.0825019	0.0186278
Q8BMA6	Signal recognition particle subunit SRP68	Srp68	2.26069	2.54523	2.2213	2.20819	2.42526	2.35544	2.14934	2.37058	2.17666	2.30802	2.50331	2.43777	2.33992	2.26436	2.59504	2.41432	2.30381	2.41017	2.22504	2.31974	2.48758	2.51696	2.64105	2.41449	2.4514	2.51623	2.74376	2.63527	2.52699	2.3421	2.42896	2.41715	2.58271	2.44615	2.36692	2.2257	2.54393	2.74737	2.53938	2.42676	0.0824724	0.387496	-0.0952301	0.00158863	0.0211	-0.221436	0.166436
Q9CZD3	Glycine--tRNA ligase	Gars1	2.71076	2.99389	3.30514	2.76521	3.28435	3.47333	2.92501	2.94063	3.08544	2.85946	2.95412	3.00975	3.16499	2.7925	3.27043	3.39883	2.72124	3.03841	3.04677	3.13257	2.71029	2.81651	2.88242	2.90344	2.78828	2.87425	3.06679	2.86938	3.06584	3.14158	2.83562	2.78356	2.74336	2.76534	2.66064	3.01276	3.09432	3.02474	3.26012	3.32941	0.00539945	0.0943382	0.236167	0.893392	0.948557	-0.0117496	0.719944
Q9R190	Metastasis-associated protein MTA2	Mta2	3.4744	3.87937	3.52352	3.41727	3.48142	3.11683	3.25189	3.13116	2.85189	3.08494	3.4626	3.56299	3.61219	3.3168	3.65375	3.45758	3.27118	3.28411	2.94961	2.6604	3.52513	3.80756	3.40343	3.55798	3.44222	3.34078	3.42843	3.09939	3.03985	3.09471	3.49153	3.61209	3.68916	3.59765	3.39251	3.41473	3.336	3.36662	3.00143	2.81165	0.834902	0.948773	-0.0134943	0.392005	0.614865	-0.0873998	0.000119148
Q924C1	Exportin-5	Xpo5	1.47852	1.82417	1.31823	1.32925	1.2049	1.26812	0.914352	1.00969	0.734806	0.958439	1.59222	1.68063	0.911524	1.19789	1.38787	1.27026	1.18213	1.06184	0.852461	1.27763	1.3789	1.66886	1.4823	1.47408	1.29338	1.14847	0.983191	1.38936	2.41461	2.22408	1.58767	1.51016	1.44068	1.2696	1.30654	1.2058	1.25144	1.13819	1.24125	0.813085	0.608366	0.854465	-0.0486969	0.0780218	0.216822	-0.327976	0.00413437
P47791	Glutathione reductase, mitochondrial	Gsr	3.40968	3.91594	3.52521	3.59424	3.58813	4.1673	4.07192	4.16064	3.87981	3.66466	3.58896	3.62455	3.38794	3.52646	3.94907	4.14022	4.00144	3.96881	3.9228	3.63467	3.71831	3.65551	3.5813	3.74548	3.64381	4.10038	4.01098	4.03415	4.20449	4.02265	3.78256	3.76626	3.68768	3.91284	3.62936	4.15252	4.29658	3.93993	4.06386	3.88212	0.143801	0.495962	-0.101293	0.145837	0.328792	-0.109541	0.00061687
Q80U93	Nuclear pore complex protein Nup214	Nup214	2.02122	1.69001	2.31324	1.61243	2.25139	1.43294	2.01583	1.32048	1.17734	1.51599	1.74197	1.47332	2.48479	1.71988	1.89947	1.84233	1.97083	1.37665	1.17951	1.51964	1.43238	2.16583	1.84637	1.39526	1.35279	1.86272	2.11663	0.853439	0.974684	1.41022	1.50602	1.5241	1.85518	2.11205	1.64642	1.72328	1.31313	1.27124	1.24066	1.24057	0.110771	0.436291	0.237131	0.404996	0.625767	0.134499	0.0153231
O35737	Heterogeneous nuclear ribonucleoprotein H	Hnrnph1	5.15501	4.93854	5.2754	5.0693	5.44672	4.16635	4.53301	4.14804	4.46341	4.36385	5.00254	5.07619	5.49944	5.0746	4.99224	4.55732	4.40089	4.40347	4.30709	4.35939	5.01456	5.04838	5.0619	5.11766	5.10164	4.89424	4.65717	4.19945	4.29218	4.30353	4.92368	5.17922	5.2875	5.24551	5.25779	4.70641	3.52809	4.70046	4.22468	4.31899	0.687468	0.892373	0.0292133	0.925949	0.963977	-0.012239	4.32584e-09
P05201	Aspartate aminotransferase, cytoplasmic	Got1	3.44953	3.80461	3.4432	3.4149	3.40136	3.85487	3.686	4.05204	3.46322	3.44614	3.49255	3.36379	3.30961	3.27546	3.53994	3.9002	3.67195	4.00015	3.55961	3.49592	3.49298	3.39761	3.38116	3.4997	3.327	3.73795	3.9221	3.83404	3.79465	3.78484	3.33657	3.47018	3.49309	3.47365	3.44149	3.79058	4.07444	3.72079	3.55044	3.64334	0.727194	0.912609	0.0181494	0.404536	0.625603	-0.0723063	0.00636783
Q01320	DNA topoisomerase 2-alpha	Top2a	0.869223	1.09401	0.535769	-0.171398	0.744688	-0.302331	-0.607895	-0.477716	-0.377859	0.00662613	0.93435	0.571363	1.19146	-0.0609703	0.190384	0.0652142	-0.414087	-0.544773	-0.138048	-0.360003	0.196894	0.88978	-0.0231514	0.449244	0.461267	0.196104	0.00943375	0.377239	0.0369892	-0.22286	0.40695	0.601277	1.27063	0.907429	0.591785	0.491089	-0.450914	0.184519	0.246238	0.267402	0.939333	0.985463	0.0146772	0.00145708	0.0208182	-0.428611	3.39321e-05
Q9QYB1	Chloride intracellular channel protein 4	Clic4	3.85262	3.37981	3.36857	3.77652	3.5182	3.16583	2.84151	3.45929	3.37148	3.42549	3.80456	3.81958	3.0915	3.72016	3.58891	3.31528	2.9027	3.75875	3.41832	3.68398	3.62818	3.36229	3.80674	3.66113	3.76108	3.1934	3.3605	3.17726	2.94623	3.29319	3.75282	3.48571	3.31704	3.62811	3.83795	3.38448	3.40809	3.24356	3.34532	3.34494	0.74728	0.917867	-0.032062	0.540727	0.73816	0.0645656	0.0503045
Q9Z2W0	Aspartyl aminopeptidase	Dnpep	3.14495	3.59196	3.26147	3.22148	3.51943	3.64273	3.80488	3.8775	3.60462	3.31797	3.38867	3.41531	3.24837	3.31821	3.24483	3.49758	3.80525	3.88239	3.67683	3.46896	3.42991	3.23635	3.25012	3.29731	3.22107	3.4782	3.75144	3.75009	3.79173	3.77555	3.31721	3.19283	3.38318	3.39075	3.25611	3.49609	3.91148	3.63761	3.71663	3.48962	0.469797	0.772368	0.0379831	0.776163	0.887973	-0.0219699	0.000415329
Q9CQN1	Heat shock protein 75 kDa, mitochondrial	Trap1	2.42819	2.7702	2.32223	2.43099	2.33402	2.47185	2.69014	2.48501	2.16441	2.00076	2.46886	2.59576	2.58347	2.63101	2.4763	2.51107	2.77452	2.3441	2.51652	2.07301	2.60208	2.37629	2.4807	2.7824	2.57976	2.85273	2.19443	2.51143	2.70148	2.62884	2.55231	2.56084	2.5161	2.57616	2.45434	2.70197	2.41937	2.55225	2.56491	2.39573	0.440829	0.756667	-0.043996	0.153184	0.340996	-0.149173	0.287698
Q9CZU6	Citrate synthase, mitochondrial	Cs	5.22211	5.43895	5.27235	5.2454	5.26838	5.3875	5.59686	5.43003	5.28354	5.11788	5.23563	5.20995	5.50157	5.43261	5.57744	5.55884	5.43256	5.57311	5.3292	5.17353	5.38912	5.48251	5.21664	5.18176	5.17632	5.47472	5.65005	5.46885	5.31054	5.40401	5.26563	5.08023	5.39319	5.42994	5.35147	5.49313	5.61533	5.47376	5.51012	5.36862	0.469922	0.772368	0.0437593	0.166265	0.357766	-0.0886075	0.484849
Q922J3	CAP-Gly domain-containing linker protein 1	Clip1	1.63684	0.965998	1.60225	1.51257	1.59361	1.26544	0.911142	1.50155	1.29627	0.64711	1.91775	1.53695	1.30445	1.53909	0.642874	1.27856	0.547693	1.65318	1.19475	0.949308	1.36658	1.03353	1.59701	1.47361	1.99388	1.22306	1.677	1.04651	1.20047	1.27648	1.59848	1.37595	1.50331	1.39968	1.71781	1.66139	1.33719	1.29631	1.59604	1.32384	0.573969	0.837582	-0.0807444	0.0838094	0.227477	-0.239329	0.0793869
O35638	Cohesin subunit SA-2	Stag2	1.61363	2.20328	1.86357	1.37449	1.39307	1.216	1.12308	1.26462	1.09324	1.17364	1.78504	1.82949	1.72988	1.74458	1.37041	1.45724	0.924831	1.05878	1.3693	1.18536	1.59582	1.9266	1.41761	1.50676	1.40127	0.688442	1.20532	1.38066	1.45624	1.32086	1.67868	1.54847	1.72579	1.55619	1.67316	1.67295	1.5428	1.35452	1.25617	1.28896	0.376577	0.71191	0.0877092	0.19128	0.392405	-0.130082	5.56234e-05
Q6GSS7	Histone H2A type 2-A	Hist2h2aa1;Hist2h2aa2	12.2182	13.0923	12.5488	12.1364	12.637	11.3794	12.3223	11.2944	11.5907	11.4495	12.0336	12.065	13.2383	12.2748	12.5976	12.1947	11.9958	11.6256	11.3028	11.4828	12.1134	12.6823	12.1274	12.1053	11.9831	12.0728	11.9335	11.4572	11.1774	11.3909	12.0007	12.1624	12.6726	12.4497	12.2124	11.8535	11.2785	11.728	11.2062	11.3222	0.152621	0.509341	0.233276	0.447959	0.665773	0.121811	0.000218108
Q9JMA1	Ubiquitin carboxyl-terminal hydrolase 14	Usp14	2.81538	2.69309	2.51361	2.84119	2.56886	3.29675	2.62923	3.49597	3.09394	3.15993	2.88835	2.8907	2.33677	2.71583	2.9093	2.79909	2.56851	2.91744	3.25372	3.22619	2.94686	2.47965	3.04014	3.05555	3.06642	2.85086	3.03437	2.94646	3.30294	3.17266	2.97707	2.80814	2.66732	3.06091	3.24966	3.21801	3.01027	2.93698	3.01367	3.53495	0.0314432	0.254401	-0.217867	0.623723	0.792205	-0.0580413	0.0101495
P47754	F-actin-capping protein subunit alpha-2	Capza2	4.31213	4.64343	4.36527	4.48235	4.38737	4.54679	4.43139	4.7142	4.11802	4.2358	4.47488	4.48341	4.18877	4.48279	4.55402	4.6011	4.30645	4.67623	4.28673	4.30378	4.37762	4.27349	4.42118	4.35222	4.41607	4.4065	4.32085	4.42854	4.118	4.34084	4.36905	4.21282	4.23466	4.31605	4.40224	4.51003	4.5837	4.42737	4.24691	4.37505	0.0480985	0.30282	0.0999037	0.552344	0.747064	0.0462701	0.841672
Q9Z204	Heterogeneous nuclear ribonucleoproteins C1/C2	Hnrnpc	4.6061	5.10356	4.64188	4.40007	4.54688	4.30617	4.50235	4.05954	3.93639	4.12685	5.14699	4.60378	4.83806	4.63724	4.5287	4.6354	5.05618	4.05199	4.11851	3.99444	4.57458	4.8443	4.58905	4.66106	4.57973	4.31068	4.42657	4.15085	4.25459	4.2534	4.77832	4.72094	4.82334	4.70434	4.61816	4.48154	4.17788	4.46376	4.37897	4.44011	0.852352	0.954805	0.0159443	0.647356	0.809226	-0.0550523	0.0058674
Q6PAV2	Probable E3 ubiquitin-protein ligase HERC4	Herc4	1.13555	1.38342	1.46822	1.23393	1.35289	1.28798	1.25865	1.46491	0.834265	1.1198	1.3119	1.11857	0.780544	1.37173	1.4066	1.41592	1.22587	1.75715	1.39937	0.760376	0.863623	1.29098	1.40639	1.08392	1.25276	1.13724	1.32693	1.52896	1.16943	1.08043	1.34106	0.9554	1.22113	1.2701	0.705288	1.57429	1.47979	1.66642	1.68268	1.68198	0.241225	0.614374	0.117273	0.148861	0.333975	-0.180384	0.972865
D3YXK2	Scaffold attachment factor B1	Safb	2.3197	2.50342	2.78228	2.05671	2.70614	1.249	1.51369	1.18909	0.501499	0.943304	2.03741	2.13714	3.18003	2.03019	2.22166	1.98975	0.925385	1.20353	0.94985	0.708698	2.05673	2.49096	1.94195	2.06503	1.9174	1.61439	1.92696	1.35212	1.14612	0.830412	2.01754	2.41944	2.61721	2.39001	2.19308	1.97755	1.4137	1.80888	1.31544	1.17841	0.216963	0.587043	0.186529	0.071937	0.205033	-0.339019	1.333e-06
Q80VD1	Protein FAM98B	Fam98b	2.91258	2.4572	3.05772	2.66965	3.30496	2.5676	3.03367	2.74988	2.38226	2.65561	2.79718	2.54335	3.45598	2.92508	3.10504	2.6622	3.21205	2.7278	2.816	2.55001	2.42155	3.19275	2.76755	2.76184	2.54524	3.17561	3.28932	2.42972	2.64513	2.55032	2.67059	2.72082	3.13221	3.02977	2.85953	2.84892	2.53028	2.56989	2.75318	2.74047	0.390491	0.722501	0.112689	0.882556	0.943035	-0.0175729	0.156844
P16330	2',3'-cyclic-nucleotide 3'-phosphodiesterase	Cnp	3.08059	3.48486	3.27287	3.06322	3.07185	2.86754	3.03315	2.75447	2.70678	2.48907	3.02395	2.99746	3.19367	2.90045	3.36816	3.07203	2.83923	2.75656	2.74096	2.83828	3.2059	3.4146	2.91816	3.16588	3.07226	2.80312	3.07828	3.04453	2.6705	2.93254	3.11142	3.29227	3.35348	3.11829	3.17146	2.96333	2.99686	3.19691	3.04331	2.58978	0.623072	0.861359	-0.0366631	0.142894	0.325424	-0.122107	0.000412738
Q9JKY5	Huntingtin-interacting protein 1-related protein	Hip1r	1.36863	2.09081	1.63279	1.13643	1.31789	1.59157	1.35963	1.74858	1.45262	1.54686	1.21545	1.35527	1.04254	1.06011	0.751451	1.63744	1.35277	1.58911	1.62186	1.67032	1.5008	1.75247	1.1112	1.35702	1.56268	1.09847	1.76424	1.68633	1.78334	1.74371	1.20278	1.90409	1.47161	1.12945	1.1652	1.37744	1.99657	1.68044	1.90295	1.55024	0.421777	0.744899	-0.118593	0.287217	0.50517	-0.101297	0.0484472
P02469	Laminin subunit beta-1	Lamb1	1.36989	1.30414	1.021	1.89502	1.34509	2.1171	2.18683	2.34954	2.42067	2.3441	1.4949	1.66702	1.91841	2.06691	1.10216	1.71304	2.16578	1.94637	1.80595	2.39983	2.28823	1.44914	2.02697	2.07866	2.11982	1.52167	1.3408	1.76605	2.09363	2.50505	1.85649	1.73926	1.38074	1.77519	1.90702	1.9957	2.31254	1.90027	1.7447	2.14203	0.029174	0.247594	-0.3437	0.13865	0.319593	0.212677	0.000251192
Q9D379	Epoxide hydrolase 1	Ephx1	3.37704	3.89419	3.53679	3.34452	3.554	3.72374	3.63617	3.78148	3.46081	5.11101	3.41738	3.39484	3.48104	3.49466	3.87453	3.80795	3.55177	3.52814	3.53746	5.29587	3.55806	3.89842	3.41163	3.38392	3.28123	3.47621	3.34774	3.25184	3.43803	3.52082	3.51624	3.39372	3.63416	3.66403	3.41519	3.25653	3.62528	3.37522	3.44094	4.37555	0.803435	0.939025	0.0212406	0.0844941	0.228612	0.432623	0.0840357
P26516	26S proteasome non-ATPase regulatory subunit 7	Psmd7	3.3742	3.17494	3.27482	3.38149	3.41742	3.46591	3.58703	3.58966	3.62395	3.46464	3.29391	3.45298	3.315	3.42501	3.71119	3.48698	3.74708	3.62749	3.6578	3.51741	3.39972	3.52969	3.41671	3.34803	3.43944	3.72814	3.91535	3.33813	3.55106	3.55793	3.39402	3.45211	3.41856	3.42074	3.43407	3.41777	3.48818	3.53535	3.60573	3.4976	0.374711	0.710551	-0.0432114	0.824443	0.913997	0.0132701	0.00195581
P62835	Ras-related protein Rap-1A	Rap1a	1.86335	2.14787	1.94952	1.83093	2.12119	1.57127	1.50926	2.00997	1.25515	1.19474	2.22989	1.99381	1.92727	2.22664	1.96952	1.99899	1.58491	1.98253	1.56455	1.45764	2.14668	2.11231	1.85951	2.14742	1.92738	1.57782	2.1833	1.62291	1.6423	1.43364	2.14983	1.88798	1.85153	2.01686	1.93679	2.00768	1.82582	1.96185	1.77594	1.70476	0.717002	0.907932	0.022369	0.188712	0.390188	-0.160702	0.000903996
P28650	Adenylosuccinate synthetase isozyme 1	Adss1	2.29919	2.66264	2.54359	1.89572	2.43628	2.63242	3.48685	3.72317	3.3356	3.00845	2.30959	2.39098	2.72094	2.54134	2.5112	2.78477	3.63219	3.79229	3.15833	3.14114	2.32207	2.37144	2.31972	2.52738	2.55542	2.94743	3.81445	3.49194	3.37008	3.54718	2.51968	2.34973	2.33118	2.79252	2.57939	3.07517	3.58761	3.30281	3.52357	3.42119	0.691628	0.8951	-0.035705	0.361526	0.58404	-0.138622	1.75095e-05
O70194	Eukaryotic translation initiation factor 3 subunit D	Eif3d	3.03072	3.53856	2.96712	2.86602	3.03084	2.87022	2.99062	2.85183	2.47233	2.30595	2.90035	2.92523	3.07563	2.90123	3.19879	2.84994	2.75714	2.90382	2.55672	2.35566	3.05251	3.13869	2.80137	3.18927	3.02215	2.66683	2.85684	3.01495	2.81906	2.73228	3.3153	2.88863	3.66459	3.38264	2.88298	2.98251	3.02941	2.93346	2.94408	2.79213	0.401391	0.728917	-0.0903639	0.047524	0.157177	-0.185734	0.00257207
P47753	F-actin-capping protein subunit alpha-1	Capza1	5.24491	5.51818	5.332	5.30186	5.19804	5.0222	4.8144	5.22669	5.0243	5.08088	5.40091	5.41132	5.0517	5.31843	5.16708	5.34218	4.83683	5.31554	4.87983	5.17106	5.39292	5.31738	5.42603	5.31268	5.22115	5.1868	5.25033	5.20189	4.90509	5.19262	5.32833	5.38151	5.31909	5.2199	5.32237	5.18441	5.14438	5.30237	5.31795	5.13203	0.540731	0.815382	-0.0296938	0.135156	0.314534	-0.110398	0.0074817
Q8C1B7	Septin-11	Septin11	3.50896	3.21221	3.41369	3.38568	3.4653	3.52326	3.75084	3.55428	2.87087	2.88625	3.53874	3.4663	3.29952	3.3315	3.45424	3.59635	3.58172	3.62695	3.27301	2.74349	3.49819	3.44791	3.36541	3.48146	3.4683	3.56299	3.77423	3.39232	3.26194	3.14642	3.40502	3.24344	3.38928	3.4178	3.26186	3.47573	3.43959	3.34815	3.02506	3.0059	0.820349	0.94287	0.00974731	0.985774	0.993888	-0.00253172	0.589286
Q9CY58	SERPINE1 mRNA-binding protein 1	Serbp1	4.50662	4.52165	4.82135	4.35847	4.51669	2.38573	3.11373	2.08656	1.87469	1.84395	4.46612	4.23502	5.21408	4.23456	4.34585	3.47276	2.46545	2.39784	2.41162	2.18789	4.2173	4.41702	4.34122	4.0142	4.20455	3.44304	3.10752	3.00704	2.11472	2.26214	4.13237	4.32634	4.61991	4.35286	4.45283	3.31051	2.6717	3.81013	2.9131	2.56787	0.0644875	0.34973	0.214182	0.0476364	0.15713	-0.496756	1.61399e-09
O08663	Methionine aminopeptidase 2	Metap2	2.7587	2.5313	2.61977	2.56601	2.82997	2.20143	2.19442	2.55931	3.16325	3.93744	2.67536	2.71701	2.3538	2.63042	2.40478	1.92152	2.09818	2.40628	3.06727	3.55188	2.5947	2.79496	2.56204	2.64367	2.67481	2.61238	2.68826	2.38572	2.1206	3.43641	2.49409	2.72273	3.00996	2.88719	2.59685	2.51827	2.35333	2.41893	3.66909	3.29737	0.212387	0.583508	-0.0893879	0.885009	0.944357	-0.0399381	0.651559
Q8CFX1	GDH/6PGL endoplasmic bifunctional protein	H6pd	2.55672	2.98085	2.425	2.49511	2.67664	2.94727	3.11773	2.99827	3.30574	3.0738	2.3998	2.5841	2.74644	3.22085	2.91194	3.47688	3.09991	3.01168	3.2667	3.30989	2.32638	2.50633	2.29063	2.02331	2.56036	2.60409	2.25032	2.15993	2.50002	2.83374	2.39148	2.04227	2.45295	2.68334	2.34667	2.29932	2.56901	2.36084	2.3573	2.5656	0.00559781	0.0964739	0.337372	9.84412e-08	0.00133333	0.71077	0.000218695
Q9WUB3	Glycogen phosphorylase, muscle form	Pygm	-0.258377	-0.804485	-0.382301	-0.777649	-1.02061	-1.01395	-0.782701	-0.318478	-1.91595	-0.498405	-1.32539	-0.0413322	-0.716232	-0.300514	-0.825867	-0.362885	0.4382	-0.885777	0.0212059	-0.958355	-0.185976	-0.553497	-1.18177	-0.615103	-0.849689	-0.0984173	-1.28886	-0.108194	0.384466	-0.00489235	-0.838186	-0.755477	-1.00039	-0.460171	-1.19247	-0.787069	0.637859	-0.904768	0.134465	0.865605	0.470539	0.772789	0.117999	0.104966	0.264297	-0.510728	0.942186
Q9DAW6	U4/U6 small nuclear ribonucleoprotein Prp4	Prpf4	2.61419	2.50972	2.65652	2.51521	2.47253	2.16419	2.00882	2.06743	2.19234	2.08597	2.6578	2.60187	2.40554	2.33005	2.56723	2.45648	2.22681	2.43992	2.26587	2.12087	2.61103	2.73874	2.79013	2.70515	2.50229	2.47407	2.48793	2.42504	2.37157	2.23183	2.63686	2.56395	2.6507	2.71026	2.32917	2.38739	2.3177	2.39404	2.42081	2.18076	0.112609	0.440024	-0.0907637	0.00916019	0.0572707	-0.166245	2.36875e-05
Q922P9	Cytokine-like nuclear factor N-PAC	Glyr1	2.6729	3.24921	3.03076	2.43353	2.79542	2.6857	2.36598	2.37535	2.43909	2.29451	2.69191	2.6918	3.15676	2.90225	3.01233	2.70223	2.27888	2.23849	2.56737	2.4411	2.71204	3.15448	2.68813	2.7222	2.64152	2.60916	2.39699	2.32389	2.61391	2.45056	2.71651	3.13335	2.89913	2.81454	2.55983	2.55032	2.52449	2.62568	2.54226	2.39881	0.566308	0.833401	0.0595135	0.307904	0.527451	-0.0647359	0.000297785
Q921F2	TAR DNA-binding protein 43	Tardbp	4.52754	5.21281	4.84446	4.69538	4.68487	4.78629	4.6196	4.65705	4.39561	4.10886	4.8322	4.66675	4.81563	4.76854	4.89932	4.76845	4.69866	4.62928	4.54116	4.47324	4.94396	4.93987	4.80099	4.91244	4.83523	4.64372	4.50806	4.72982	4.41188	4.62427	4.75031	4.8331	4.92791	4.92513	4.81288	4.69324	4.74431	4.82686	4.62966	4.49198	0.250287	0.624999	-0.0734314	0.419924	0.639408	-0.0625613	0.0169815
Q99JI4	26S proteasome non-ATPase regulatory subunit 6	Psmd6	2.76385	3.27669	2.81976	2.83539	2.99842	3.06331	2.73632	2.8794	2.45454	2.39581	2.84312	2.82311	2.54759	2.7174	2.73526	3.15043	2.99054	2.86069	2.4407	2.54069	2.77539	2.90698	2.59916	2.714	2.58112	2.66771	2.896	2.87289	2.8986	2.94334	2.7663	2.73044	2.95026	2.81136	2.67321	2.95506	3.08535	2.85818	3.08049	2.92756	0.249606	0.624329	0.085236	0.0973526	0.251699	-0.167274	0.438523
Q9JIG7	Coiled-coil domain-containing protein 22	Ccdc22	2.18081	1.7786	2.18272	2.25987	2.41643	2.1048	1.97396	2.27972	1.7111	1.97661	2.20043	2.02474	2.18385	2.11407	2.29921	2.15773	1.99016	2.53195	2.00345	1.95045	2.45722	2.37632	2.38544	2.34516	2.25297	2.6795	2.75895	2.50951	2.36293	2.23934	2.3931	2.20766	2.29593	2.50194	2.09318	2.53066	2.24002	2.38999	2.15363	2.16413	0.0218108	0.208661	-0.16682	0.00279697	0.0277433	-0.334871	0.291026
Q8BRF7	Sec1 family domain-containing protein 1	Scfd1	2.18094	1.9998	1.90133	1.89941	2.11586	1.5443	1.24878	1.95534	1.8308	1.66479	2.00185	2.03517	1.73261	1.89928	1.90892	1.55909	1.174	1.90079	1.94178	1.81578	2.08988	2.13	2.11381	2.06711	2.20779	1.93861	2.2076	2.02947	2.0473	2.27746	2.10285	1.94338	2.26446	2.11522	2.33685	1.76196	1.61873	2.23624	2.05495	2.17156	0.0050874	0.0899113	-0.169619	0.00367766	0.0324225	-0.370843	0.00589526
Q62448	Eukaryotic translation initiation factor 4 gamma 2	Eif4g2	2.38564	2.18906	2.37879	2.21345	2.73874	2.13236	1.91486	2.07248	3.60551	4.1187	2.27249	2.1241	2.47806	2.27637	2.38496	1.91647	1.862	1.69543	3.16265	2.98722	2.2575	2.67545	2.19757	2.37794	2.11926	2.30935	2.36139	1.77093	2.0796	2.85399	2.41641	2.42089	2.5446	2.50784	2.10002	2.01437	1.74978	1.98265	2.17872	2.05377	0.832279	0.947669	-0.0175821	0.170802	0.363371	0.411313	0.471528
Q3U5Q7	UMP-CMP kinase 2, mitochondrial	Cmpk2	2.92461	3.11749	3.24503	2.78037	3.48075	2.82655	3.3881	3.82183	3.19455	3.12212	3.17218	3.13267	3.171	3.13249	2.74721	2.81774	3.51852	3.84709	3.19437	2.93374	3.23228	3.21097	3.07124	3.1639	2.96402	3.28148	3.7439	3.47541	3.14594	3.32134	3.13306	3.38534	3.29873	3.00785	2.93664	3.11608	3.49857	3.64229	3.29639	3.26887	0.557114	0.827784	-0.0500238	0.415546	0.636035	-0.112567	0.215848
P28867	Protein kinase C delta type	Prkcd	2.95052	3.29056	3.16512	2.92494	3.10748	2.75662	2.7984	3.04437	2.66515	2.76667	3.11585	3.05403	2.9638	2.75508	3.26308	2.97317	2.76175	2.9907	2.69032	2.55534	2.99326	3.2057	2.80303	2.8308	2.93253	2.53689	2.66722	2.77225	2.59374	2.63988	2.87891	2.80957	2.99569	2.8105	2.83491	2.62436	2.882	2.782	2.69938	2.43329	0.0355545	0.269957	0.149557	0.0467897	0.155709	0.137149	0.0020261
P51125	Calpastatin	Cast	2.62294	4.74614	3.17869	3.38578	2.96433	1.22663	1.79982	1.66128	1.00138	1.58329	4.76589	2.79459	5.55324	2.72912	5.04464	3.08385	1.86406	3.42624	2.19205	2.18278	4.51827	4.86187	4.87	2.20853	5.48557	2.99806	1.7434	2.83131	1.96419	1.68986	4.9003	4.50283	3.60088	4.35967	6.06214	3.09833	2.19879	2.38252	2.1704	2.69076	0.135095	0.48031	-0.758467	0.212237	0.421175	-0.374626	0.000597561
Q69ZK0	Phosphatidylinositol 3,4,5-trisphosphate-dependent Rac exchanger 1 protein	Prex1	1.32868	1.21179	1.22031	1.38806	1.44984	1.33743	1.12262	1.74459	1.04699	1.03852	1.23328	1.43424	0.950127	1.57104	1.49595	1.64147	1.07358	1.78884	1.57836	0.696167	1.4438	1.25226	1.21992	1.1431	1.21446	1.18589	1.64462	1.71926	1.31673	1.1513	1.21212	0.927442	1.11868	1.22892	1.09927	1.51957	1.79157	1.43238	1.52313	1.68384	0.0593179	0.333941	0.142335	0.178666	0.374683	-0.189973	0.86996
A0A0G2JDV3	Guanylate-binding protein 6	Gbp6	1.9286	2.04179	1.82598	1.48485	1.79014	1.49792	1.27339	1.86971	1.5473	1.44093	2.20586	1.82501	1.52897	1.92289	1.94658	1.46704	1.20953	1.64553	1.81627	1.63322	1.24026	1.70927	1.65987	1.69381	1.39095	1.62885	2.05918	1.49207	1.70483	1.77181	1.66509	1.24324	1.78328	1.59724	1.4185	1.66406	1.90124	1.69077	2.19591	1.87768	0.00382426	0.0734525	0.309918	0.013716	0.0732598	-0.258556	0.00461787
P70372	ELAV-like protein 1	Elavl1	4.18513	4.29334	4.25832	4.11003	4.1869	3.89912	3.8822	3.89856	3.8117	3.76716	4.20411	4.22471	4.25919	4.05724	4.21545	4.1107	3.83672	4.00664	3.79733	3.70975	4.21593	4.3547	4.27565	4.21235	4.19641	4.13338	4.2177	3.94405	3.77558	3.97658	4.1718	4.40652	4.35895	4.28677	4.18465	4.13723	3.91686	4.11421	3.85839	3.83636	0.0690543	0.358398	-0.066931	0.0643498	0.19245	-0.119047	5.64224e-07
Q8R0X7	Sphingosine-1-phosphate lyase 1	Sgpl1	2.79964	3.30901	2.95178	2.73888	3.12996	3.12782	2.95371	3.31489	2.49082	2.82984	2.84978	2.97711	3.18337	2.82462	3.19689	3.4592	2.4662	3.27729	2.42069	2.58255	2.79146	3.18053	2.67051	2.8931	2.96753	3.12187	2.82066	3.05613	2.74669	2.81895	2.82422	2.72849	2.99837	3.11214	2.89633	2.77798	3.18843	3.01916	2.87865	2.68052	0.280344	0.647307	0.0898354	0.891986	0.948291	-0.0186036	0.462633
Q9D6R2	Isocitrate dehydrogenase [NAD] subunit alpha, mitochondrial	Idh3a	4.41032	3.81139	4.26991	4.26527	4.22234	4.3155	3.53802	4.35976	4.1209	4.07452	4.20559	4.37713	4.30758	4.41217	4.29689	3.97367	4.07013	4.35778	4.18162	4.08764	4.42322	4.5395	4.58658	4.29062	4.13157	4.32614	4.3157	4.14921	3.94276	4.13428	4.32966	4.32416	4.43703	4.3711	4.42055	4.35876	4.16228	4.24983	3.99857	4.09122	0.0778934	0.378114	-0.127541	0.470139	0.68367	-0.0649217	0.126798
P54775	26S proteasome regulatory subunit 6B	Psmc4	2.99066	2.85294	2.8313	2.93657	2.64231	3.17841	3.14935	3.18571	3.07255	3.09142	3.12444	3.02095	2.65354	3.07143	3.19559	3.138	3.14746	3.25493	3.23981	2.89152	2.89068	2.78329	3.22486	2.9518	2.93991	3.28672	3.33784	3.10978	3.15769	3.03825	3.06631	2.89016	2.907	2.95896	3.04482	3.07891	3.03515	3.12658	3.16976	3.1145	0.637491	0.869343	-0.0338047	0.81707	0.910944	-0.0106034	0.00760044
Q8BVK9	Sp110 nuclear body protein	Sp110	3.12204	4.14053	3.44523	3.09233	3.82732	1.84117	2.23063	1.17985	1.86014	1.72805	3.1763	3.24221	3.97121	4.23245	3.26671	2.41513	2.42059	1.65954	1.77669	1.75807	3.07339	3.71796	3.17426	2.92449	3.10602	2.49063	1.97892	2.86954	1.87064	1.7254	3.07394	3.27814	3.74781	3.29365	2.89667	2.07221	1.30744	2.33977	1.77279	3.17436	0.0720761	0.363948	0.322999	0.219721	0.430088	-0.273185	4.38767e-08
P43277	Histone H1.3	H1-3	4.87219	5.93814	5.15909	4.62165	5.16168	3.75686	5.39123	4.05362	3.69246	3.27976	4.75137	4.61081	6.00133	4.85128	5.29703	5.17048	5.11256	4.35657	3.25813	3.07463	4.34512	4.84822	4.73144	4.16201	4.35068	4.95477	4.61942	4.25193	3.64116	3.4946	4.61274	4.68812	4.53513	4.65661	4.72088	4.57996	3.75278	4.42456	3.49011	3.1919	0.00437409	0.0820638	0.561362	0.824238	0.913936	0.0745114	0.00473324
Q922D4	Serine/threonine-protein phosphatase 6 regulatory subunit 3	Ppp6r3	2.20595	1.75767	1.9221	2.19481	1.57002	2.2827	1.85605	2.32196	2.05175	1.99712	2.51903	2.32157	1.15506	2.47724	1.97261	2.2181	1.7108	2.31227	2.28646	2.25344	1.97408	1.8212	1.92051	1.85882	2.01954	2.14498	2.05971	2.18316	2.37451	2.30569	2.34305	1.84016	1.95544	1.7312	2.19769	2.20905	2.49807	2.16063	2.30079	2.287	0.771225	0.927609	0.0434372	0.135726	0.315586	-0.123294	0.440016
Q63870	Collagen alpha-1(VII) chain	Col7a1	-2.50079	-2.59711	-2.50754	-0.928665	-1.87025	-1.16354	-0.805658	0.663511	1.54704	2.82201	-1.33353	-1.10031	-1.7279	-2.36399	-1.33648	-2.2642	2.25289	0.0515652	3.12092	1.20752	-1.6741	-5.0553	-1.50036	-2.51222	-2.39729	-0.3563	-2.78897	-0.224176	-1.03818	-1.65253	-2.71967	-1.08054	-2.52043	-1.80249	-2.61635	-0.822145	-1.38954	-1.30369	-0.951663	-0.918059	0.176027	0.543987	0.561217	0.0061957	0.0442862	1.88773	0.000441621
P29416	Beta-hexosaminidase subunit alpha	Hexa	2.63705	2.72673	2.62249	2.51272	2.82657	3.03089	2.90491	3.12311	2.94893	2.83984	2.73235	2.75076	2.91767	2.82747	3.16973	3.02202	2.88482	3.35023	3.03269	2.94441	2.69647	2.65905	2.65724	2.55542	2.80173	2.87728	3.13481	2.82322	2.64635	2.91658	2.6414	2.51821	2.65537	2.79556	2.56779	2.64769	3.02041	2.73703	2.84902	2.85058	0.0859899	0.391901	0.11753	0.0300709	0.117473	0.157887	0.0050278
P24547	Inosine-5'-monophosphate dehydrogenase 2	Impdh2	2.8444	3.00541	3.02836	3.00413	2.8723	2.94	2.89775	2.89191	3.03369	2.88886	3.2056	3.07222	2.87929	2.66244	2.92414	3.10745	2.84085	2.82296	2.99071	2.88717	3.01944	3.09342	2.85335	3.01253	2.95531	3.1364	3.02146	3.04193	3.21169	3.10257	3.16919	3.16576	3.28535	2.81985	3.08357	3.23442	3.23355	2.91954	3.38644	3.16903	0.160515	0.521838	-0.0959499	0.000458925	0.0112053	-0.215567	0.723104
O88351	Inhibitor of nuclear factor kappa-B kinase subunit beta	Ikbkb	1.96622	2.48387	2.07056	1.8581	2.22731	2.80279	2.15672	2.14372	1.81099	1.8087	1.79903	2.24384	2.11187	1.72904	2.11699	2.65491	2.55013	1.89545	1.94005	1.69185	2.12527	2.12062	2.00934	1.97339	2.06941	1.93088	1.62908	1.85009	2.00545	2.02508	1.82374	1.99513	2.04108	1.91693	2.12353	2.18146	2.14164	1.89885	1.95211	1.76495	0.611469	0.854678	0.0408361	0.141407	0.322985	0.207572	0.562998
P21107	Tropomyosin alpha-3 chain	Tpm3	2.99909	4.14047	3.3795	4.36672	2.77821	4.16335	3.7699	3.83274	3.01532	3.25039	3.75377	4.40144	2.98064	3.5787	3.76283	3.65112	3.57059	3.5713	3.30342	2.86193	4.80353	2.63214	4.81046	4.94958	4.63852	3.03441	3.23622	4.61017	4.73935	5.04836	4.56804	4.71266	2.65694	2.92547	4.42182	4.00495	4.99952	4.58989	4.99675	4.78942	0.178265	0.545281	-0.497779	0.00294953	0.0285729	-0.905899	0.610493
Q8R429	Sarcoplasmic/endoplasmic reticulum calcium ATPase 1	Atp2a1	-0.357147	-4.49497	-1.42626	-2.42805	NaN	NaN	-0.942479	-7.09657	-4.09765	-0.599577	0.452977	-1.69491	-3.49577	-2.73861	-3.14271	1.05019	-3.76962	-1.63035	-4.2788	-0.621159	-6.72351	-1.806	-3.13159	-2.44262	-2.48115	-2.90627	-5.40893	-4.82021	-5.96904	-4.62364	-2.83977	-2.62823	-4.31807	NaN	-2.70422	-2.9081	1.53517	-6.80906	0.52682	2.36821	0.149402	0.505098	1.0833	0.739436	0.866492	0.458616	0.769448
Q8CGE8	Interferon-activable protein 205-A	Ifi205a	-2.39901	-3.2487	-2.58316	-4.01594	-2.51741	-3.4072	-4.04663	-4.62807	-6.11143	-4.43257	-2.54372	-2.65929	-3.46773	-2.13119	-3.35153	-3.97386	-6.97017	-5.09254	-2.46709	-3.94949	-3.1122	-2.53904	-2.69824	-2.85777	-4.61512	-2.81555	-2.40661	-2.72716	-3.97764	-3.2142	-2.89836	-2.56801	-3.35706	-2.71588	-2.55542	-3.1373	-2.59467	-4.07648	-3.86888	-3.53667	0.718677	0.908852	0.099943	0.0116267	0.0670971	-1.27239	0.00214356
P47226	Testin	Tes	2.50504	2.01482	2.69149	2.22881	2.63767	1.51198	1.57491	1.50509	1.23302	1.06872	2.56597	2.41725	2.89069	2.55517	2.43243	1.82269	1.54717	1.42596	1.17727	1.24035	2.13521	2.61407	2.67718	2.50165	2.14018	2.33383	1.97073	1.6213	1.63326	1.02566	2.32345	2.40024	2.92117	2.41891	2.26673	1.95452	0.907351	1.6872	1.12987	1.65333	0.628598	0.86374	0.0540556	0.273464	0.492015	-0.180989	5.9733e-09
Q9Z0X1	Apoptosis-inducing factor 1, mitochondrial	Aifm1	2.80845	3.32295	2.98641	2.62896	3.01927	2.85727	2.72539	3.01258	2.64628	2.70556	2.65096	2.80305	2.76675	2.9056	2.77184	2.87518	2.62093	3.0271	2.73724	2.75857	2.8483	2.9082	2.63878	2.81015	2.78739	2.46286	2.62382	2.94913	3.11717	2.84032	2.84429	2.9305	3.03114	2.81532	2.58992	2.69761	3.06746	2.95218	2.87969	2.78904	0.556026	0.827606	0.0460253	0.602865	0.777955	-0.041319	0.387044
Q9ESZ8	General transcription factor II-I	Gtf2i	2.25253	2.02185	2.46659	1.78678	2.21123	1.58663	1.94315	2.40871	2.40258	1.64265	2.31409	2.2388	2.06709	2.29661	2.18154	2.33622	2.04365	2.61797	1.88187	1.94559	2.78467	2.27038	2.16953	2.32869	2.37921	2.23519	2.39658	1.62265	2.46115	1.89411	2.60672	2.39584	2.51384	2.24359	2.66265	2.54461	2.47529	2.33959	1.81052	2.07577	0.00941709	0.130753	-0.251803	0.490948	0.69919	-0.104645	0.41972
P11031	Activated RNA polymerase II transcriptional coactivator p15	Sub1	6.08422	5.96254	5.9591	5.81162	5.21997	5.11427	5.18288	5.03774	4.54696	3.85711	5.97936	5.8672	6.38272	5.77159	5.79189	5.2874	5.06388	5.26283	4.69077	4.16671	5.61226	6.2177	5.93101	5.74773	5.59279	5.65752	5.5601	4.99116	5.15327	4.71903	5.80863	5.56834	5.93814	5.96923	5.81648	5.35075	5.12755	5.47828	4.73197	4.69958	0.585008	0.842017	0.0627888	0.108349	0.270341	-0.325867	1.52301e-05
E9PVX6	Proliferation marker protein Ki-67	Mki67	2.03602	2.99574	2.015	0.229511	1.87148	0.324586	-1.26066	-2.00347	0.662544	0.0374985	0.334245	0.332722	0.994564	-0.962818	1.86194	-1.37414	4.70886	0.569849	-0.95927	-1.32683	0.369474	2.51699	1.06295	-0.0756149	0.725491	2.14285	1.92045	0.664465	-1.06894	-0.713282	1.48139	1.9135	2.3459	0.70686	1.35818	-0.701468	-2.63001	-0.424692	-0.113467	0.0787878	0.88141	0.963575	-0.0696716	0.976582	0.989209	0.0224254	0.101073
Q9DAR7	m7GpppX diphosphatase	Dcps	4.01593	4.00206	4.05893	4.10795	4.06268	4.47099	4.52851	4.26116	4.48227	4.30943	4.01469	4.12822	4.12219	3.95118	4.30843	4.24266	4.5873	4.13086	4.38911	4.37171	4.15786	4.01028	4.10689	4.18048	4.15326	4.36938	4.47978	4.31285	4.4624	4.54231	4.04444	4.20359	3.99478	4.1149	4.19943	4.2498	4.60995	4.38832	4.50163	4.49729	0.33444	0.687446	-0.0393646	0.276442	0.495281	-0.0639735	3.51625e-05
Q99JF8	PC4 and SFRS1-interacting protein	Psip1	3.39272	3.98753	3.56935	3.28307	3.70455	0.632844	1.17768	0.648451	0.645187	0.656967	3.39801	3.31971	4.29916	3.28967	3.69156	2.03815	1.32235	1.42343	1.58287	1.44714	3.1396	3.66532	3.45359	3.15626	3.06273	2.32378	1.83887	1.00476	1.4071	1.15609	3.28015	3.47256	3.86587	3.46347	3.38673	1.83733	0.303753	2.1085	1.53565	1.77653	0.149754	0.506026	0.198906	0.144227	0.326244	-0.371729	1.54045e-10
Q7TSI3	Serine/threonine-protein phosphatase 6 regulatory subunit 1	Ppp6r1	2.3408	1.6223	2.36348	2.61707	1.90667	4.7858	4.33588	2.45868	4.57638	2.64346	2.26515	2.31983	3.73351	3.93634	1.25402	4.29826	5.09241	2.26559	3.17345	2.92287	2.41496	2.33211	2.55091	2.85209	2.29883	3.5827	1.8678	2.20423	2.10464	2.39297	2.03007	2.06843	1.84947	1.42367	2.64887	2.04581	2.07235	2.64017	2.73755	3.57474	0.532549	0.808705	0.188975	0.00939244	0.0581548	1.13298	0.0108563
Q61035	Histidine--tRNA ligase, cytoplasmic	Hars1	3.05013	2.94262	2.78229	2.85554	2.94546	3.00585	3.27073	3.30716	2.98114	3.12006	3.16948	3.07628	2.99476	2.79169	3.34675	3.14709	3.03127	3.45675	3.21041	2.87974	3.01482	2.9585	3.04473	2.99852	2.88908	3.14031	3.60219	3.50276	3.38924	3.27197	3.05651	2.79181	3.04562	2.90701	3.02182	3.50842	3.46069	3.50462	3.3827	3.37841	0.717354	0.907956	0.0226578	0.000976052	0.0168295	-0.27311	0.0787291
Q9D172	Glutamine amidotransferase-like class 1 domain-containing protein 3, mitochondrial	Gatd3	3.96175	3.20287	4.06665	3.86396	4.33059	4.01798	4.34586	3.84674	3.97433	3.90257	3.70743	3.69261	4.5123	3.90208	3.8037	3.61083	4.21119	3.83916	3.95366	3.83466	3.93505	4.16092	3.82227	3.78563	3.70416	4.2811	4.32223	3.8222	3.88256	3.83314	3.70693	3.86802	4.31659	4.04217	3.94597	4.04372	3.97715	3.86694	3.89419	3.7831	0.853353	0.95551	-0.0243776	0.85086	0.9273	-0.0169347	0.711702
Q3UHJ0	AP2-associated protein kinase 1	Aak1	2.30142	2.35811	2.48061	2.71381	2.53755	1.77499	1.81315	1.61736	3.76925	3.24974	2.27567	2.45298	2.2149	2.66973	1.95316	2.11876	2.48508	1.70858	2.73189	2.79686	1.99438	2.16054	2.4565	2.41588	1.86364	2.71504	2.23569	2.65331	2.01921	2.53466	2.03561	2.53203	2.62423	2.09949	1.99339	2.17468	2.49449	2.28493	2.58452	2.61794	0.123765	0.461081	0.178226	0.919271	0.960321	-0.0248818	0.964872
P28474	Alcohol dehydrogenase class-3	Adh5	3.74732	4.2854	4.05689	3.88756	3.98586	4.22371	4.05779	4.39224	3.86109	3.72424	3.94587	3.99423	3.80269	3.91405	4.02009	4.27466	3.9332	4.13217	4.09176	3.87374	4.09582	3.97069	3.78023	3.73344	3.84672	3.91331	4.01073	4.28094	4.21107	4.14068	4.00226	4.01743	4.06638	3.94037	3.8526	4.15435	4.30829	4.14762	4.13252	3.89146	0.589564	0.84438	0.0334023	0.442069	0.661526	-0.062637	0.268631
P14206	Small ribosomal subunit protein uS2	Rpsa	5.67481	5.37819	5.60112	5.66136	5.55016	5.60855	5.35381	5.71021	5.62345	5.44067	5.7177	5.73227	5.46683	5.66279	5.52235	5.56828	5.49504	5.85977	5.63419	5.52893	5.72134	5.782	5.73953	5.68406	5.66789	5.858	6.11555	5.74821	5.73385	5.76222	5.66908	5.79741	5.84869	5.81435	5.78504	5.84374	5.77146	5.88007	5.71821	5.60827	0.00166714	0.0472566	-0.154181	0.00214435	0.024882	-0.221666	0.805416
O55106	Striatin	Strn	2.68132	2.70585	2.46793	2.57784	2.3538	2.90409	2.44781	2.66347	2.64342	2.4548	2.57266	2.70992	2.60958	2.70046	2.47984	2.71925	2.27079	2.67155	2.596	2.78888	2.75722	2.7196	2.72853	2.75947	2.69857	2.6467	2.80324	2.54236	2.66743	2.55232	2.73888	2.89083	2.59787	2.64394	2.61543	2.89196	2.82497	2.64405	2.77908	2.70018	0.0127551	0.159752	-0.129115	0.211205	0.419666	-0.0892213	0.670443
P51150	Ras-related protein Rab-7a	Rab7a	5.05201	4.85299	4.95539	5.0502	5.17079	4.30833	4.03206	4.64658	4.15549	4.34212	5.08308	5.08107	4.88465	5.04307	5.13552	4.71587	3.95742	4.85219	4.38789	4.83723	5.04277	5.12295	5.11054	5.07488	5.10295	4.73463	4.65914	4.49039	4.39757	4.38618	4.97139	5.02155	5.03821	5.12898	5.0903	4.66592	4.26826	4.77819	4.46388	4.51545	0.290276	0.650681	-0.039575	0.34401	0.567341	-0.112442	2.44858e-05
P24369	Peptidyl-prolyl cis-trans isomerase B	Ppib	5.57038	5.85021	5.52324	5.65917	5.88671	6.12292	6.29695	6.34293	5.92605	5.5535	5.57056	5.58056	5.97587	5.55183	6.10642	6.00427	6.17302	6.35618	5.93615	5.50153	5.55735	5.7013	5.55361	5.67475	5.64637	6.09148	6.54335	6.11255	6.18366	5.99124	5.54105	5.4453	5.85657	5.96483	5.67076	6.1295	6.20731	6.18117	5.93287	5.78137	0.430979	0.750891	0.066308	0.424283	0.643422	-0.0940993	0.0214252
P60229	Eukaryotic translation initiation factor 3 subunit E	Eif3e	3.1282	3.39404	2.99567	3.00776	3.02401	3.16988	2.88529	3.11748	2.94114	2.86164	3.22957	3.19793	2.88583	3.09406	2.99985	3.30507	2.92841	3.35398	3.1157	3.03131	3.04688	3.17099	3.02829	3.12827	3.13489	3.0392	3.13577	3.08071	3.20104	3.07318	3.15465	3.10917	3.21043	3.15	3.04857	3.24043	3.18327	3.26365	3.29664	2.90112	0.658947	0.876954	-0.0225218	0.302193	0.521831	-0.070511	0.733824
Q91YI0	Argininosuccinate lyase	Asl	2.79576	3.02684	2.75717	2.53252	2.86139	2.63886	2.81252	2.98112	2.402	2.27266	2.74592	2.82834	2.79442	2.86687	3.0429	2.96918	2.80938	3.11639	2.614	2.36298	2.83958	2.75862	2.4613	2.60631	2.83442	2.77092	2.90036	2.86193	2.50075	2.56407	2.76404	2.37773	2.40094	2.72584	2.50158	2.76103	2.69942	2.72553	2.62302	2.42952	0.0142703	0.167589	0.198176	0.89154	0.94815	0.0142533	0.227699
Q8R1M2	Histone H2A.J	H2aj	7.20586	8.52498	8.23754	7.84445	8.53408	6.83721	5.74733	6.97507	7.22856	6.87742	6.45506	7.86744	9.06547	7.19447	7.50829	7.00006	7.02461	7.54883	6.02407	7.28408	8.1188	8.02366	8.12664	8.02585	7.98997	7.49548	6.78366	7.63555	6.83944	7.17663	7.14734	8.52145	8.50618	8.05843	7.77862	7.07654	7.33542	7.67505	6.62799	7.06322	0.50702	0.794178	-0.18593	0.14933	0.334688	-0.316174	0.00427702
P17879	Heat shock 70 kDa protein 1B	Hspa1b	1.82886	1.94358	2.0567	1.90719	1.91063	2.42361	1.94099	2.49663	1.74018	2.21234	1.53857	1.8543	2.15145	0.965933	2.33026	2.90681	2.19474	2.32077	1.77971	2.54108	2.75051	0.967369	1.57915	1.37699	1.60406	2.30821	1.58102	2.34192	1.88609	2.2659	1.64133	1.43476	0.992729	2.26446	1.52662	2.00573	2.82328	2.17474	2.20181	2.06541	0.272418	0.641849	0.23495	0.565853	0.755997	0.0902753	0.0239622
Q3UZA1	CapZ-interacting protein	Rcsd1	2.54037	2.53323	3.09741	2.67555	3.07388	1.29304	2.35339	1.44602	2.61913	2.57178	2.50727	2.59926	3.01882	2.63647	1.92889	2.05618	2.91145	1.87915	2.07921	1.89236	2.91057	2.60437	2.77487	2.47919	2.6076	1.98818	1.94288	2.20152	2.17243	2.27162	2.54013	2.86619	3.03985	2.46693	2.79783	1.95304	1.70789	2.63516	2.29581	2.29904	0.710127	0.904096	-0.0476376	0.843085	0.923175	-0.0365855	0.0116984
P29758	Ornithine aminotransferase, mitochondrial	Oat	3.24294	3.49244	3.36123	3.32281	3.35225	3.84365	3.8056	3.77396	3.6588	3.58258	3.26999	3.3528	3.43273	3.27069	3.41082	3.80552	3.78023	3.82095	4.01141	3.79051	3.49987	3.36325	3.27244	3.34728	3.43018	3.69803	3.71928	3.79582	3.70162	3.77277	3.47175	3.32099	3.51475	3.62097	3.51211	3.63684	3.73747	3.74841	3.51935	3.27533	0.0608167	0.338148	-0.0844862	0.0518383	0.166157	0.126827	8.26217e-09
P28653	Biglycan	Bgn	3.59887	3.48524	3.70163	3.98634	3.88235	4.68482	4.34517	4.84216	4.46754	4.52582	3.84189	3.85192	3.89135	4.15768	4.41457	4.39459	4.46777	4.70828	4.37795	5.22217	3.63307	2.88266	3.24078	3.42001	3.17235	3.54	3.50187	3.87124	3.5505	3.81237	3.29292	3.16097	3.04454	3.39169	3.59947	3.65628	3.67845	3.75229	3.30455	3.52866	4.85904e-05	0.00511111	0.597337	1.31866e-08	0	0.984006	1.12646e-05
P57776	Elongation factor 1-delta	Eef1d	4.63232	4.1432	4.14988	4.54131	3.74233	4.55982	3.69427	4.64839	4.34882	4.22668	4.61979	4.57187	3.53852	4.40943	3.2739	4.09606	3.76592	4.70165	4.13305	4.25645	4.697	3.80876	4.86709	4.75792	4.62967	4.29081	4.68989	4.81855	4.53992	4.45665	4.62356	4.85758	4.13173	4.14223	4.78147	4.72633	4.79688	4.78966	4.48287	4.5504	0.0737213	0.369879	-0.367446	0.00684583	0.047943	-0.371087	0.673496
Q62192	CD180 antigen	Cd180	2.75962	2.84142	2.55343	2.80093	2.22095	3.81742	3.03878	3.4571	2.71977	2.84144	2.97065	2.72447	1.94489	3.12735	2.97429	3.09687	3.33095	3.12166	3.0921	2.75616	2.20067	2.38298	2.79719	2.58443	2.73964	2.3566	2.61315	2.78069	2.90784	2.93191	2.75362	2.17281	1.71732	2.36304	2.77149	2.82043	3.95322	3.22448	2.94323	2.92069	0.14444	0.497682	0.243482	0.299997	0.520111	0.182001	0.0123569
Q07797	Galectin-3-binding protein	Lgals3bp	2.68123	2.50703	2.55496	3.04884	2.69452	3.90111	3.51754	3.92563	3.35302	3.32115	3.20103	2.9169	2.62566	2.91589	2.84428	3.49747	3.55519	3.80623	3.39499	3.36557	3.11991	2.41225	3.32746	3.06096	3.25395	3.79982	3.61108	4.18033	4.12222	4.01066	3.07427	3.21525	2.77018	2.92247	3.20638	3.96799	4.21844	4.13512	4.04344	4.04841	0.0482755	0.302498	-0.237274	0.000142029	0.00564706	-0.44996	6.01086e-07
Q5SSH7	Zinc finger ZZ-type and EF-hand domain-containing protein 1	Zzef1	0.661861	1.49551	0.374212	0.806248	0.143282	0.60846	0.297714	1.03588	1.2495	0.573992	0.771174	0.665575	2.54664	0.373917	0.496538	0.734203	3.72358	0.855875	0.586658	1.61369	0.444115	0.313324	0.338366	0.366285	0.306454	0.234137	0.849928	0.940035	1.77128	0.770632	0.649384	0.546258	0.332102	1.40593	0.412783	0.458958	0.838575	0.826654	1.63432	1.53695	0.20703	0.578983	0.321996	0.690888	0.83899	0.141808	0.452475
O54774	AP-3 complex subunit delta-1	Ap3d1	2.13915	2.41114	2.29505	1.58749	2.44709	1.97115	1.48943	2.14643	1.03338	1.3787	1.93831	1.92772	1.92592	1.8274	2.34775	1.8021	1.41906	1.76916	1.27052	1.46349	1.74168	2.33458	1.87396	1.99061	1.83492	1.4544	1.75493	1.88869	1.51131	1.42556	1.69215	2.0216	2.46603	2.41937	1.85092	1.78531	1.79192	1.73786	1.62216	1.49655	0.632353	0.866242	0.0621218	0.551855	0.747076	-0.0725268	0.00192101
Q9WTP6	Adenylate kinase 2, mitochondrial	Ak2	4.48358	3.80041	4.42859	4.321	4.72974	4.17306	4.18035	4.30577	4.25011	4.12496	4.37011	4.25704	4.623	4.39	3.89518	3.94358	4.20268	4.38187	4.20868	4.24377	4.50367	4.54873	4.53459	4.46033	4.37716	4.53092	4.56561	4.14588	4.12778	4.05845	4.3748	4.56042	4.73201	4.50792	4.64305	4.39295	4.30056	4.34098	4.06692	4.2858	0.063139	0.3449	-0.194403	0.25536	0.472577	-0.0800986	0.210656
Q80UM3	N-alpha-acetyltransferase 15, NatA auxiliary subunit	Naa15	2.33359	2.38297	2.29523	2.04679	2.28006	2.20052	2.35616	2.29743	1.58496	1.74966	2.41592	2.10456	2.25482	2.25339	2.62384	2.19546	2.39576	2.0702	1.63386	1.46755	2.05343	2.58296	2.09318	2.3126	2.19759	2.33245	2.39468	2.08123	1.86638	2.04768	2.38936	2.37838	2.53117	2.51685	2.28771	2.39299	2.23369	2.36908	2.19313	1.83243	0.652034	0.876204	-0.0352068	0.183007	0.382142	-0.179216	0.0227605
P48722	Heat shock 70 kDa protein 4L	Hspa4l	1.69334	1.255	2.26069	1.1463	1.50623	3.85314	2.26853	1.97045	3.31165	3.02283	1.26574	2.09019	1.50663	1.94835	1.85612	2.14676	3.057	2.72636	3.59129	3.19824	1.45807	1.68314	1.47829	2.49029	1.84262	2.42333	2.55207	2.45349	2.70442	3.08638	1.51772	1.63749	1.35467	2.2515	1.42515	2.30529	3.49805	1.73311	2.1686	2.35219	0.722969	0.911579	-0.0610346	0.141075	0.322866	0.386932	3.61694e-05
P15532	Nucleoside diphosphate kinase A	Nme1	6.59018	6.25101	6.53618	6.51758	6.58818	6.84724	7.156	7.03804	6.59955	6.22322	6.67169	6.46566	6.92236	6.47861	6.85324	6.99859	7.42957	7.06644	6.5326	6.28142	6.42516	6.65496	6.5661	6.46346	6.34148	7.1754	7.37179	7.01198	6.87875	6.51951	6.53053	6.44228	6.69745	6.66566	6.6352	6.88976	6.92715	6.74472	6.3358	6.28064	0.53865	0.813047	0.0452429	0.982493	0.992385	0.00371656	0.115731
Q99L04	Dehydrogenase/reductase SDR family member 1	Dhrs1	3.30062	3.61555	3.35288	3.36476	3.37324	3.16724	3.5816	3.79317	3.0201	3.14821	3.13865	3.42241	3.5306	3.29175	3.60805	3.59319	3.39629	3.98581	3.12804	2.84071	3.37829	3.39223	3.37152	3.42371	3.43942	3.3573	3.38678	3.61032	3.14205	3.15947	3.37953	3.14728	3.33607	3.56652	3.222	3.09743	3.38917	3.50628	3.48214	3.10161	0.573938	0.837744	0.0341932	0.748863	0.87302	0.0421817	0.786204
Q9Z2N8	Actin-like protein 6A	Actl6a	3.05599	3.47349	3.14122	3.09667	2.92396	3.27753	3.02225	3.14703	2.98984	2.72093	3.18264	3.05077	2.96025	3.0905	2.985	3.09477	3.10513	2.93099	3.00692	2.87193	3.26274	3.05486	3.16855	3.16896	3.05414	2.98459	3.1219	2.98371	3.10632	3.05486	3.19233	3.27003	3.18738	3.12097	3.17142	3.23883	3.31966	3.14595	3.22331	2.98876	0.218569	0.589738	-0.0690907	0.120596	0.291172	-0.100057	0.267075
Q3TZZ7	Extended synaptotagmin-2	Esyt2	2.03877	2.44652	2.12763	1.90153	1.99357	2.29017	2.16465	2.33965	1.9861	2.21134	2.14458	1.98001	2.20442	2.09603	2.12684	2.4937	2.31841	2.22769	2.31931	2.35599	2.08446	2.13962	1.96099	2.16492	2.15196	2.08602	1.98002	1.95215	2.20519	2.22343	2.10562	1.68595	2.06436	2.14655	1.98588	2.05031	2.12677	2.13277	2.24003	2.15997	0.400036	0.729409	0.0569582	0.00896638	0.05671	0.155034	0.0189528
B2RXS4	Plexin-B2	Plxnb2	1.09195	0.81567	0.562616	0.868008	0.737366	1.27801	0.24124	1.80626	0.932653	1.63237	1.0583	1.14838	-0.194016	0.733574	1.11474	1.22412	0.654837	2.58415	0.896128	0.749857	1.32764	0.646431	1.19797	1.34457	1.46897	1.09789	1.15913	1.84151	1.68024	1.4988	1.56465	1.11198	0.621723	0.892471	1.29682	1.45677	1.63894	1.50467	1.49017	1.48723	0.0438836	0.290552	-0.353663	0.218095	0.42792	-0.285573	0.11729
Q9DCL9	Bifunctional phosphoribosylaminoimidazole carboxylase/phosphoribosylaminoimidazole succinocarboxamide synthetase	Paics	3.02329	3.41276	3.08105	3.00779	3.14759	3.27068	3.18876	3.2439	3.06044	3.03891	3.16009	3.03226	3.07206	3.08138	3.16119	3.49761	3.19821	3.22119	3.16268	3.04538	2.97621	3.12077	3.06999	3.12314	3.00987	3.24051	3.36756	3.18522	3.22549	3.04841	3.11177	3.24339	3.13948	3.11515	3.12791	3.34715	3.22791	3.17277	3.16027	3.10579	0.750221	0.919198	0.0141779	0.775703	0.887615	-0.0153298	0.204659
Q7TNV0	Protein DEK	Dek	4.55977	4.85722	4.86274	4.4684	5.0035	3.76492	4.36821	2.97547	3.76666	3.70633	4.45084	4.41532	5.47933	4.40545	5.08105	4.22417	3.88301	3.1877	3.32565	3.77246	4.42404	4.74654	4.43004	4.43147	4.30738	4.28448	3.64868	3.39614	3.58614	3.27151	4.34611	4.65844	4.90421	4.70623	4.5384	3.83664	3.06547	4.07148	3.37755	3.57348	0.123905	0.460957	0.209077	0.63817	0.801301	0.0863017	1.24837e-05
Q99104	Unconventional myosin-Va	Myo5a	0.883032	1.09126	1.55674	1.37567	0.824583	1.65786	0.400709	1.85652	2.05876	2.65702	0.985412	1.35685	0.594479	0.203894	1.00975	1.41277	0.303532	1.67973	1.59773	1.21115	0.862984	0.625063	1.03379	1.39918	0.987913	0.928333	1.47224	1.32581	1.95209	1.97553	1.50994	0.46511	1.01153	1.03421	0.705442	1.01463	2.03615	1.17775	1.37968	1.6531	0.880935	0.96321	0.0246498	0.975821	0.989269	-0.00795202	0.0710513
Q9R1P1	Proteasome subunit beta type-3	Psmb3	3.28494	3.82928	3.47945	3.46418	3.49389	3.75208	3.6569	3.80098	3.4691	3.43515	3.48735	3.29211	3.41837	3.50968	3.74008	3.70425	3.56985	3.60242	3.61908	3.39806	3.23086	3.5336	3.22004	3.40063	3.26921	3.53316	3.39981	3.45844	3.60789	3.50059	3.27964	3.31941	3.52345	3.53458	3.1181	3.5276	3.73839	3.45584	3.53421	3.45859	0.041731	0.281631	0.156981	0.146758	0.330284	0.0793365	0.160935
Q9JHK5	Pleckstrin	Plek	3.12466	3.50478	3.12541	2.95731	3.32718	2.78739	2.94669	2.8446	2.65678	2.61701	3.11208	3.0594	3.06366	2.96884	3.36811	3.15794	2.63638	2.92015	2.71066	2.77595	2.87845	3.09431	3.06669	3.03311	2.93732	2.92082	3.06778	2.9919	3.20971	2.8619	3.0356	3.10048	3.23977	3.30603	3.21776	2.78745	2.83225	3.30527	3.27953	2.99346	0.335203	0.68761	0.0701908	0.0127386	0.0704939	-0.219651	0.000241061
P48758	Carbonyl reductase [NADPH] 1	Cbr1	4.41191	3.84286	4.44443	4.26472	4.57993	3.91807	4.32236	4.06499	4.14013	4.62852	4.30728	4.20613	4.91001	4.449	4.6722	4.26793	4.04921	4.33543	4.255	3.95258	4.32808	4.50647	4.46053	4.3294	4.1599	4.66369	4.64291	4.20449	4.13173	4.11878	4.25098	4.19104	4.6335	4.56217	4.45033	4.58263	4.02537	4.24391	4.04964	4.12307	0.837925	0.949887	0.0216072	0.424294	0.643272	-0.0851998	0.0733036
Q8C129	Leucyl-cystinyl aminopeptidase	Lnpep	2.10535	2.55139	2.00357	2.34198	1.93687	2.55281	1.99383	2.40799	2.02027	1.7092	2.34636	2.37165	1.72599	2.17785	2.22355	2.459	2.03397	2.47835	2.32477	1.85004	1.8671	2.08117	2.00886	1.94455	2.11836	2.05963	1.93188	2.18309	2.43687	2.32114	2.11606	2.03961	2.05883	2.0774	2.05973	2.40431	2.48421	2.36648	2.50372	2.10326	0.0975136	0.409745	0.141289	0.40322	0.623971	-0.0964335	0.970361
P28063	Proteasome subunit beta type-8	Psmb8	3.92973	4.15706	3.81354	3.72212	3.79942	4.09919	4.21908	4.1953	3.28671	3.33052	3.8581	3.85817	3.6251	3.99177	4.13354	4.10754	3.88205	3.85093	3.56553	2.95107	3.72938	3.95052	3.75096	3.82714	3.6078	3.89524	4.11252	3.9228	3.76664	3.5424	3.99313	3.66063	4.02365	3.70654	3.78657	3.91602	4.2224	3.88955	3.66621	3.43229	0.238757	0.609909	0.0852236	0.588529	0.769749	-0.0878154	0.361702
Q9ERG0	LIM domain and actin-binding protein 1	Lima1	2.78456	2.19652	2.95741	2.79312	3.10854	1.80651	2.52175	2.28009	1.74231	2.0103	2.70688	2.61799	3.24321	2.28081	3.01884	2.46563	2.67292	2.75406	2.00554	2.58062	2.75197	2.63515	2.748	2.17244	2.51406	2.5297	2.54479	1.7268	1.63911	2.0769	2.60309	2.28272	2.63616	2.62104	2.74515	1.97119	1.45676	1.99852	2.05171	1.89517	0.124399	0.462051	0.19981	0.0828172	0.225748	0.294911	0.00652174
Q91YT0	NADH dehydrogenase [ubiquinone] flavoprotein 1, mitochondrial	Ndufv1	3.19983	3.55795	3.42788	3.26839	3.23175	3.77206	3.62374	3.76643	3.17604	3.03506	3.20442	3.19567	3.35656	3.32703	3.54816	3.60647	3.64152	3.59238	3.33457	3.13536	3.33512	3.43391	3.36592	3.34597	3.2655	3.5234	3.58685	3.49651	3.47515	3.26342	3.24334	3.29316	3.38153	3.38711	3.32076	3.62314	3.78058	3.45857	3.34045	3.27974	0.909981	0.973878	-0.00547123	0.887126	0.94545	-0.0144204	0.175823
Q99020	Heterogeneous nuclear ribonucleoprotein A/B	Hnrnpab	5.36767	4.93573	5.37557	5.19682	5.54666	4.68907	4.18628	4.68948	4.54702	4.55711	5.26143	5.1316	5.82294	5.33995	5.32295	4.4948	4.41266	4.5755	4.81359	4.68886	5.13639	5.44345	5.36922	5.28984	5.20342	5.08914	4.88041	4.81879	4.7512	4.68947	5.30109	5.31505	5.57071	5.37332	5.52988	5.03279	4.64207	4.98118	4.95795	4.87082	0.792778	0.934707	-0.023105	0.000530416	0.0117333	-0.305947	1.85536e-07
Q9R1T2	SUMO-activating enzyme subunit 1	Sae1	3.04406	3.10935	3.03174	3.29876	2.55563	4.1486	2.44636	3.11723	4.06808	3.45338	3.09072	3.09375	3.14407	3.84765	3.12501	2.80613	2.29818	2.74221	3.23537	2.79795	2.92614	2.87648	2.97327	3.01269	2.89215	3.75959	2.55989	2.80239	3.1171	3.08276	3.15452	3.1884	2.70683	3.01774	3.20545	3.13502	3.61584	3.07482	3.021	2.82539	0.228601	0.598263	0.138707	0.958895	0.981463	0.0119687	0.919711
Q9Z2U1	Proteasome subunit alpha type-5	Psma5	4.49344	4.03859	3.98092	4.4111	3.62017	4.76059	4.15299	4.87812	4.48161	4.24593	4.61742	4.5085	3.49397	4.46675	3.70939	4.22388	3.77572	4.74958	4.59137	4.35617	4.38618	3.70412	4.65793	4.43067	4.47831	4.14639	4.34368	4.73763	4.63794	4.67463	4.56193	4.38844	3.81259	3.92047	4.54374	4.68744	4.78069	4.57468	4.65608	4.41444	0.378549	0.713193	-0.154411	0.262604	0.481341	-0.143763	0.108154
P43274	Histone H1.4	H1-4	7.231	8.07723	7.50972	7.14096	7.49718	6.5202	7.54081	6.36093	6.66572	6.13932	7.09835	7.06371	8.06342	7.15563	7.2726	7.20686	7.02069	6.45414	6.28502	5.95796	7.04893	7.51346	7.12117	7.05823	6.92368	7.09279	6.93927	6.39125	6.26895	6.56765	7.12329	6.94145	7.53163	7.35229	7.16099	6.92923	6.17592	6.85408	6.38122	6.12715	0.108581	0.432003	0.233468	0.828963	0.916362	0.0424148	0.000811967
Q9QX47	Protein SON	Son	1.98417	2.84298	2.24775	2.18587	2.28736	1.40735	1.43582	1.09508	1.25845	1.01434	2.11035	2.11201	2.17107	2.02084	1.51721	1.52701	1.19242	1.15017	0.992846	1.0121	2.17029	1.77396	2.08051	2.00955	2.18023	1.4241	1.47428	1.24556	1.19033	0.908314	2.1954	2.27704	1.91757	2.01076	1.98236	1.10933	1.16973	1.70505	1.43307	0.982543	0.448026	0.760894	0.0881935	0.578604	0.762706	-0.0556712	3.2686e-07
P28654	Decorin	Dcn	3.43054	3.91652	3.5672	4.14796	3.7361	4.96222	4.27186	4.98098	5.07398	4.73359	3.96234	3.70893	4.6456	4.56524	4.49929	5.43428	4.76129	4.88757	4.66748	5.5877	4.92219	3.40305	3.95416	4.59983	4.15534	4.17341	3.37303	3.98623	3.87411	4.29543	4.11225	4.19535	4.0811	4.21849	4.77288	4.35913	4.19436	3.91208	3.57008	3.91503	0.264628	0.634055	-0.223491	6.61217e-06	0.00171429	0.970806	8.11448e-05
Q4LDD4	Arf-GAP with Rho-GAP domain, ANK repeat and PH domain-containing protein 1	Arap1	1.83019	2.35777	2.01718	1.87191	2.13089	2.14658	2.0499	2.34033	2.08832	2.23515	1.92141	2.04343	1.91693	1.86778	2.03105	2.24556	2.0403	2.33944	2.07071	2.18267	2.06862	2.23396	2.1252	1.98331	2.07382	2.1807	2.2152	2.46257	2.23726	2.22772	1.95875	1.85465	2.01075	2.06439	1.92536	2.09406	2.06865	2.34211	2.20648	2.08982	0.613863	0.855327	-0.0310287	0.471204	0.684057	-0.0385592	0.0106867
Q60930	Voltage-dependent anion-selective channel protein 2	Vdac2	4.41974	4.99153	4.54496	4.44011	4.60091	4.94896	4.74334	4.92757	4.63675	4.39804	4.45455	4.54342	4.5565	4.52466	4.83226	4.80893	4.75568	4.88499	4.66632	4.44878	4.26242	4.71988	4.24641	4.39038	4.20512	4.62854	4.63261	4.71193	4.8272	4.70121	4.44078	4.30236	4.57335	4.60979	4.32597	4.735	4.84051	4.51646	4.87879	4.63322	0.0338141	0.263626	0.183221	0.871752	0.937083	0.0113894	0.131377
P19157	Glutathione S-transferase P 1	Gstp1	5.84672	5.17478	5.90265	5.79462	6.12167	5.653	5.88342	5.91765	5.9264	6.10509	5.7992	5.79181	6.04072	5.8884	5.86769	5.71697	5.81468	5.96964	6.13877	5.82984	5.83046	6.03327	5.94671	5.87995	5.80464	6.14701	6.39191	5.83552	5.87219	5.81895	5.80632	5.87728	6.00974	6.03	5.95897	5.94203	5.81487	5.92843	5.94601	5.96478	0.277051	0.646964	-0.0949059	0.355241	0.57685	-0.0706244	0.446045
P01942	Hemoglobin subunit alpha	Hba	8.80617	7.68179	8.76009	8.84801	9.60212	9.13549	9.67953	9.43892	10.1723	9.1589	8.77983	8.4342	10.6407	9.26442	9.98289	8.08258	9.8759	8.376	9.69515	9.26013	8.95704	9.13953	8.65151	9.2432	10.343	8.55261	9.15686	8.23643	9.08035	9.42803	9.20401	8.94156	9.08348	9.07804	10.54	9.1069	9.54771	8.24773	8.02339	9.28408	0.477005	0.777541	-0.238116	0.135282	0.314705	0.421079	0.5424
Q9CZ44	NSFL1 cofactor p47	Nsfl1c	3.54726	3.18626	3.3679	4.00391	2.91448	3.48646	2.42182	3.22643	3.16711	3.45022	3.66791	3.66067	3.19096	4.02727	3.02505	2.68399	2.73706	3.18282	3.03309	4.01153	3.72384	2.761	3.7164	3.90915	3.72422	2.55927	2.97096	3.17952	3.48702	3.22812	3.58263	3.74491	3.02296	3.16376	3.83809	3.31386	3.08182	3.56935	3.20392	3.30872	0.736476	0.915306	-0.0595287	0.771273	0.883832	-0.0502027	0.109589
Q9JLI6	Selenocysteine lyase	Scly	2.75534	2.35731	2.71799	3.04061	2.59478	3.50952	2.98369	3.39243	2.78654	2.87346	2.47931	2.07497	2.34065	2.76626	2.86394	2.89106	3.28044	3.18485	2.97462	2.79749	2.77588	2.57824	2.75803	3.08507	2.52962	2.88594	3.21211	2.96767	3.17522	2.90779	2.78801	2.43143	2.55588	2.81034	2.67113	2.97758	3.25407	2.86737	3.00404	2.75646	0.372722	0.709823	-0.0992455	0.49861	0.705294	0.0665845	0.00121403
P43275	Histone H1.1	H1-1	7.62727	8.16559	6.47233	7.54167	7.94523	5.9131	6.72004	5.97219	6.09243	6.00062	7.3817	7.49221	7.21194	7.48359	7.97423	7.24405	6.3766	6.30279	6.20336	6.19577	7.47231	7.88676	7.67436	7.61616	7.39488	7.14361	6.90415	6.33008	5.70526	6.03556	7.34469	7.82726	7.91708	7.73808	7.65409	6.81857	5.59846	6.36518	5.80613	6.16671	0.459877	0.766985	-0.122991	0.945159	0.973561	0.0147241	7.29888e-06
Q8BGD9	Eukaryotic translation initiation factor 4B	Eif4b	3.39834	2.90302	3.50355	3.16511	3.36717	2.49771	2.1905	2.45519	2.34292	2.10298	3.20135	3.29935	3.44603	3.20426	2.14511	2.18142	1.92963	2.53376	1.64859	2.57161	3.36653	2.99065	3.4473	3.23027	3.32134	2.92292	2.71842	2.94688	2.54185	2.68028	3.22543	3.36509	3.30265	3.12146	3.51841	2.72976	2.93427	3.00475	2.63076	2.46672	0.363633	0.704153	-0.125586	0.000207547	0.00694118	-0.512232	1.50498e-05
Q9Z0R6	Intersectin-2	Itsn2	1.59485	1.25802	1.65813	1.44345	1.85627	1.25998	2.36426	0.894938	0.87533	2.24154	0.944692	1.09143	2.11651	1.09091	1.6287	1.6946	2.20572	0.842648	1.23343	1.66067	1.19834	1.79205	1.28437	1.43099	1.20621	1.8879	1.47905	1.07427	0.840979	0.91296	1.23137	1.37795	1.61697	1.54084	1.38217	1.11992	0.696671	0.788628	0.812543	1.66671	0.645982	0.874283	0.0621721	0.0972985	0.251796	0.399349	0.793045
Q9Z1R2	Large proline-rich protein BAG6	Bag6	2.37018	1.05065	2.13161	2.15673	2.1018	1.87055	1.92152	2.19082	2.03486	1.98184	1.95542	2.02235	2.12482	2.02715	1.70253	2.07656	1.50907	1.92369	2.1087	1.93237	2.30776	2.15229	2.13645	2.19931	2.17852	2.08333	2.21141	2.20157	1.92678	2.01562	1.95211	1.75815	2.18938	1.82428	2.23408	2.43893	2.28613	2.10056	2.17569	1.89212	0.329467	0.684236	-0.128909	0.0361027	0.131305	-0.178217	0.943101
Q9D051	Pyruvate dehydrogenase E1 component subunit beta, mitochondrial	Pdhb	3.69999	3.83272	3.73222	3.77008	3.6333	3.63351	3.37807	3.65904	3.43222	3.3792	3.77653	3.85275	3.53337	4.05571	3.38926	3.55653	3.15457	3.64542	3.31442	3.48652	4.12295	3.83364	3.82787	3.76919	3.77092	3.48155	3.61692	3.71032	3.61924	3.60018	3.78583	3.80357	3.95631	3.74611	3.94002	3.74442	3.69766	3.82756	3.64162	3.55131	0.0786929	0.379159	-0.128048	0.00688787	0.0480568	-0.185126	0.00323066
P37804	Transgelin	Tagln	3.69798	3.19075	3.32854	3.50889	3.54233	2.63788	2.43928	3.92334	3.33496	2.64399	3.25646	3.66662	3.06658	3.65881	3.38817	2.90302	2.96607	4.36023	2.87428	4.8744	3.81304	3.79176	3.81575	3.26282	3.14945	3.07438	2.5084	2.66016	2.06975	2.5541	4.03188	3.25121	4.11211	3.63641	3.83508	3.2146	2.31357	2.85908	1.92389	2.389	0.0758463	0.375068	-0.239439	0.0202605	0.0903958	0.739052	0.621656
O08807	Peroxiredoxin-4	Prdx4	2.88511	2.20884	2.25233	2.96254	2.97434	3.96647	3.42863	4.59339	4.05152	3.18171	2.97265	2.91644	2.92302	2.81623	2.63928	3.31451	3.7609	4.79815	3.95631	3.33141	3.06827	3.01364	3.36878	3.29003	3.21775	4.17725	5.37441	4.75096	4.73227	4.28718	3.0073	3.25032	3.36018	3.81429	3.49264	4.00596	4.54314	4.5764	4.02377	4.00808	0.00033956	0.0192	-0.53324	0.0132147	0.0717701	-0.609643	3.1372e-05
Q9Z1T1	AP-3 complex subunit beta-1	Ap3b1	1.79022	2.3314	2.0304	2.04	2.18557	1.54285	1.95337	2.30231	1.73791	1.72987	1.95571	2.05256	2.06882	1.75813	2.27817	2.02694	1.83258	2.05325	1.59314	1.57898	2.48748	2.04769	1.76365	1.87546	1.85395	1.9241	1.95271	1.81863	2.1336	1.72743	1.8076	1.73562	2.09601	2.09578	1.62764	1.76842	2.13236	1.96151	1.81812	1.89373	0.278283	0.646431	0.110011	0.395372	0.617095	-0.0779445	0.0418887
Q9JK53	Prolargin	Prelp	3.65761	3.21048	3.81668	3.93485	4.2124	4.16845	4.03781	4.21084	4.10217	4.16496	3.71676	3.45187	4.65536	4.22303	4.5687	4.72055	4.05625	4.43466	4.16736	4.72779	3.62272	2.97367	3.09738	3.22718	3.11766	3.83447	3.20182	3.32899	2.83077	3.3244	3.23594	2.80171	3.5355	3.61253	3.65842	3.62678	2.80565	3.41196	2.73852	3.23565	0.00155853	0.0458716	0.656501	6.32374e-07	0.000666667	1.04518	0.0637919
Q3UZ39	Leucine-rich repeat flightless-interacting protein 1	Lrrfip1	2.62604	2.93394	2.63028	3.17396	2.16558	1.5301	2.51376	1.49598	0.503027	1.6055	3.00643	3.09065	2.74011	2.55823	2.56704	2.85743	2.23095	1.21106	0.438417	0.884579	3.24197	0.465036	3.16217	3.19785	3.10849	1.08797	0.878206	2.59194	1.60477	1.62713	3.22837	3.12578	1.72104	1.28727	3.03769	2.0471	2.81823	2.72227	1.93367	2.93783	0.573937	0.837953	0.191659	0.167831	0.358988	-0.497832	0.000318606
Q9D7G0	Ribose-phosphate pyrophosphokinase 1	Prps1	3.63363	3.83702	3.45107	3.49079	3.34138	3.67014	3.45382	3.70395	3.48716	3.39954	3.67701	3.61975	3.4595	3.57332	3.55886	3.80857	3.28482	3.48219	3.60045	3.39748	3.3821	3.60556	3.53085	3.50068	3.32432	3.68533	3.69843	3.61369	3.5955	3.61223	3.52741	3.22537	3.62263	3.46153	3.45319	3.77308	3.63089	3.64003	3.75928	3.68386	0.104002	0.423447	0.100869	0.0198018	0.089959	-0.140419	0.606604
O35129	Prohibitin-2	Phb2	4.41978	4.95455	4.50435	4.31238	4.48974	4.59636	4.49143	4.53859	4.31332	4.17183	4.33878	4.43639	4.46575	4.34067	4.60893	4.6174	4.44702	4.59727	4.32132	4.193	4.45879	4.77175	4.16211	4.41961	4.33136	4.4995	4.50123	4.49195	4.39349	4.50341	4.42701	4.52923	4.71579	4.80871	4.29301	4.60851	4.58751	4.48815	4.47369	4.28725	0.959787	0.987984	-0.00460472	0.377488	0.599822	-0.0547166	0.472673
O08677	Kininogen-1	Kng1	3.18316	3.10737	2.89889	3.7711	3.47614	4.55641	4.03007	4.34831	4.18041	3.9887	3.71126	3.43327	3.11479	3.98272	3.30653	3.81523	3.84617	4.09873	4.04314	3.67514	3.79614	2.83545	3.30671	3.87192	3.74497	3.22498	3.75855	3.71477	3.762	4.18064	3.74646	3.66056	2.83705	2.81486	4.05967	3.88348	4.08656	3.37286	3.69234	3.92916	0.715746	0.907122	-0.0688555	0.0269885	0.109002	0.297696	0.000126641
P16460	Argininosuccinate synthase	Ass1	3.81907	4.14465	3.6928	3.87237	3.70744	3.91217	3.55998	3.5682	3.27441	2.96285	3.83617	3.75948	3.92041	3.7905	3.98216	3.8653	3.46903	3.55445	3.40519	3.2971	3.65638	3.98696	3.81752	3.86362	3.59484	3.4437	3.2366	3.27797	3.37871	3.13015	3.68921	3.66556	3.92574	3.61752	3.59299	3.74093	3.65921	3.63493	3.57566	3.36523	0.0937496	0.403382	0.111471	0.701025	0.84613	0.0425607	0.00157847
Q9R233	Tapasin	Tapbp	5.01289	5.54586	5.11917	5.0788	4.98484	5.41296	5.32173	5.54982	4.9604	4.89281	5.19128	5.21711	5.07711	4.8473	5.29218	5.40375	5.25437	5.4929	4.96131	4.77629	5.10833	5.03887	5.01638	5.05318	4.95475	5.2958	5.33975	5.45646	5.02917	5.01911	5.02011	4.9829	5.06286	4.99165	4.91883	5.27088	5.53854	5.33982	5.29338	4.96383	0.0691829	0.358459	0.121868	0.632708	0.797697	-0.0520402	0.545377
Q62293	T-cell-specific guanine nucleotide triphosphate-binding protein 1	Tgtp1	2.78838	3.13967	2.69276	2.62778	2.68573	2.11226	1.47649	1.9714	1.80418	2.54323	2.86762	2.87773	2.8051	2.61377	2.75278	2.23041	0.932383	1.69963	1.68552	2.02703	1.9182	2.51039	2.44555	1.75125	1.95159	2.3405	2.06105	2.09929	2.1144	1.28476	2.23847	2.45844	2.76788	2.36572	1.64547	2.16004	3.02376	2.06627	2.56708	1.97959	0.00022992	0.0151579	0.579838	0.122465	0.29364	-0.32142	6.09608e-06
P46062	Signal-induced proliferation-associated protein 1	Sipa1	2.2457	2.51821	2.10207	2.32989	2.17808	2.02889	1.87302	1.83276	1.77472	2.08129	2.32098	2.46923	1.90207	2.36634	1.78346	2.09719	1.51414	1.86753	1.8245	1.54068	2.65345	2.32788	2.18101	2.3145	2.29077	1.6967	1.97423	2.14523	2.16197	1.94957	2.56475	2.75165	2.06305	2.06161	2.01146	1.99998	2.22256	2.286	2.02917	1.87299	0.377497	0.712802	-0.100412	0.0368308	0.133363	-0.190371	0.00115359
Q99KH8	Serine/threonine-protein kinase 24	Stk24	3.00508	2.7999	2.82063	2.99671	2.70724	2.7246	2.96988	2.53199	2.77677	2.69729	3.12565	3.06658	2.46386	2.95636	2.77677	2.39511	2.78391	2.58974	2.70923	2.74902	3.2592	2.88076	3.2229	3.07268	3.02977	2.81126	2.75608	2.54233	2.86843	2.74523	3.03606	3.10469	2.86892	2.88949	3.01301	2.68573	2.5115	2.93672	2.86334	2.80953	0.0422471	0.284564	-0.165869	0.374954	0.597454	-0.0602595	0.0378588
P39654	Polyunsaturated fatty acid lipoxygenase ALOX15	Alox15	-0.10111	0.295797	0.045105	0.321039	1.1706	0.793654	2.20353	2.86615	1.564	1.9628	0.306764	0.733408	0.179832	0.246468	0.884277	1.02514	2.34119	2.97495	1.23426	2.02856	-0.0506992	-0.247717	-0.149118	-0.16267	0.504993	-1.18704	0.817263	1.15966	-0.577631	1.26402	-0.596142	-0.718589	-0.149786	-0.113232	-0.026207	0.14393	1.47402	-0.0271492	0.640086	0.796151	0.00229449	0.0561791	0.579135	0.000746291	0.014555	1.44909	2.52083e-05
O88447	Kinesin light chain 1	Klc1	2.02356	1.17724	1.90896	1.64956	2.20412	1.72761	2.13045	1.41987	1.55446	1.61427	1.76853	1.7198	1.73499	1.7927	1.36292	1.50189	1.91454	1.30685	1.71241	1.43888	1.77758	1.97203	1.88221	1.77284	1.75942	1.88111	2.37428	1.32276	1.5169	1.45092	1.74652	1.84759	2.04204	1.94905	1.99593	1.44456	1.05271	1.42432	1.33131	1.65875	0.178395	0.545435	-0.140284	0.542361	0.738953	0.0863627	0.415389
Q3TDD9	Protein phosphatase 1 regulatory subunit 21	Ppp1r21	1.55563	1.14938	1.77745	1.86289	1.89734	1.92	2.02094	1.90253	1.8406	2.33484	1.42309	1.3752	2.19406	2.05974	1.38232	1.50286	2.14661	2.02682	1.69996	1.4823	1.62317	1.59804	1.76144	1.62298	1.85538	1.87145	1.91968	1.62461	1.39741	1.54906	1.56458	1.66114	1.7979	1.80899	1.54533	1.525	1.64124	1.55352	1.42218	1.77129	0.887948	0.966825	-0.016186	0.0201643	0.0902887	0.260204	0.126459
Q60949	TBC1 domain family member 1	Tbc1d1	0.806591	1.34405	1.32765	1.18236	1.30016	1.35578	3.5002	1.03482	1.14869	1.66344	1.14423	1.33625	1.66914	0.687769	1.31879	1.34853	2.42921	0.836981	1.79274	2.4427	1.10047	1.26818	1.14378	1.08389	0.84812	1.88903	1.3426	1.08414	1.46682	1.34389	1.10604	0.74974	1.11204	1.22393	1.13586	1.29643	1.07244	0.858915	1.3335	1.39874	0.206355	0.578071	0.134493	0.119453	0.290164	0.44666	0.0627007
Q9DBC7	cAMP-dependent protein kinase type I-alpha regulatory subunit	Prkar1a	4.21621	3.89781	4.2851	4.19749	3.88047	4.10758	3.97662	3.86433	4.10955	3.86805	4.1765	4.22655	4.10861	4.04456	3.85042	4.01536	3.95551	4.03966	3.96479	3.95454	4.09704	4.16761	4.42992	4.23116	4.18742	4.22388	4.2196	3.95367	3.86983	3.92573	4.14804	4.15579	4.24679	4.18374	4.13885	4.1264	4.08304	4.05146	4.01182	4.03035	0.0760389	0.375705	-0.110262	0.180675	0.378032	-0.063976	0.0905785
P19070	Complement receptor type 2	Cr2	2.01484	2.28279	1.2463	2.78163	2.1614	2.1995	3.309	1.9341	2.33062	2.1871	2.01554	2.50615	2.92134	3.50661	2.35963	3.20405	2.83776	1.81402	2.15453	2.60789	2.73688	1.86933	2.7886	3.12008	2.98325	1.94626	1.8699	3.099	2.73602	2.32735	2.91532	3.07312	2.0913	2.85253	3.3286	3.00304	2.90475	2.96478	2.22242	2.32032	0.117272	0.447888	-0.396277	0.712245	0.852204	-0.0815242	0.760154
Q9CZW5	Mitochondrial import receptor subunit TOM70	Tomm70	2.11375	2.38681	2.36997	2.17769	2.33758	2.01909	1.72206	2.09173	1.89021	1.67448	2.12518	2.16703	2.24067	1.87562	2.21291	2.37098	1.64179	2.22682	2.00368	1.81227	2.19192	2.56235	2.42447	2.26349	2.18961	2.33448	2.62395	2.13109	2.04197	1.85495	2.19875	2.55308	2.51265	2.38937	2.19612	2.25631	2.49062	2.4766	2.1899	1.91529	0.0466792	0.298531	-0.147462	0.0189327	0.0886295	-0.286203	0.0110118
[truncated: 4,943 more rows]
[truncated: 12 more columns]

## Sheet: Significant_Q_MvsS_Mean
Accession	Description	Gene_name	subLN_li_01	subLN_li_02	subLN_li_03	subLN_li_04	subLN_li_05	subLN_li_06	subLN_li_07	subLN_li_08	subLN_li_09	subLN_li_10	subLN_re_01	subLN_re_02	subLN_re_03	subLN_re_04	subLN_re_05	subLN_re_06	subLN_re_07	subLN_re_08	subLN_re_09	subLN_re_10	manLN_li_01	manLN_li_02	manLN_li_03	manLN_li_04	manLN_li_05	manLN_li_06	manLN_li_07	manLN_li_08	manLN_li_09	manLN_li_10	manLN_re_01	manLN_re_02	manLN_re_03	manLN_re_04	manLN_re_05	manLN_re_06	manLN_re_07	manLN_re_08	manLN_re_09	manLN_re_10	subiliac_mean	mandibular_mean	log2FC_MvsS_mean	test_used_MvsS	p_value_MvsS_mean	q_value_MvsS_mean
[truncated: 268 more rows]

[truncated: 24 more sheets: Significant_Q_MvsS_Old, Significant_Q_MvsS_Young, Significant_Q_OvsY_Subiliac, Significant_Q_OvsY_Mandibular, Significant_P_MvsS_Mean, Significant_P_MvsS_Old, Significant_P_MvsS_Young, Significant_P_OvsY_Subiliac, Significant_P_OvsY_Mandibular, Filtered_Q_MvsS_Mean_p, Filtered_Q_MvsS_Old_p, Filtered_Q_MvsS_Young_p, Filtered_Q_OvsY_mandibular_p, Combined_Filtered_Q_MvsS_p, GO_BP_mandibular, GO_BP_Subiliac, q_filtered_mandibular_up_age_up, GO_BP_Enrichment_age_up, Filtered_P_MvsS_Mean_p, Filtered_P_MvsS_Old_p …]
