# Supplementary material for: Follicle-like niches outside the cortex? 3D phase-contrast µCT revealed medullary B cell nodules in mucosa-draining lymph nodes
Source: Front Immunol. 2025 Nov 19;16:1674997. doi: 10.3389/fimmu.2025.1674997 (PMC12672535; doi:10.3389/fimmu.2025.1674997)
Supplement: Supplementary file 5 [file Table3.xlsx]

## Sheet: Segmentation data
Lymph node name	body position	age [weeks]	scanning method	lymph node volume [mm3]	Follicle volume [mm3]	Follicle count	Follicle to volume ratio	HEVs around follicle count	Nodule volume [mm3]	Nodule count	Nodule to volume ratio [mm3]	Adipocyte count	Adipocyte volume [mm3]	Adipocyte-lymph node Ratio [%]	Mean Feret Diameter [µm]	SD [µm]	shrinkage-corrected Mean Feret Diameter [µm]	SD [µm]
MLN1380	mandibular	74	resin	0.630336	0.092876	41	14.7344	~7	0.0234563	69	3.72124
MLN1381	mandibular	74	EtOH	0.520623	0.059597	40	11.4472	~5	0.0293377	50	5.63511
MLN1403	mandibular	18	resin	1.49514	0.241369	36	16.1436		0.0251415	25	1.68155
MLN1404	mandibular	18	EtOH	0.479347	0.0707	30	14.7492	~4	0.00993521	32	2.07265
MLN1384	popliteal	74	resin	0.270435	0.0325468	16	12.035	~5				87	0.00633829	2.34374	52.1	14.1	74.4	20.3
MLN1385	popliteal	74	EtOH	0.0778671	0.0119791	8	15.3841	~3				107	0.00232416	2.98477
MLN1402	popliteal	18	EtOH	0.065292	0.0144284	8	22.0982	~4				15	0.000167763	0.256943

## Sheet: Nodules metrics
Sample	Age [weeks]	Voxel count	Volume [µm³]	Surface Area (Lindblad 2005) [µm²]	Surface Area (voxel-wise) [µm²]	Mean Feret Diameter [µm]		Measured Averages
Mln1380	73	9789	57089.4	7905.18	11346.5	49.0808			Voxel count	Volume [µm³]	Surface Area (Lindblad 2005) [µm²]	Surface Area (voxel-wise) [µm²]	Mean Feret Diameter [µm]	Amount of nodules
Mln1380	73	9981	58209.2	7866.94	11067.8	47.7675		MLN1380	43107.4	251402	22462	33165.5	83.6543	69
Mln1380	73	10241	59725.5	8026.68	11625.1	50.5124		MLN1381	50158.3	292523	26720.4	39017.6	90.2595	50
Mln1380	73	10876	63428.8	8989.29	12713.8	49.5945		MLN1403	127338	742634	42872.5	63553.2	117.807	25
Mln1380	73	10884	63475.5	8682.52	12506.4	49.4389		MLN1404	53311.7	310914	23735.2	34987.9	81.5714	32
Mln1380	73	13226	77134	10708.2	16031.5	56.2326		young (17w)	85779.3	500265	32128.8	47516.6	97.4643	59.5
Mln1380	73	15844	92402.2	10915	16102.8	57.5441		old (73w)	46104	268879	24271.8	35652.6	86.4615	28.5
Mln1380	73	16538	96449.6	12058.6	17217.4	57.1197		all	58880.8	343393	26802	39473.2	90.0048
Mln1380	73	16694	97359.4	11353.3	16310.2	60.2071		SD	53805.9	313796	15652.9	23170	26.9249
Mln1380	73	17147	100001	10783.8	16089.8	57.9124
Mln1380	73	18077	105425	11818	16997	59.1075		Shrinkage-corrected metrics (~30% tissue shrinkage)
Mln1380	73	18279	106603	12330.5	18111.6	61.2534			Voxel count	Volume [µm³]	Surface Area (Lindblad 2005) [µm²]	Surface Area (voxel-wise) [µm²]	Mean Feret Diameter [µm]
Mln1380	73	19404	113164	14153	20677.7	66.5629		MLN1380	61582	732951	45840.7	67684.7	119.506
Mln1380	73	19590	114249	12785.9	18331.9	63.1377		MLN1381	71654.7	852838	54531.4	79627.8	128.942
Mln1380	73	19925	116203	15684	23282.6	71.7579		MLN1403	181911	2.16511e+06	87495	129701	168.296
Mln1380	73	20007	116681	12412.5	17852.4	64.6619		MLN1404	76159.6	906455	48439.1	71404	116.531
Mln1380	73	20117	117322	13557.8	19971.4	70.8674		young (17w)	122542	1.4585e+06	65568.9	96972.6	139.235
Mln1380	73	20551	119853	14384.9	21280.3	65.7858		old (73w)	65862.9	783903	49534.3	72760.5	123.516
Mln1380	73	21417	124904	13176.1	19498.3	69.8603		all	84115.4	1.00115e+06	54698	80557.6	128.578
Mln1380	73	24321	141840	14937.5	22446.7	78.4906		SD ±	76865.6	914858	31944.8	47285.7	38.4642
Mln1380	73	24399	142295	14835.7	21163.7	64.9004
Mln1380	73	25060	146150	13943.4	21260.9	66.1567				Scaling factors
Mln1380	73	25120	146500	16504.4	24656.4	76.6766				0.7
Mln1380	73	26144	152472	16450.7	24183.4	84.1002				0.49
Mln1380	73	26427	154122	16642	24565.7	69.0147				0.343
Mln1380	73	27582	160858	16668.6	24027.8	72.0935
Mln1380	73	27826	162281	15261.3	22673.5	69.4625
Mln1380	73	28226	164614	19660.1	29503.4	74.3964
Mln1380	73	28815	168049	16426.3	24228.7	72.0799
Mln1380	73	29004	169151	18478.4	27306.7	74.9736
Mln1380	73	31170	181783	17145.3	25272	77.0447
Mln1380	73	33643	196206	18267.5	26645.8	72.1411
Mln1380	73	33678	196410	17886.1	26399.5	74.0418
Mln1380	73	34399	200615	19669.7	28576.8	79.1828
Mln1380	73	37417	218216	19201.2	27332.6	76.8678
Mln1380	73	38492	224485	20296.1	30170.9	75.8622
Mln1380	73	38926	227016	21695.6	32516.6	86.251
Mln1380	73	39828	232277	23173.1	33987.6	86.5873
Mln1380	73	39992	233233	21483.1	32341.7	84.8515
Mln1380	73	42142	245772	24553.4	35484.5	84.8417
Mln1380	73	42216	246204	24270.4	34765.2	91.682
Mln1380	73	45215	263694	24093.3	35536.3	89.2357
Mln1380	73	46911	273585	24924.4	36385.2	83.9701
Mln1380	73	47825	278915	23325.8	33871	85.3746
Mln1380	73	48444	282525	24140.6	35750.2	81.6031
Mln1380	73	48779	284479	23711.8	34998.5	90.4335
Mln1380	73	52162	304209	25601.6	38225.5	91.7963
Mln1380	73	53364	311219	27300.9	40363.9	91.7096
Mln1380	73	55413	323169	26591.7	39009.6	92.9646
Mln1380	73	56411	328989	27974.3	41161	93.9914
Mln1380	73	57688	336436	29600.8	43195.7	97.3451
Mln1380	73	61414	358166	27785.6	41796	92.1438
Mln1380	73	63002	367428	37573.7	56142.7	109.748
Mln1380	73	66604	388435	36489.7	54036.7	109.922
Mln1380	73	68351	398623	34804.4	51081.8	113.417
Mln1380	73	69301	404163	33874.8	50842.1	116.041
Mln1380	73	71378	416276	33609.2	50349.6	121.497
Mln1380	73	72576	423263	30502.7	45619.2	100.681
Mln1380	73	77484	451887	33210.9	49597.9	111.273
Mln1380	73	77842	453975	39607.2	59467	110.728
Mln1380	73	81463	475092	36029.4	53544.2	108.805
Mln1380	73	84736	494180	38177.2	56440.8	117.659
Mln1380	73	86942	507046	40253.3	59071.7	98.8603
Mln1380	73	90567	528187	44642.7	66620.9	117.666
Mln1380	73	92221	537833	37906.8	56090.9	119.796
Mln1380	73	93826	547193	39470.5	58663.4	112.006
Mln1380	73	94358	550296	46017.9	69187	154.112
Mln1380	73	96028	560035	38835	57458.2	116.107
Mln1380	73	100690	587224	38777.1	57386.9	123.161
MLN1381	73	21822	127266	16043.7	23379.8	68.358
MLN1381	73	21866	127523	16651.8	24513.8	63.3556
MLN1381	73	23212	135372	15445.4	21682.1	66.016
MLN1381	73	24991	145748	14245.2	20651.8	63.6371
MLN1381	73	26818	156403	16111.8	23088.2	68.2025
MLN1381	73	27712	161616	16768.7	24131.5	69.8924
MLN1381	73	29311	170942	17309.4	25304.4	79.0488
MLN1381	73	30227	176284	17088.4	25336.8	77.7171
MLN1381	73	30329	176879	17876.5	25453.4	70.6148
MLN1381	73	30784	179532	17480.1	25855.2	71.3584
MLN1381	73	31071	181206	22504.7	32322.2	81.593
MLN1381	73	33314	194287	19337.6	27617.8	75.352
MLN1381	73	34070	198696	17551.9	25660.8	74.8058
MLN1381	73	34126	199023	20055.3	29276.6	73.2561
MLN1381	73	34157	199204	19717.3	28849	75.7537
MLN1381	73	34641	202026	20075.6	29315.5	76.946
MLN1381	73	35099	204697	19172.1	27702	76.8508
MLN1381	73	35240	205520	20431.6	30436.6	79.42
MLN1381	73	36290	211643	18771.5	27423.4	75.6912
MLN1381	73	36364	212075	18796.2	27170.6	71.4999
MLN1381	73	36838	214839	18599.5	27617.8	85.6087
MLN1381	73	38249	223068	19544.1	29043.4	78.9016
MLN1381	73	38996	227425	19094.3	27410.4	83.805
MLN1381	73	39677	231396	19381.1	28401.8	76.614
MLN1381	73	40861	238301	20152.1	29386.8	84.4887
MLN1381	73	42241	246350	20528.9	30222.7	84.2444
MLN1381	73	43021	250898	23379.6	34447.7	81.4052
MLN1381	73	44687	260615	20456.9	30501.4	84.2003
MLN1381	73	45363	264557	22726.8	32335.2	81.2048
MLN1381	73	47577	277469	31794	45871.9	91.153
MLN1381	73	49780	290317	23913.4	35037.4	88.6243
MLN1381	73	51535	300552	26496	39366	98.7681
MLN1381	73	52689	307282	34452.8	50472.7	107.773
MLN1381	73	52901	308519	26054.1	38031.1	89.0682
MLN1381	73	53643	312846	26864.6	39119.8	85.9161
MLN1381	73	57817	337189	27876.1	40888.8	89.3481
MLN1381	73	60626	353571	38295.8	55851.1	115.538
MLN1381	73	61700	359834	35216.1	51101.3	94.1767
MLN1381	73	61702	359846	33825.7	49435.9	124.272
MLN1381	73	61878	360872	28587.6	41744.2	90.2956
MLN1381	73	62124	362307	32695.8	47446.6	101.267
MLN1381	73	67341	392733	35720.9	52177	102.105
MLN1381	73	68498	399480	36147.9	52818.5	127.904
MLN1381	73	68990	402350	37448.5	54302.4	119.437
MLN1381	73	78434	457427	37497.2	54373.7	105.831
MLN1381	73	82111	478871	36362.1	53466.5	106.8
MLN1381	73	101939	594508	56417.3	82069.2	134.34
MLN1381	73	104358	608616	51862	77086.1	139.009
MLN1381	73	108823	634656	48479.9	70722.7	129.559
MLN1381	73	109769	640173	50416.8	75310.6	121.371
MLN1381	73	112462	655878	61016.1	88665.8	140.834
MLN1403	17	21580	125855	15259.1	22083.8	65.7264
MLN1403	17	21789	127073	13156.5	19997.3	71.7234
MLN1403	17	25774	150314	14333.9	21494.2	66.1099
MLN1403	17	54204	316118	24609.6	36663.8	99.7808
MLN1403	17	55806	325461	25830.4	38633.8	96.5837
MLN1403	17	57588	335853	26074.3	39106.8	104.285
MLN1403	17	57835	337294	25832.1	38588.4	97.7875
MLN1403	17	62916	366926	26263.4	39910.3	96.2773
MLN1403	17	64175	374269	28490	42729.1	92.0289
MLN1403	17	69322	404286	28126.2	41238.7	99.3759
MLN1403	17	73862	430763	32249.4	46746.7	107.769
MLN1403	17	81670	476299	33058.7	49196.2	97.0969
MLN1403	17	110228	642850	40094.8	60205.7	114.547
MLN1403	17	114302	666609	48262.3	71448.5	126.042
MLN1403	17	122560	714770	43175.5	64216.8	127.193
MLN1403	17	128371	748660	44477	66199.7	127.581
MLN1403	17	132684	773813	45697.6	66919	120.434
MLN1403	17	196096	1.14363e+06	58546.1	86611.7	136.282
MLN1403	17	201600	1.17573e+06	62344.2	92534.4	142.17
MLN1403	17	202228	1.17939e+06	60568.7	89456.4	139.754
MLN1403	17	206738	1.2057e+06	59548.8	87966	151.731
MLN1403	17	221282	1.29052e+06	79198.9	117204	165.993
MLN1403	17	243385	1.41942e+06	68232.8	102008	157.012
MLN1403	17	274441	1.60054e+06	76424.4	110536	153.267
MLN1403	17	383008	2.2337e+06	91958.8	137136	188.628
MLN1404	17	3599	20989.4	5375.52	7594.56	42.916
MLN1404	17	8802	51333.3	6745.45	10154.2	46.9957
MLN1404	17	9475	55258.2	7625.82	10951.2	47.7676
MLN1404	17	10011	58384.2	8884.18	13251.6	56.0689
MLN1404	17	13840	80714.9	10870.4	15752.9	63.5127
MLN1404	17	14238	83036	9787.45	14236.6	56.8412
MLN1404	17	14250	83106	10459.5	15895.4	65.4145
MLN1404	17	14485	84476.5	10222.9	15072.5	57.2614
MLN1404	17	16573	96653.7	11689.4	16783.2	61.5102
MLN1404	17	17618	102748	11705.4	17230.3	62.209
MLN1404	17	18744	109315	11714.7	17282.2	59.5444
MLN1404	17	18937	110441	12810.8	18876.2	62.8407
MLN1404	17	19846	115742	12191.6	17871.8	63.261
MLN1404	17	21749	126840	13085.1	19414.1	66.0952
MLN1404	17	26525	154694	16682.9	24332.4	73.7349
MLN1404	17	26736	155924	15945.7	23224.3	68.981
MLN1404	17	29504	172067	16122.6	24105.6	74.0625
MLN1404	17	32443	189208	17157.3	25570.1	76.8676
MLN1404	17	37172	216787	21015.4	31466.9	82.6202
MLN1404	17	42900	250193	21838.3	32542.6	86.1468
MLN1404	17	45324	264330	22495	33125.8	82.2297
MLN1404	17	51929	302850	23916.1	35465	87.1042
MLN1404	17	56812	331328	26256.5	38873.5	91.8443
MLN1404	17	89953	524606	38355.2	56285.3	107.431
MLN1404	17	90478	527668	39664.3	58793	108.999
MLN1404	17	93669	546278	37840.6	54684.7	106.357
MLN1404	17	96609	563424	37187.2	55293.8	112.16
MLN1404	17	116853	681487	41969.3	63393.8	116.354
MLN1404	17	123012	717406	44271.8	64754.6	118.137
MLN1404	17	134612	785057	59535.9	87065.3	123.389
MLN1404	17	171929	1.00269e+06	57162.9	84214.1	141.93
MLN1404	17	237348	1.38421e+06	78940.4	116057	139.698

## Sheet: Capillary analysis
Region	LymphNode	Capillary density [mm3]	Average [mm3]	SD [mm3]			Sum average [mm3]	SD [mm3]
Follicle	MLN1381	1.11216e-05	1.34729e-05	3.31386e-06		Follicle	1.10405e-05	4.74874e-06
Follicle	MLN1381	1.57347e-05				DCU	4.95914e-06	3.43267e-06
Follicle	MLN1381	1.63413e-05				Nodule	1.07999e-05	6.38987e-06
Follicle	MLN1381	1.70003e-05				Ratio follicle/DCU	2.22628
Follicle	MLN1381	8.95795e-06				Ratio nodule/DCU	2.17777
Follicle	MLN1381	1.16815e-05
DCU	MLN1381	9.90857e-06	5.89615e-06	3.75939e-06
DCU	MLN1381	6.29273e-06
DCU	MLN1381	1.02702e-05
DCU	MLN1381	2.71188e-06
DCU	MLN1381	9.21456e-07
DCU	MLN1381	5.27213e-06
Nodule	MLN1381	1.43292e-05	1.6386e-05	3.76964e-06
Nodule	MLN1381	1.93914e-05
Nodule	MLN1381	1.10866e-05
Nodule	MLN1381	1.4685e-05
Nodule	MLN1381	1.73502e-05
Nodule	MLN1381	2.14734e-05
Follicle	MLN1404	5.86116e-06	8.60803e-06	4.94262e-06
Follicle	MLN1404	5.13799e-06
Follicle	MLN1404	1.54665e-05
Follicle	MLN1404	7.24334e-06
Follicle	MLN1404	3.80246e-06
Follicle	MLN1404	1.41368e-05
DCU	MLN1404	2.36196e-06	4.02214e-06	3.11174e-06
DCU	MLN1404	3.09096e-06
DCU	MLN1404	3.09679e-06
DCU	MLN1404	1.03285e-05
DCU	MLN1404	2.99765e-06
DCU	MLN1404	2.25698e-06
Nodule	MLN1404	4.2282e-06	5.21381e-06	8.52239e-07
Nodule	MLN1404	4.59562e-06
Nodule	MLN1404	5.14966e-06
Nodule	MLN1404	6.27523e-06
Nodule	MLN1404	6.21108e-06
Nodule	MLN1404	4.82306e-06

## Sheet: B cell diameters
	Follicle B cell diameter [µm]		Nodule B cell diameter [µm]
1	4.498	1	4.434
2	4.22	2	3.945
3	4.559	3	4.299
4	4.105	4	4.728
5	3.181	5	4.014
6	3.705	6	3.995
7	3.526	7	4.148
8	4.648	8	4.071
9	2.947	9	3.358
10	3.972	10	4.951
11	3.852	11	3.334
12	4.522	12	3.619
13	3.939	13	3.727
14	4.227	14	4.234
15	4.187	15	4.235
16	4.41	16	4.553
17	3.726	17	2.636
18	4.746	18	4.324
19	3.762	19	4.994
20	4.282	20	3.233
21	4.205	21	4.662
22	4.104	22	5.026
23	3.778	23	4.44
24	4.073	24	3.639
25	4.75	25	4.048
26	3.865	26	4.004
27	4.354	27	4.355
28	3.831	28	4.073
29	4.617	29	4.314
30	4.285	30	3.593
31	3.87	31	3.511
32	5.182	32	3.727
33	4.515	33	4.748
34	3.991	34	4.839
35	5.15	35	4.167
36	4.849	36	4.304
37	5.093	37	4.283
38	5.009	38	4.408
39	6.042	39	3.697
40	4.385	40	3.991
41	4.753	41	4.94
42	4.855	42	4.056
43	4.889	43	4.148
44	4.632	44	4.08
45	4.128	45	4.518
46	5.291	46	4.468
47	5.67	47	3.957
48	4.638	48	3.869
49	6.095	49	4.806
50	3.956	50	4.302
51	5.229	51	4.219
52	3.671	52	4.873
53	3.703	53	3.713
54	3.052	54	5.458
55	4.716	55	4.858
56	4.1	56	5.686
57	4.966	57	4.289
58	3.704	58	4.896
59	4.048	59	4.187
60	4.014	60	3.951
61	4.361	61	4.698
62	4.746	62	4.267
63	4.445	63	4.929
64	4.631	64	4.324
65	4.648	65	3.88
66	4.881	66	5.346
67	4.22	67	5.103
68	4.441	68	4.605
69	5.058	69	4.247
70	4.817	70	4.457
71	4.938	71	4.313
72	4.51	72	4.207
73	4.475	73	4.348
74	4.91	74	3.374
75	4.115	75	3.861
76	5.976	76	4.665
77	4.323	77	4.204
78	4.189	78	4.324
79	4.043	79	4.515
80	3.508	80	4.275
81	5.105	81	4.206
82	4.182	82	4.229
83	4.585	83	4.088
84	4.681	84	5.2
85	4.637	85	4.46
86	3.486	86	4.68
87	3.869	87	4.145
88	4.035	88	4.28
89	4.225	89	5.102
90	5.327	90	4.449
91	4.071	91	4.01
92	3.913	92	5.805
93	3.69	93	5.024
94	3.781	94	4.077
95	4.434	95	4.194
96	4.329	96	4.136
97	4.449	97	4.803
98	4.115	98	4.309
99	4.878	99	4.209
100	5.843	100	4.354
Average [µm]	4.39942		4.31637
SD [µm]	0.606074		0.51753
